# Supplementary material for: Nylon Affinity Networks Capture and Sequester Two Model Bacteria Spiked in Human Plasma
Source: Pathogens. 2025 Aug 6;14(8):778. doi: 10.3390/pathogens14080778 (PMC12389278; doi:10.3390/pathogens14080778)
Supplement: Supplementary file 1 [file pathogens-14-00778-s001.zip]

Archive with 3 entries (3 files):
- Hashemi et al Elut_Peptide.xlsx
- Hashemi et al Plasma_Peptide.xlsx
- Table S1.pdf
