# Supplementary material for: Nylon Affinity Networks Capture and Sequester Two Model Bacteria Spiked in Human Plasma
Source: Pathogens. 2025 Aug 6;14(8):778. doi: 10.3390/pathogens14080778 (PMC12389278; doi:10.3390/pathogens14080778)
Supplement: Supplementary file 1 [file pathogens-14-00778-s001.zip › Hashemi et al Elut_Peptide.xlsx]

## Sheet: Proteins
Checked	Master	Accession	Description	Coverage [%]	# Peptides	# PSMs	# Unique Peptides	# AAs	MW [kDa]	calc. pI	Score Sequest HT: A2 Sequest HT	# Peptides (by Search Engine): A2 Sequest HT	# Protein Groups
FALSE	Master Protein	NP_000030.1	apolipoprotein A-I isoform 1 preproprotein [Homo sapiens]	53	15	37	15	267	30.8	5.76	92.67	15	1
	Checked	Confidence	Identifying Node	PSM Ambiguity	Annotated Sequence	Modifications	# Proteins	Master Protein Accessions	Protein Accessions	# Missed Cleavages	Charge	DeltaScore	DeltaCn	Rank	Search Engine Rank	m/z [Da]	MH+ [Da]	Theo. MH+ [Da]	DeltaM [ppm]	Deltam/z [Da]	Activation Type	MS Order	Isolation Interference [%]	Ion Inject Time [ms]	RT [min]	First Scan	Spectrum File	File ID	XCorr	# Protein Groups
	FALSE	High	Sequest HT (A2)	Unambiguous	LLDNWDSVTSTFSK		1	NP_000030.1	NP_000030.1	0	2	0.7784	0	1	1	806.896	1612.79	1612.79	0.15	0.00012	HCD (High Energy Collision Dissociation)	MS2	1.23446	9.834	69.8776	92814	02272025_Fatema_2-26-25_Elu.raw	F4	3.79	1
	FALSE	High	Sequest HT (A2)	Unambiguous	LLDNWDSVTSTFSK		1	NP_000030.1	NP_000030.1	0	2	0.7568	0	1	1	806.897	1612.79	1612.79	0.3	0.00024	HCD (High Energy Collision Dissociation)	MS2	0.447651	16.285	70.1318	93160	02272025_Fatema_2-26-25_Elu.raw	F4	3.33	1
	FALSE	High	Sequest HT (A2)	Unambiguous	THLAPYSDELR		2	NP_000030.1	NP_000030.1; NP_001304950.1	0	3	0.8242	0	1	1	434.554	1301.65	1301.65	0.26	0.00011	HCD (High Energy Collision Dissociation)	MS2	13.2434	2.897	31.1146	40340	02272025_Fatema_2-26-25_Elu.raw	F4	3.3	1
	FALSE	High	Sequest HT (A2)	Unambiguous	DYVSQFEGSALGK		1	NP_000030.1	NP_000030.1	0	2	0.8137	0	1	1	700.839	1400.67	1400.67	0.87	0.00061	HCD (High Energy Collision Dissociation)	MS2	10.144	3.609	61.085	80853	02272025_Fatema_2-26-25_Elu.raw	F4	3.06	1
	FALSE	High	Sequest HT (A2)	Unambiguous	DSGRDYVSQFEGSALGK		1	NP_000030.1	NP_000030.1	1	3	0.7902	0	1	1	605.956	1815.85	1815.85	1.46	0.00088	HCD (High Energy Collision Dissociation)	MS2	72.9221	30	54.1031	71864	02272025_Fatema_2-26-25_Elu.raw	F4	3.05	1
	FALSE	High	Sequest HT (A2)	Unambiguous	THLAPYSDELR		2	NP_000030.1	NP_000030.1; NP_001304950.1	0	3	0.75	0	1	1	434.555	1301.65	1301.65	0.61	0.00026	HCD (High Energy Collision Dissociation)	MS2	1.56896	1.622	31.3674	40690	02272025_Fatema_2-26-25_Elu.raw	F4	2.96	1
	FALSE	High	Sequest HT (A2)	Unambiguous	LEALKENGGAR		2	NP_000030.1	NP_000030.1; NP_001304950.1	1	2	0.522	0	1	1	579.317	1157.63	1157.63	-0.48	-0.00028	HCD (High Energy Collision Dissociation)	MS2	17.3672	30	13.8256	16259	02272025_Fatema_2-26-25_Elu.raw	F4	2.95	1
	FALSE	High	Sequest HT (A2)	Unambiguous	LLDNWDSVTSTFSK		1	NP_000030.1	NP_000030.1	0	2	0.7845	0	1	1	806.897	1612.79	1612.79	0.68	0.00055	HCD (High Energy Collision Dissociation)	MS2	3.92051	30	70.3871	93506	02272025_Fatema_2-26-25_Elu.raw	F4	2.83	1
	FALSE	High	Sequest HT (A2)	Unambiguous	DLATVYVDVLK		1	NP_000030.1	NP_000030.1	0	2	0.8143	0	1	1	618.348	1235.69	1235.69	-0.02	-1e-05	HCD (High Energy Collision Dissociation)	MS2	59.2867	30	73.387	97583	02272025_Fatema_2-26-25_Elu.raw	F4	2.8	1
	FALSE	High	Sequest HT (A2)	Unambiguous	DYVSQFEGSALGK		1	NP_000030.1	NP_000030.1	0	2	0.7978	0	1	1	700.839	1400.67	1400.67	1.05	0.00073	HCD (High Energy Collision Dissociation)	MS2	6.97699	9.878	61.3872	81265	02272025_Fatema_2-26-25_Elu.raw	F4	2.77	1
	FALSE	High	Sequest HT (A2)	Unambiguous	LHELQEK		2	NP_000030.1	NP_000030.1; NP_001304950.1	0	2	0.2428	0	1	1	448.745	896.482	896.484	-1.54	-0.00069	HCD (High Energy Collision Dissociation)	MS2	39.6296	5.112	8.39	8694	02272025_Fatema_2-26-25_Elu.raw	F4	2.76	1
	FALSE	High	Sequest HT (A2)	Unambiguous	LHELQEK		2	NP_000030.1	NP_000030.1; NP_001304950.1	0	2	0.2697	0	1	1	448.745	896.484	896.484	0.09	4e-05	HCD (High Energy Collision Dissociation)	MS2	10.5883	4.519	8.6842	9101	02272025_Fatema_2-26-25_Elu.raw	F4	2.67	1
	FALSE	High	Sequest HT (A2)	Unambiguous	DLATVYVDVLK		1	NP_000030.1	NP_000030.1	0	2	0.7803	0	1	1	618.348	1235.69	1235.69	1.07	0.00066	HCD (High Energy Collision Dissociation)	MS2	12.7436	30	80.9937	107372	02272025_Fatema_2-26-25_Elu.raw	F4	2.64	1
	FALSE	High	Sequest HT (A2)	Unambiguous	DLATVYVDVLK		1	NP_000030.1	NP_000030.1	0	2	0.8175	0	1	1	618.349	1235.69	1235.69	1.96	0.00121	HCD (High Energy Collision Dissociation)	MS2	2.02635	10.193	73.6804	97980	02272025_Fatema_2-26-25_Elu.raw	F4	2.63	1
	FALSE	High	Sequest HT (A2)	Unambiguous	VKDLATVYVDVLK		1	NP_000030.1	NP_000030.1	1	3	0.642	0	1	1	488.289	1462.85	1462.85	1.05	0.00051	HCD (High Energy Collision Dissociation)	MS2	3.21498	25.689	58.0083	76651	02272025_Fatema_2-26-25_Elu.raw	F4	2.57	1
	FALSE	High	Sequest HT (A2)	Unambiguous	ATEHLSTLSEK		2	NP_000030.1	NP_000030.1; NP_001304950.1	0	2	0.7331	0	1	1	608.315	1215.62	1215.62	1.47	0.00089	HCD (High Energy Collision Dissociation)	MS2	17.7066	30	16.9408	20584	02272025_Fatema_2-26-25_Elu.raw	F4	2.51	1
	FALSE	High	Sequest HT (A2)	Unambiguous	ATEHLSTLSEK		2	NP_000030.1	NP_000030.1; NP_001304950.1	0	3	0.6829	0	1	1	405.879	1215.62	1215.62	1.18	0.00048	HCD (High Energy Collision Dissociation)	MS2	17.4473	11.51	16.9337	20573	02272025_Fatema_2-26-25_Elu.raw	F4	2.46	1
	FALSE	High	Sequest HT (A2)	Unambiguous	THLAPYSDELR		2	NP_000030.1	NP_000030.1; NP_001304950.1	0	2	0.7469	0	1	1	651.329	1301.65	1301.65	1.63	0.00106	HCD (High Energy Collision Dissociation)	MS2	33.9791	28.245	31.5205	40905	02272025_Fatema_2-26-25_Elu.raw	F4	2.45	1
	FALSE	High	Sequest HT (A2)	Unambiguous	VQPYLDDFQK		2	NP_000030.1	NP_000030.1; NP_001304950.1	0	2	0.8117	0	1	1	626.814	1252.62	1252.62	0.64	0.0004	HCD (High Energy Collision Dissociation)	MS2	7.78025	30	45.4678	60149	02272025_Fatema_2-26-25_Elu.raw	F4	2.39	1
	FALSE	High	Sequest HT (A2)	Unambiguous	DLATVYVDVLK		1	NP_000030.1	NP_000030.1	0	2	0.7975	0	1	1	618.348	1235.69	1235.69	0.57	0.00036	HCD (High Energy Collision Dissociation)	MS2	40.2392	30	81.248	107718	02272025_Fatema_2-26-25_Elu.raw	F4	2.37	1
	FALSE	High	Sequest HT (A2)	Unambiguous	DSGRDYVSQFEGSALGK		1	NP_000030.1	NP_000030.1	1	3	0.7574	0	1	1	605.956	1815.85	1815.85	1.36	0.00082	HCD (High Energy Collision Dissociation)	MS2	37.2477	30	54.3891	72240	02272025_Fatema_2-26-25_Elu.raw	F4	2.35	1
	FALSE	High	Sequest HT (A2)	Unambiguous	DYVSQFEGSALGK		1	NP_000030.1	NP_000030.1	0	2	0.819	0	1	1	700.837	1400.67	1400.67	-1.13	-0.00079	HCD (High Energy Collision Dissociation)	MS2	40.8679	30	66.497	88227	02272025_Fatema_2-26-25_Elu.raw	F4	2.32	1
	FALSE	High	Sequest HT (A2)	Unambiguous	VKDLATVYVDVLK		1	NP_000030.1	NP_000030.1	1	2	0.8489	0	1	1	731.928	1462.85	1462.85	-1.55	-0.00113	HCD (High Energy Collision Dissociation)	MS2	54.2035	30	58.0151	76661	02272025_Fatema_2-26-25_Elu.raw	F4	2.25	1
	FALSE	High	Sequest HT (A2)	Unambiguous	LSPLGEEmR	M8(Oxidation)	2	NP_000030.1	NP_000030.1; NP_001304950.1	0	2	0.683	0	1	1	524.261	1047.51	1047.51	0.27	0.00014	HCD (High Energy Collision Dissociation)	MS2	18.5731	15.526	26.119	33374	02272025_Fatema_2-26-25_Elu.raw	F4	2.24	1
	FALSE	High	Sequest HT (A2)	Unambiguous	VQPYLDDFQK		2	NP_000030.1	NP_000030.1; NP_001304950.1	0	2	0.8468	0	1	1	626.815	1252.62	1252.62	1.32	0.00083	HCD (High Energy Collision Dissociation)	MS2	0.885208	4.658	45.1629	59729	02272025_Fatema_2-26-25_Elu.raw	F4	2.22	1
	FALSE	High	Sequest HT (A2)	Unambiguous	THLAPYSDELR		2	NP_000030.1	NP_000030.1; NP_001304950.1	0	2	0.7466	0	1	1	651.328	1301.65	1301.65	0.41	0.00027	HCD (High Energy Collision Dissociation)	MS2	93.5512	30	30.9898	40170	02272025_Fatema_2-26-25_Elu.raw	F4	2.21	1
	FALSE	High	Sequest HT (A2)	Unambiguous	DLATVYVDVLK		1	NP_000030.1	NP_000030.1	0	2	0.7773	0	1	1	618.348	1235.69	1235.69	0.18	0.00011	HCD (High Energy Collision Dissociation)	MS2	7.02017	30	73.9835	98392	02272025_Fatema_2-26-25_Elu.raw	F4	2.2	1
	FALSE	High	Sequest HT (A2)	Unambiguous	AELQEGAR		2	NP_000030.1	NP_000030.1; NP_001304950.1	0	2	0.2909	0	1	1	437.225	873.442	873.442	-0.68	-0.00029	HCD (High Energy Collision Dissociation)	MS2	75.8889	3.721	9.4591	10188	02272025_Fatema_2-26-25_Elu.raw	F4	2.2	1
	FALSE	High	Sequest HT (A2)	Unambiguous	EQLGPVTQEFWDNLEK		1	NP_000030.1	NP_000030.1	0	2	0.7222	0	1	1	966.971	1932.93	1932.93	0.37	0.00036	HCD (High Energy Collision Dissociation)	MS2	9.95775	30	79.9864	106006	02272025_Fatema_2-26-25_Elu.raw	F4	2.16	1
	FALSE	High	Sequest HT (A2)	Unambiguous	AHVDALR		2	NP_000030.1	NP_000030.1; NP_001304950.1	0	2	0.4764	0	1	1	391.219	781.432	781.432	0.23	9e-05	HCD (High Energy Collision Dissociation)	MS2	64.566	29.791	9.5841	10359	02272025_Fatema_2-26-25_Elu.raw	F4	2.12	1
	FALSE	High	Sequest HT (A2)	Unambiguous	LLDNWDSVTSTFSK		1	NP_000030.1	NP_000030.1	0	2	0.719	0	1	1	806.897	1612.79	1612.79	0.98	0.00079	HCD (High Energy Collision Dissociation)	MS2	14.2415	30	64.1219	84997	02272025_Fatema_2-26-25_Elu.raw	F4	2.1	1
	FALSE	High	Sequest HT (A2)	Unambiguous	AHVDALR		2	NP_000030.1	NP_000030.1; NP_001304950.1	0	2	0.4466	0	1	1	391.22	781.432	781.432	0.38	0.00015	HCD (High Energy Collision Dissociation)	MS2	13.291	3.636	9.028	9584	02272025_Fatema_2-26-25_Elu.raw	F4	2.06	1
	FALSE	High	Sequest HT (A2)	Unambiguous	THLAPYSDELR		2	NP_000030.1	NP_000030.1; NP_001304950.1	0	2	0.7941	0	1	1	651.328	1301.65	1301.65	0.97	0.00063	HCD (High Energy Collision Dissociation)	MS2	24.9378	6.654	31.2662	40551	02272025_Fatema_2-26-25_Elu.raw	F4	2.04	1
	FALSE	High	Sequest HT (A2)	Unambiguous	AELQEGAR		2	NP_000030.1	NP_000030.1; NP_001304950.1	0	2	0.2139	0	1	1	437.225	873.443	873.442	0.79	0.00035	HCD (High Energy Collision Dissociation)	MS2	45.4217	28.581	10.1261	11121	02272025_Fatema_2-26-25_Elu.raw	F4	2.01	1
	FALSE	High	Sequest HT (A2)	Unambiguous	AHVDALR		2	NP_000030.1	NP_000030.1; NP_001304950.1	0	2	0.4495	0	1	1	391.22	781.432	781.432	0.3	0.00012	HCD (High Energy Collision Dissociation)	MS2	6.83788	3.043	8.7339	9171	02272025_Fatema_2-26-25_Elu.raw	F4	1.98	1
	FALSE	High	Sequest HT (A2)	Unambiguous	AHVDALR		2	NP_000030.1	NP_000030.1; NP_001304950.1	0	2	0.4315	0	1	1	391.22	781.432	781.432	0.62	0.00024	HCD (High Energy Collision Dissociation)	MS2	22.8192	11.791	9.2811	9939	02272025_Fatema_2-26-25_Elu.raw	F4	1.97	1
	FALSE	High	Sequest HT (A2)	Unambiguous	QKVEPLR		2	NP_000030.1	NP_000030.1; NP_001304950.1	1	2	0.4154	0	1	1	435.264	869.521	869.52	0.96	0.00042	HCD (High Energy Collision Dissociation)	MS2	77.8109	23.874	9.3392	10022	02272025_Fatema_2-26-25_Elu.raw	F4	1.95	1
FALSE	Master Protein	NP_005132.2	fibrinogen beta chain isoform 1 preproprotein [Homo sapiens]	28	11	30	11	491	55.9	8.27	87.01	11	1
	Checked	Confidence	Identifying Node	PSM Ambiguity	Annotated Sequence	Modifications	# Proteins	Master Protein Accessions	Protein Accessions	# Missed Cleavages	Charge	DeltaScore	DeltaCn	Rank	Search Engine Rank	m/z [Da]	MH+ [Da]	Theo. MH+ [Da]	DeltaM [ppm]	Deltam/z [Da]	Activation Type	MS Order	Isolation Interference [%]	Ion Inject Time [ms]	RT [min]	First Scan	Spectrum File	File ID	XCorr	# Protein Groups
	FALSE	High	Sequest HT (A2)	Unambiguous	DNENVVNEYSSELEK		2	NP_005132.2	NP_001171670.1; NP_005132.2	0	2	0.9153	0	1	1	884.897	1768.79	1768.79	-0.56	-0.0005	HCD (High Energy Collision Dissociation)	MS2	0	30	54.8475	72844	02272025_Fatema_2-26-25_Elu.raw	F4	4.37	1
	FALSE	High	Sequest HT (A2)	Unambiguous	DNENVVNEYSSELEK		2	NP_005132.2	NP_001171670.1; NP_005132.2	0	2	0.922	0	1	1	884.897	1768.79	1768.79	0.13	0.00011	HCD (High Energy Collision Dissociation)	MS2	2.73723	14.397	54.5894	72513	02272025_Fatema_2-26-25_Elu.raw	F4	4.23	1
	FALSE	High	Sequest HT (A2)	Unambiguous	AHYGGFTVQNEANK		2	NP_005132.2	NP_001171670.1; NP_005132.2	0	2	0.9041	0	1	1	768.366	1535.73	1535.72	1.08	0.00083	HCD (High Energy Collision Dissociation)	MS2	6.08272	24.753	26.4749	33870	02272025_Fatema_2-26-25_Elu.raw	F4	4.17	1
	FALSE	High	Sequest HT (A2)	Unambiguous	AHYGGFTVQNEANK		2	NP_005132.2	NP_001171670.1; NP_005132.2	0	2	0.9184	0	1	1	768.365	1535.72	1535.72	-0.59	-0.00045	HCD (High Energy Collision Dissociation)	MS2	35.4297	30	26.1808	33461	02272025_Fatema_2-26-25_Elu.raw	F4	3.92	1
	FALSE	High	Sequest HT (A2)	Unambiguous	EEAPSLRPAPPPISGGGYR		1	NP_005132.2	NP_005132.2	0	3	0.7964	0	1	1	651.006	1951	1951	0.57	0.00037	HCD (High Energy Collision Dissociation)	MS2	0.213847	6.154	42.5378	56095	02272025_Fatema_2-26-25_Elu.raw	F4	3.34	1
	FALSE	High	Sequest HT (A2)	Unambiguous	AHYGGFTVQNEANK		2	NP_005132.2	NP_001171670.1; NP_005132.2	0	3	0.8636	0	1	1	512.58	1535.72	1535.72	0.79	0.00041	HCD (High Energy Collision Dissociation)	MS2	6.11448	1.852	26.3713	33724	02272025_Fatema_2-26-25_Elu.raw	F4	3.3	1
	FALSE	High	Sequest HT (A2)	Unambiguous	AHYGGFTVQNEANK		2	NP_005132.2	NP_001171670.1; NP_005132.2	0	3	0.772	0	1	1	512.58	1535.73	1535.72	1.63	0.00083	HCD (High Energy Collision Dissociation)	MS2	85.9708	14.197	26.0873	33332	02272025_Fatema_2-26-25_Elu.raw	F4	3.29	1
	FALSE	High	Sequest HT (A2)	Unambiguous	AHYGGFTVQNEANK		2	NP_005132.2	NP_001171670.1; NP_005132.2	0	3	0.7339	0	1	1	512.58	1535.73	1535.72	0.91	0.00047	HCD (High Energy Collision Dissociation)	MS2	14.389	5.279	26.6249	34080	02272025_Fatema_2-26-25_Elu.raw	F4	3.27	1
	FALSE	High	Sequest HT (A2)	Unambiguous	QGFGNVATNTDGK		2	NP_005132.2	NP_001171670.1; NP_005132.2	0	2	0.7166	0	1	1	654.814	1308.62	1308.62	1.57	0.00103	HCD (High Energy Collision Dissociation)	MS2	30.8182	13.81	24.8062	31552	02272025_Fatema_2-26-25_Elu.raw	F4	3.14	1
	FALSE	High	Sequest HT (A2)	Unambiguous	DNDGWLTSDPR		2	NP_005132.2	NP_001171670.1; NP_005132.2	0	2	0.8942	0	1	1	638.285	1275.56	1275.56	1.5	0.00096	HCD (High Energy Collision Dissociation)	MS2	19.3635	8.978	43.3963	57283	02272025_Fatema_2-26-25_Elu.raw	F4	3.12	1
	FALSE	High	Sequest HT (A2)	Unambiguous	NYcGLPGEYWLGNDK	C3(Carbamidomethyl)	2	NP_005132.2	NP_001171670.1; NP_005132.2	0	2	0.8065	0	1	1	893.397	1785.79	1785.79	-1.92	-0.00171	HCD (High Energy Collision Dissociation)	MS2	17.4142	30	66.0306	87596	02272025_Fatema_2-26-25_Elu.raw	F4	3.1	1
	FALSE	High	Sequest HT (A2)	Unambiguous	EEAPSLRPAPPPISGGGYR		1	NP_005132.2	NP_005132.2	0	3	0.7948	0	1	1	651.007	1951.01	1951	1.13	0.00074	HCD (High Energy Collision Dissociation)	MS2	13.9208	30	42.84	56513	02272025_Fatema_2-26-25_Elu.raw	F4	3.07	1
	FALSE	High	Sequest HT (A2)	Unambiguous	DNDGWLTSDPR		2	NP_005132.2	NP_001171670.1; NP_005132.2	0	2	0.9443	0	1	1	638.284	1275.56	1275.56	0.64	0.00041	HCD (High Energy Collision Dissociation)	MS2	5.10557	2.929	43.6981	57700	02272025_Fatema_2-26-25_Elu.raw	F4	2.87	1
	FALSE	High	Sequest HT (A2)	Unambiguous	NYcGLPGEYWLGNDK	C3(Carbamidomethyl)	2	NP_005132.2	NP_001171670.1; NP_005132.2	0	2	0.8462	0	1	1	893.398	1785.79	1785.79	-0.28	-0.00025	HCD (High Energy Collision Dissociation)	MS2	15.6126	30	66.2911	87948	02272025_Fatema_2-26-25_Elu.raw	F4	2.86	1
	FALSE	High	Sequest HT (A2)	Unambiguous	DNENVVNEYSSELEK		2	NP_005132.2	NP_001171670.1; NP_005132.2	0	2	0.8071	0	1	1	884.899	1768.79	1768.79	1.92	0.0017	HCD (High Energy Collision Dissociation)	MS2	0	30	54.3142	72142	02272025_Fatema_2-26-25_Elu.raw	F4	2.8	1
	FALSE	High	Sequest HT (A2)	Unambiguous	EDGGGWWYNR		2	NP_005132.2	NP_001171670.1; NP_005132.2	0	2	0.7656	0	1	1	620.263	1239.52	1239.52	1.07	0.00066	HCD (High Energy Collision Dissociation)	MS2	4.90805	24.365	50.0114	66394	02272025_Fatema_2-26-25_Elu.raw	F4	2.73	1
	FALSE	High	Sequest HT (A2)	Unambiguous	QDGSVDFGR		2	NP_005132.2	NP_001171670.1; NP_005132.2	0	2	0.7603	0	1	1	490.726	980.444	980.443	0.83	0.00041	HCD (High Energy Collision Dissociation)	MS2	0.529605	6.179	22.9867	29023	02272025_Fatema_2-26-25_Elu.raw	F4	2.67	1
	FALSE	High	Sequest HT (A2)	Unambiguous	EDGGGWWYNR		2	NP_005132.2	NP_001171670.1; NP_005132.2	0	2	0.749	0	1	1	620.263	1239.52	1239.52	1.07	0.00066	HCD (High Energy Collision Dissociation)	MS2	3.71657	6.918	49.7562	66043	02272025_Fatema_2-26-25_Elu.raw	F4	2.59	1
	FALSE	High	Sequest HT (A2)	Unambiguous	QDGSVDFGR		2	NP_005132.2	NP_001171670.1; NP_005132.2	0	2	0.7588	0	1	1	490.726	980.444	980.443	0.59	0.00029	HCD (High Energy Collision Dissociation)	MS2	52.265	18.943	22.4337	28251	02272025_Fatema_2-26-25_Elu.raw	F4	2.57	1
	FALSE	High	Sequest HT (A2)	Unambiguous	QDGSVDFGR		2	NP_005132.2	NP_001171670.1; NP_005132.2	0	2	0.7812	0	1	1	490.726	980.444	980.443	1.02	0.0005	HCD (High Energy Collision Dissociation)	MS2	1.40368	2.511	22.7344	28671	02272025_Fatema_2-26-25_Elu.raw	F4	2.56	1
	FALSE	High	Sequest HT (A2)	Unambiguous	QDGSVDFGR		2	NP_005132.2	NP_001171670.1; NP_005132.2	0	2	0.6706	0	1	1	490.726	980.444	980.443	0.65	0.00032	HCD (High Energy Collision Dissociation)	MS2	25.1864	30	23.2435	29383	02272025_Fatema_2-26-25_Elu.raw	F4	2.55	1
	FALSE	High	Sequest HT (A2)	Unambiguous	HQLYIDETVNSNIPTNLR		2	NP_005132.2	NP_001171670.1; NP_005132.2	0	3	0.6964	0	1	1	709.698	2127.08	2127.08	-1.11	-0.00079	HCD (High Energy Collision Dissociation)	MS2	29.8325	30	54.2713	72083	02272025_Fatema_2-26-25_Elu.raw	F4	2.47	1
	FALSE	High	Sequest HT (A2)	Unambiguous	EEAPSLRPAPPPISGGGYR		1	NP_005132.2	NP_005132.2	0	3	0.6653	0	1	1	651.005	1951	1951	-1.5	-0.00097	HCD (High Energy Collision Dissociation)	MS2	21.8388	30	42.2431	55688	02272025_Fatema_2-26-25_Elu.raw	F4	2.45	1
	FALSE	High	Sequest HT (A2)	Unambiguous	EDGGGWWYNR		2	NP_005132.2	NP_001171670.1; NP_005132.2	0	2	0.7375	0	1	1	620.263	1239.52	1239.52	1.37	0.00085	HCD (High Energy Collision Dissociation)	MS2	61.8886	30	49.4643	65645	02272025_Fatema_2-26-25_Elu.raw	F4	2.4	1
	FALSE	High	Sequest HT (A2)	Unambiguous	IRPFFPQQ		2	NP_005132.2	NP_001171670.1; NP_005132.2	0	2	0.7741	0	1	1	516.785	1032.56	1032.56	0.73	0.00038	HCD (High Energy Collision Dissociation)	MS2	10.5365	5.295	46.7276	61894	02272025_Fatema_2-26-25_Elu.raw	F4	2.39	1
	FALSE	High	Sequest HT (A2)	Unambiguous	IRPFFPQQ		2	NP_005132.2	NP_001171670.1; NP_005132.2	0	2	0.6595	0	1	1	516.785	1032.56	1032.56	0.73	0.00038	HCD (High Energy Collision Dissociation)	MS2	38.1945	5.549	46.4253	61475	02272025_Fatema_2-26-25_Elu.raw	F4	2.32	1
	FALSE	High	Sequest HT (A2)	Unambiguous	KWDPYK		2	NP_005132.2	NP_001171670.1; NP_005132.2	1	2	0.482	0	1	1	418.719	836.431	836.43	0.79	0.00033	HCD (High Energy Collision Dissociation)	MS2	45.315	14.716	17.388	21208	02272025_Fatema_2-26-25_Elu.raw	F4	2.22	1
	FALSE	High	Sequest HT (A2)	Unambiguous	DNENVVNEYSSELEK		2	NP_005132.2	NP_001171670.1; NP_005132.2	0	2	0.8624	0	1	1	884.896	1768.78	1768.79	-1.39	-0.00123	HCD (High Energy Collision Dissociation)	MS2	21.9748	30	58.5274	77359	02272025_Fatema_2-26-25_Elu.raw	F4	2.18	1
	FALSE	High	Sequest HT (A2)	Unambiguous	KWDPYK		2	NP_005132.2	NP_001171670.1; NP_005132.2	1	2	0.4115	0	1	1	418.719	836.431	836.43	1	0.00042	HCD (High Energy Collision Dissociation)	MS2	22.4277	19.362	17.6878	21627	02272025_Fatema_2-26-25_Elu.raw	F4	2.09	1
	FALSE	High	Sequest HT (A2)	Unambiguous	DNENVVNEYSSELEK		2	NP_005132.2	NP_001171670.1; NP_005132.2	0	2	0.9091	0	1	1	884.897	1768.79	1768.79	-0.36	-0.00032	HCD (High Energy Collision Dissociation)	MS2	0	30	59.0265	78041	02272025_Fatema_2-26-25_Elu.raw	F4	1.98	1
FALSE	Master Protein Candidate	NP_068657.1	fibrinogen alpha chain isoform alpha precursor [Homo sapiens]	22	13	31	13	644	69.7	8.06	84.71	13	1
	Checked	Confidence	Identifying Node	PSM Ambiguity	Annotated Sequence	Modifications	# Proteins	Master Protein Accessions	Protein Accessions	# Missed Cleavages	Charge	DeltaScore	DeltaCn	Rank	Search Engine Rank	m/z [Da]	MH+ [Da]	Theo. MH+ [Da]	DeltaM [ppm]	Deltam/z [Da]	Activation Type	MS Order	Isolation Interference [%]	Ion Inject Time [ms]	RT [min]	First Scan	Spectrum File	File ID	XCorr	# Protein Groups
	FALSE	High	Sequest HT (A2)	Unambiguous	NPSSAGSWNSGSSGPGSTGNR		2	NP_000499.1	NP_000499.1; NP_068657.1	0	2	0.9539	0	1	1	982.428	1963.85	1963.85	-0.29	-0.00028	HCD (High Energy Collision Dissociation)	MS2	0	30	24.0485	30502	02272025_Fatema_2-26-25_Elu.raw	F4	6.07	1
	FALSE	High	Sequest HT (A2)	Unambiguous	NPSSAGSWNSGSSGPGSTGNR		2	NP_000499.1	NP_000499.1; NP_068657.1	0	3	0.9096	0	1	1	655.288	1963.85	1963.85	0.32	0.00021	HCD (High Energy Collision Dissociation)	MS2	5.32272	30	24.0498	30504	02272025_Fatema_2-26-25_Elu.raw	F4	5.86	1
	FALSE	High	Sequest HT (A2)	Unambiguous	GGSTSYGTGSETESPR		2	NP_000499.1	NP_000499.1; NP_068657.1	0	2	0.922	0	1	1	786.842	1572.68	1572.68	0.27	0.00021	HCD (High Energy Collision Dissociation)	MS2	2.42905	30	17.8919	21912	02272025_Fatema_2-26-25_Elu.raw	F4	3.59	1
	FALSE	High	Sequest HT (A2)	Unambiguous	GLIDEVNQDFTNR		2	NP_000499.1	NP_000499.1; NP_068657.1	0	2	0.8034	0	1	1	760.872	1520.74	1520.73	1.19	0.0009	HCD (High Energy Collision Dissociation)	MS2	27.0036	30	61.4929	81411	02272025_Fatema_2-26-25_Elu.raw	F4	3.51	1
	FALSE	High	Sequest HT (A2)	Unambiguous	GLIDEVNQDFTNR		2	NP_000499.1	NP_000499.1; NP_068657.1	0	2	0.8529	0	1	1	760.871	1520.74	1520.73	0.87	0.00066	HCD (High Energy Collision Dissociation)	MS2	3.26131	10.067	61.7905	81817	02272025_Fatema_2-26-25_Elu.raw	F4	3.33	1
	FALSE	High	Sequest HT (A2)	Unambiguous	DSDWPFcSDEDWNYK	C7(Carbamidomethyl)	2	NP_000499.1	NP_000499.1; NP_068657.1	0	2	1	0	1	1	982.376	1963.75	1963.74	0.63	0.00062	HCD (High Energy Collision Dissociation)	MS2	11.8792	30	75.6028	100401	02272025_Fatema_2-26-25_Elu.raw	F4	3.1	1
	FALSE	High	Sequest HT (A2)	Unambiguous	GSESGIFTNTK		2	NP_000499.1	NP_000499.1; NP_068657.1	0	2	0.7288	0	1	1	570.781	1140.55	1140.55	0.86	0.00049	HCD (High Energy Collision Dissociation)	MS2	53.9138	20.316	26.5763	34013	02272025_Fatema_2-26-25_Elu.raw	F4	3.06	1
	FALSE	High	Sequest HT (A2)	Unambiguous	QFTSSTSYNR		2	NP_000499.1	NP_000499.1; NP_068657.1	0	2	0.8419	0	1	1	595.776	1190.54	1190.54	0.5	0.0003	HCD (High Energy Collision Dissociation)	MS2	17.5889	23.728	19.5569	24230	02272025_Fatema_2-26-25_Elu.raw	F4	2.91	1
	FALSE	High	Sequest HT (A2)	Unambiguous	QFTSSTSYNR		2	NP_000499.1	NP_000499.1; NP_068657.1	0	2	0.8746	0	1	1	595.775	1190.54	1190.54	-0.01	-1e-05	HCD (High Energy Collision Dissociation)	MS2	1.05566	4.822	19.8569	24649	02272025_Fatema_2-26-25_Elu.raw	F4	2.87	1
	FALSE	High	Sequest HT (A2)	Unambiguous	GLIDEVNQDFTNR		2	NP_000499.1	NP_000499.1; NP_068657.1	0	2	0.7742	0	1	1	760.872	1520.74	1520.73	1.35	0.00102	HCD (High Energy Collision Dissociation)	MS2	21.7117	30	62.0442	82164	02272025_Fatema_2-26-25_Elu.raw	F4	2.79	1
	FALSE	High	Sequest HT (A2)	Unambiguous	GSESGIFTNTK		2	NP_000499.1	NP_000499.1; NP_068657.1	0	2	0.7798	0	1	1	570.781	1140.55	1140.55	0.97	0.00055	HCD (High Energy Collision Dissociation)	MS2	58.8084	13.795	26.2739	33591	02272025_Fatema_2-26-25_Elu.raw	F4	2.77	1
	FALSE	High	Sequest HT (A2)	Unambiguous	NSLFEYQK		2	NP_000499.1	NP_000499.1; NP_068657.1	0	2	0.8514	0	1	1	514.757	1028.51	1028.5	1.14	0.00059	HCD (High Energy Collision Dissociation)	MS2	11.202	11.906	37.0391	48488	02272025_Fatema_2-26-25_Elu.raw	F4	2.76	1
	FALSE	High	Sequest HT (A2)	Unambiguous	NSLFEYQK		2	NP_000499.1	NP_000499.1; NP_068657.1	0	2	0.8717	0	1	1	514.757	1028.51	1028.5	1.14	0.00059	HCD (High Energy Collision Dissociation)	MS2	4.11391	2.305	36.7856	48137	02272025_Fatema_2-26-25_Elu.raw	F4	2.65	1
	FALSE	High	Sequest HT (A2)	Unambiguous	NSLFEYQK		2	NP_000499.1	NP_000499.1; NP_068657.1	0	2	0.8093	0	1	1	514.756	1028.51	1028.5	0.66	0.00034	HCD (High Energy Collision Dissociation)	MS2	33.7692	16.205	36.485	47722	02272025_Fatema_2-26-25_Elu.raw	F4	2.57	1
	FALSE	High	Sequest HT (A2)	Unambiguous	GDFSSANNR		2	NP_000499.1	NP_000499.1; NP_068657.1	0	2	0.8504	0	1	1	484.215	967.423	967.423	0.42	0.0002	HCD (High Energy Collision Dissociation)	MS2	19.9046	22.756	9.5338	10289	02272025_Fatema_2-26-25_Elu.raw	F4	2.54	1
	FALSE	High	Sequest HT (A2)	Unambiguous	QHLPLIK		2	NP_000499.1	NP_000499.1; NP_068657.1	0	2	0.5943	0	1	1	424.772	848.536	848.535	0.59	0.00025	HCD (High Energy Collision Dissociation)	MS2	51.6131	10.53	25.2614	32187	02272025_Fatema_2-26-25_Elu.raw	F4	2.44	1
	FALSE	High	Sequest HT (A2)	Unambiguous	RLEVDIDIK		2	NP_000499.1	NP_000499.1; NP_068657.1	1	2	0.3235	0	1	1	550.819	1100.63	1100.63	0.36	0.0002	HCD (High Energy Collision Dissociation)	MS2	50.433	15.367	41.6309	54840	02272025_Fatema_2-26-25_Elu.raw	F4	2.38	1
	FALSE	High	Sequest HT (A2)	Unambiguous	QFTSSTSYNR		2	NP_000499.1	NP_000499.1; NP_068657.1	0	2	0.8819	0	1	1	595.776	1190.54	1190.54	0.4	0.00024	HCD (High Energy Collision Dissociation)	MS2	3.35359	30	20.1092	25000	02272025_Fatema_2-26-25_Elu.raw	F4	2.37	1
	FALSE	High	Sequest HT (A2)	Unambiguous	GDFSSANNR		2	NP_000499.1	NP_000499.1; NP_068657.1	0	2	0.812	0	1	1	484.215	967.423	967.423	0.55	0.00026	HCD (High Energy Collision Dissociation)	MS2	59.5444	30	9.235	9875	02272025_Fatema_2-26-25_Elu.raw	F4	2.34	1
	FALSE	High	Sequest HT (A2)	Unambiguous	GGSTSYGTGSETESPR		2	NP_000499.1	NP_000499.1; NP_068657.1	0	2	0.8957	0	1	1	786.844	1572.68	1572.68	1.98	0.00156	HCD (High Energy Collision Dissociation)	MS2	25.4621	30	17.6189	21533	02272025_Fatema_2-26-25_Elu.raw	F4	2.3	1
	FALSE	High	Sequest HT (A2)	Unambiguous	VQHIQLLQK		2	NP_000499.1	NP_000499.1; NP_068657.1	0	2	0.8649	0	1	1	553.838	1106.67	1106.67	0.3	0.00016	HCD (High Energy Collision Dissociation)	MS2	76.6421	30	26.7905	34314	02272025_Fatema_2-26-25_Elu.raw	F4	2.22	1
	FALSE	High	Sequest HT (A2)	Unambiguous	QHLPLIK		2	NP_000499.1	NP_000499.1; NP_068657.1	0	2	0.5273	0	1	1	424.772	848.536	848.535	0.59	0.00025	HCD (High Energy Collision Dissociation)	MS2	41.2422	5.415	24.957	31762	02272025_Fatema_2-26-25_Elu.raw	F4	2.2	1
	FALSE	High	Sequest HT (A2)	Unambiguous	QHLPLIK		2	NP_000499.1	NP_000499.1; NP_068657.1	0	2	0.4885	0	1	1	424.772	848.536	848.535	0.81	0.00034	HCD (High Energy Collision Dissociation)	MS2	41.1644	11.361	24.0997	30574	02272025_Fatema_2-26-25_Elu.raw	F4	2.17	1
	FALSE	High	Sequest HT (A2)	Unambiguous	GDSTFESK		2	NP_000499.1	NP_000499.1; NP_068657.1	0	2	0.8341	0	1	1	435.695	870.384	870.384	-0.41	-0.00018	HCD (High Energy Collision Dissociation)	MS2	62.3892	30	8.2568	8509	02272025_Fatema_2-26-25_Elu.raw	F4	2.05	1
	FALSE	High	Sequest HT (A2)	Unambiguous	QHLPLIK		2	NP_000499.1	NP_000499.1; NP_068657.1	0	2	0.5196	0	1	1	424.772	848.536	848.535	0.81	0.00034	HCD (High Energy Collision Dissociation)	MS2	22.2895	5.549	24.7041	31410	02272025_Fatema_2-26-25_Elu.raw	F4	2.04	1
	FALSE	High	Sequest HT (A2)	Unambiguous	QHLPLIK		2	NP_000499.1	NP_000499.1; NP_068657.1	0	2	0.5323	0	1	1	424.772	848.536	848.535	0.88	0.00037	HCD (High Energy Collision Dissociation)	MS2	52.4986	30	25.5696	32614	02272025_Fatema_2-26-25_Elu.raw	F4	2.01	1
	FALSE	High	Sequest HT (A2)	Unambiguous	QHLPLIK		2	NP_000499.1	NP_000499.1; NP_068657.1	0	2	0.4824	0	1	1	424.772	848.537	848.535	1.67	0.00071	HCD (High Energy Collision Dissociation)	MS2	58.4016	30	23.8003	30156	02272025_Fatema_2-26-25_Elu.raw	F4	1.99	1
	FALSE	High	Sequest HT (A2)	Unambiguous	GDSTFESK		2	NP_000499.1	NP_000499.1; NP_068657.1	0	2	0.8889	0	1	1	435.696	870.384	870.384	0.5	0.00022	HCD (High Energy Collision Dissociation)	MS2	18.1443	26.237	8.5358	8895	02272025_Fatema_2-26-25_Elu.raw	F4	1.98	1
	FALSE	High	Sequest HT (A2)	Unambiguous	QLEQVIAK		2	NP_000499.1	NP_000499.1; NP_068657.1	0	2	0.1827	0	1	1	464.777	928.547	928.546	0.64	0.0003	HCD (High Energy Collision Dissociation)	MS2	26.1611	3.263	24.5026	31130	02272025_Fatema_2-26-25_Elu.raw	F4	1.97	1
	FALSE	High	Sequest HT (A2)	Unambiguous	QHLPLIK		2	NP_000499.1	NP_000499.1; NP_068657.1	0	2	0.4948	0	1	1	424.772	848.536	848.535	0.74	0.00031	HCD (High Energy Collision Dissociation)	MS2	34.0277	7.549	24.402	30992	02272025_Fatema_2-26-25_Elu.raw	F4	1.94	1
	FALSE	High	Sequest HT (A2)	Unambiguous	QFTSSTSYNR		2	NP_000499.1	NP_000499.1; NP_068657.1	0	2	0.8646	0	1	1	595.776	1190.54	1190.54	0.5	0.0003	HCD (High Energy Collision Dissociation)	MS2	25.3528	30	20.3728	25365	02272025_Fatema_2-26-25_Elu.raw	F4	1.92	1
FALSE	Master Protein	NP_000499.1	fibrinogen alpha chain isoform alpha-E preproprotein [Homo sapiens]	17	13	31	13	866	94.9	6.01	84.71	13	1
	Checked	Confidence	Identifying Node	PSM Ambiguity	Annotated Sequence	Modifications	# Proteins	Master Protein Accessions	Protein Accessions	# Missed Cleavages	Charge	DeltaScore	DeltaCn	Rank	Search Engine Rank	m/z [Da]	MH+ [Da]	Theo. MH+ [Da]	DeltaM [ppm]	Deltam/z [Da]	Activation Type	MS Order	Isolation Interference [%]	Ion Inject Time [ms]	RT [min]	First Scan	Spectrum File	File ID	XCorr	# Protein Groups
	FALSE	High	Sequest HT (A2)	Unambiguous	NPSSAGSWNSGSSGPGSTGNR		2	NP_000499.1	NP_000499.1; NP_068657.1	0	2	0.9539	0	1	1	982.428	1963.85	1963.85	-0.29	-0.00028	HCD (High Energy Collision Dissociation)	MS2	0	30	24.0485	30502	02272025_Fatema_2-26-25_Elu.raw	F4	6.07	1
	FALSE	High	Sequest HT (A2)	Unambiguous	NPSSAGSWNSGSSGPGSTGNR		2	NP_000499.1	NP_000499.1; NP_068657.1	0	3	0.9096	0	1	1	655.288	1963.85	1963.85	0.32	0.00021	HCD (High Energy Collision Dissociation)	MS2	5.32272	30	24.0498	30504	02272025_Fatema_2-26-25_Elu.raw	F4	5.86	1
	FALSE	High	Sequest HT (A2)	Unambiguous	GGSTSYGTGSETESPR		2	NP_000499.1	NP_000499.1; NP_068657.1	0	2	0.922	0	1	1	786.842	1572.68	1572.68	0.27	0.00021	HCD (High Energy Collision Dissociation)	MS2	2.42905	30	17.8919	21912	02272025_Fatema_2-26-25_Elu.raw	F4	3.59	1
	FALSE	High	Sequest HT (A2)	Unambiguous	GLIDEVNQDFTNR		2	NP_000499.1	NP_000499.1; NP_068657.1	0	2	0.8034	0	1	1	760.872	1520.74	1520.73	1.19	0.0009	HCD (High Energy Collision Dissociation)	MS2	27.0036	30	61.4929	81411	02272025_Fatema_2-26-25_Elu.raw	F4	3.51	1
	FALSE	High	Sequest HT (A2)	Unambiguous	GLIDEVNQDFTNR		2	NP_000499.1	NP_000499.1; NP_068657.1	0	2	0.8529	0	1	1	760.871	1520.74	1520.73	0.87	0.00066	HCD (High Energy Collision Dissociation)	MS2	3.26131	10.067	61.7905	81817	02272025_Fatema_2-26-25_Elu.raw	F4	3.33	1
	FALSE	High	Sequest HT (A2)	Unambiguous	DSDWPFcSDEDWNYK	C7(Carbamidomethyl)	2	NP_000499.1	NP_000499.1; NP_068657.1	0	2	1	0	1	1	982.376	1963.75	1963.74	0.63	0.00062	HCD (High Energy Collision Dissociation)	MS2	11.8792	30	75.6028	100401	02272025_Fatema_2-26-25_Elu.raw	F4	3.1	1
	FALSE	High	Sequest HT (A2)	Unambiguous	GSESGIFTNTK		2	NP_000499.1	NP_000499.1; NP_068657.1	0	2	0.7288	0	1	1	570.781	1140.55	1140.55	0.86	0.00049	HCD (High Energy Collision Dissociation)	MS2	53.9138	20.316	26.5763	34013	02272025_Fatema_2-26-25_Elu.raw	F4	3.06	1
	FALSE	High	Sequest HT (A2)	Unambiguous	QFTSSTSYNR		2	NP_000499.1	NP_000499.1; NP_068657.1	0	2	0.8419	0	1	1	595.776	1190.54	1190.54	0.5	0.0003	HCD (High Energy Collision Dissociation)	MS2	17.5889	23.728	19.5569	24230	02272025_Fatema_2-26-25_Elu.raw	F4	2.91	1
	FALSE	High	Sequest HT (A2)	Unambiguous	QFTSSTSYNR		2	NP_000499.1	NP_000499.1; NP_068657.1	0	2	0.8746	0	1	1	595.775	1190.54	1190.54	-0.01	-1e-05	HCD (High Energy Collision Dissociation)	MS2	1.05566	4.822	19.8569	24649	02272025_Fatema_2-26-25_Elu.raw	F4	2.87	1
	FALSE	High	Sequest HT (A2)	Unambiguous	GLIDEVNQDFTNR		2	NP_000499.1	NP_000499.1; NP_068657.1	0	2	0.7742	0	1	1	760.872	1520.74	1520.73	1.35	0.00102	HCD (High Energy Collision Dissociation)	MS2	21.7117	30	62.0442	82164	02272025_Fatema_2-26-25_Elu.raw	F4	2.79	1
	FALSE	High	Sequest HT (A2)	Unambiguous	GSESGIFTNTK		2	NP_000499.1	NP_000499.1; NP_068657.1	0	2	0.7798	0	1	1	570.781	1140.55	1140.55	0.97	0.00055	HCD (High Energy Collision Dissociation)	MS2	58.8084	13.795	26.2739	33591	02272025_Fatema_2-26-25_Elu.raw	F4	2.77	1
	FALSE	High	Sequest HT (A2)	Unambiguous	NSLFEYQK		2	NP_000499.1	NP_000499.1; NP_068657.1	0	2	0.8514	0	1	1	514.757	1028.51	1028.5	1.14	0.00059	HCD (High Energy Collision Dissociation)	MS2	11.202	11.906	37.0391	48488	02272025_Fatema_2-26-25_Elu.raw	F4	2.76	1
	FALSE	High	Sequest HT (A2)	Unambiguous	NSLFEYQK		2	NP_000499.1	NP_000499.1; NP_068657.1	0	2	0.8717	0	1	1	514.757	1028.51	1028.5	1.14	0.00059	HCD (High Energy Collision Dissociation)	MS2	4.11391	2.305	36.7856	48137	02272025_Fatema_2-26-25_Elu.raw	F4	2.65	1
	FALSE	High	Sequest HT (A2)	Unambiguous	NSLFEYQK		2	NP_000499.1	NP_000499.1; NP_068657.1	0	2	0.8093	0	1	1	514.756	1028.51	1028.5	0.66	0.00034	HCD (High Energy Collision Dissociation)	MS2	33.7692	16.205	36.485	47722	02272025_Fatema_2-26-25_Elu.raw	F4	2.57	1
	FALSE	High	Sequest HT (A2)	Unambiguous	GDFSSANNR		2	NP_000499.1	NP_000499.1; NP_068657.1	0	2	0.8504	0	1	1	484.215	967.423	967.423	0.42	0.0002	HCD (High Energy Collision Dissociation)	MS2	19.9046	22.756	9.5338	10289	02272025_Fatema_2-26-25_Elu.raw	F4	2.54	1
	FALSE	High	Sequest HT (A2)	Unambiguous	QHLPLIK		2	NP_000499.1	NP_000499.1; NP_068657.1	0	2	0.5943	0	1	1	424.772	848.536	848.535	0.59	0.00025	HCD (High Energy Collision Dissociation)	MS2	51.6131	10.53	25.2614	32187	02272025_Fatema_2-26-25_Elu.raw	F4	2.44	1
	FALSE	High	Sequest HT (A2)	Unambiguous	RLEVDIDIK		2	NP_000499.1	NP_000499.1; NP_068657.1	1	2	0.3235	0	1	1	550.819	1100.63	1100.63	0.36	0.0002	HCD (High Energy Collision Dissociation)	MS2	50.433	15.367	41.6309	54840	02272025_Fatema_2-26-25_Elu.raw	F4	2.38	1
	FALSE	High	Sequest HT (A2)	Unambiguous	QFTSSTSYNR		2	NP_000499.1	NP_000499.1; NP_068657.1	0	2	0.8819	0	1	1	595.776	1190.54	1190.54	0.4	0.00024	HCD (High Energy Collision Dissociation)	MS2	3.35359	30	20.1092	25000	02272025_Fatema_2-26-25_Elu.raw	F4	2.37	1
	FALSE	High	Sequest HT (A2)	Unambiguous	GDFSSANNR		2	NP_000499.1	NP_000499.1; NP_068657.1	0	2	0.812	0	1	1	484.215	967.423	967.423	0.55	0.00026	HCD (High Energy Collision Dissociation)	MS2	59.5444	30	9.235	9875	02272025_Fatema_2-26-25_Elu.raw	F4	2.34	1
	FALSE	High	Sequest HT (A2)	Unambiguous	GGSTSYGTGSETESPR		2	NP_000499.1	NP_000499.1; NP_068657.1	0	2	0.8957	0	1	1	786.844	1572.68	1572.68	1.98	0.00156	HCD (High Energy Collision Dissociation)	MS2	25.4621	30	17.6189	21533	02272025_Fatema_2-26-25_Elu.raw	F4	2.3	1
	FALSE	High	Sequest HT (A2)	Unambiguous	VQHIQLLQK		2	NP_000499.1	NP_000499.1; NP_068657.1	0	2	0.8649	0	1	1	553.838	1106.67	1106.67	0.3	0.00016	HCD (High Energy Collision Dissociation)	MS2	76.6421	30	26.7905	34314	02272025_Fatema_2-26-25_Elu.raw	F4	2.22	1
	FALSE	High	Sequest HT (A2)	Unambiguous	QHLPLIK		2	NP_000499.1	NP_000499.1; NP_068657.1	0	2	0.5273	0	1	1	424.772	848.536	848.535	0.59	0.00025	HCD (High Energy Collision Dissociation)	MS2	41.2422	5.415	24.957	31762	02272025_Fatema_2-26-25_Elu.raw	F4	2.2	1
	FALSE	High	Sequest HT (A2)	Unambiguous	QHLPLIK		2	NP_000499.1	NP_000499.1; NP_068657.1	0	2	0.4885	0	1	1	424.772	848.536	848.535	0.81	0.00034	HCD (High Energy Collision Dissociation)	MS2	41.1644	11.361	24.0997	30574	02272025_Fatema_2-26-25_Elu.raw	F4	2.17	1
	FALSE	High	Sequest HT (A2)	Unambiguous	GDSTFESK		2	NP_000499.1	NP_000499.1; NP_068657.1	0	2	0.8341	0	1	1	435.695	870.384	870.384	-0.41	-0.00018	HCD (High Energy Collision Dissociation)	MS2	62.3892	30	8.2568	8509	02272025_Fatema_2-26-25_Elu.raw	F4	2.05	1
	FALSE	High	Sequest HT (A2)	Unambiguous	QHLPLIK		2	NP_000499.1	NP_000499.1; NP_068657.1	0	2	0.5196	0	1	1	424.772	848.536	848.535	0.81	0.00034	HCD (High Energy Collision Dissociation)	MS2	22.2895	5.549	24.7041	31410	02272025_Fatema_2-26-25_Elu.raw	F4	2.04	1
	FALSE	High	Sequest HT (A2)	Unambiguous	QHLPLIK		2	NP_000499.1	NP_000499.1; NP_068657.1	0	2	0.5323	0	1	1	424.772	848.536	848.535	0.88	0.00037	HCD (High Energy Collision Dissociation)	MS2	52.4986	30	25.5696	32614	02272025_Fatema_2-26-25_Elu.raw	F4	2.01	1
	FALSE	High	Sequest HT (A2)	Unambiguous	QHLPLIK		2	NP_000499.1	NP_000499.1; NP_068657.1	0	2	0.4824	0	1	1	424.772	848.537	848.535	1.67	0.00071	HCD (High Energy Collision Dissociation)	MS2	58.4016	30	23.8003	30156	02272025_Fatema_2-26-25_Elu.raw	F4	1.99	1
	FALSE	High	Sequest HT (A2)	Unambiguous	GDSTFESK		2	NP_000499.1	NP_000499.1; NP_068657.1	0	2	0.8889	0	1	1	435.696	870.384	870.384	0.5	0.00022	HCD (High Energy Collision Dissociation)	MS2	18.1443	26.237	8.5358	8895	02272025_Fatema_2-26-25_Elu.raw	F4	1.98	1
	FALSE	High	Sequest HT (A2)	Unambiguous	QLEQVIAK		2	NP_000499.1	NP_000499.1; NP_068657.1	0	2	0.1827	0	1	1	464.777	928.547	928.546	0.64	0.0003	HCD (High Energy Collision Dissociation)	MS2	26.1611	3.263	24.5026	31130	02272025_Fatema_2-26-25_Elu.raw	F4	1.97	1
	FALSE	High	Sequest HT (A2)	Unambiguous	QHLPLIK		2	NP_000499.1	NP_000499.1; NP_068657.1	0	2	0.4948	0	1	1	424.772	848.536	848.535	0.74	0.00031	HCD (High Energy Collision Dissociation)	MS2	34.0277	7.549	24.402	30992	02272025_Fatema_2-26-25_Elu.raw	F4	1.94	1
	FALSE	High	Sequest HT (A2)	Unambiguous	QFTSSTSYNR		2	NP_000499.1	NP_000499.1; NP_068657.1	0	2	0.8646	0	1	1	595.776	1190.54	1190.54	0.5	0.0003	HCD (High Energy Collision Dissociation)	MS2	25.3528	30	20.3728	25365	02272025_Fatema_2-26-25_Elu.raw	F4	1.92	1
FALSE	None	NP_001171670.1	fibrinogen beta chain isoform 2 preproprotein [Homo sapiens]	28	10	27	10	432	49.9	8.02	78.16	10	1
	Checked	Confidence	Identifying Node	PSM Ambiguity	Annotated Sequence	Modifications	# Proteins	Master Protein Accessions	Protein Accessions	# Missed Cleavages	Charge	DeltaScore	DeltaCn	Rank	Search Engine Rank	m/z [Da]	MH+ [Da]	Theo. MH+ [Da]	DeltaM [ppm]	Deltam/z [Da]	Activation Type	MS Order	Isolation Interference [%]	Ion Inject Time [ms]	RT [min]	First Scan	Spectrum File	File ID	XCorr	# Protein Groups
	FALSE	High	Sequest HT (A2)	Unambiguous	DNENVVNEYSSELEK		2	NP_005132.2	NP_001171670.1; NP_005132.2	0	2	0.9153	0	1	1	884.897	1768.79	1768.79	-0.56	-0.0005	HCD (High Energy Collision Dissociation)	MS2	0	30	54.8475	72844	02272025_Fatema_2-26-25_Elu.raw	F4	4.37	1
	FALSE	High	Sequest HT (A2)	Unambiguous	DNENVVNEYSSELEK		2	NP_005132.2	NP_001171670.1; NP_005132.2	0	2	0.922	0	1	1	884.897	1768.79	1768.79	0.13	0.00011	HCD (High Energy Collision Dissociation)	MS2	2.73723	14.397	54.5894	72513	02272025_Fatema_2-26-25_Elu.raw	F4	4.23	1
	FALSE	High	Sequest HT (A2)	Unambiguous	AHYGGFTVQNEANK		2	NP_005132.2	NP_001171670.1; NP_005132.2	0	2	0.9041	0	1	1	768.366	1535.73	1535.72	1.08	0.00083	HCD (High Energy Collision Dissociation)	MS2	6.08272	24.753	26.4749	33870	02272025_Fatema_2-26-25_Elu.raw	F4	4.17	1
	FALSE	High	Sequest HT (A2)	Unambiguous	AHYGGFTVQNEANK		2	NP_005132.2	NP_001171670.1; NP_005132.2	0	2	0.9184	0	1	1	768.365	1535.72	1535.72	-0.59	-0.00045	HCD (High Energy Collision Dissociation)	MS2	35.4297	30	26.1808	33461	02272025_Fatema_2-26-25_Elu.raw	F4	3.92	1
	FALSE	High	Sequest HT (A2)	Unambiguous	AHYGGFTVQNEANK		2	NP_005132.2	NP_001171670.1; NP_005132.2	0	3	0.8636	0	1	1	512.58	1535.72	1535.72	0.79	0.00041	HCD (High Energy Collision Dissociation)	MS2	6.11448	1.852	26.3713	33724	02272025_Fatema_2-26-25_Elu.raw	F4	3.3	1
	FALSE	High	Sequest HT (A2)	Unambiguous	AHYGGFTVQNEANK		2	NP_005132.2	NP_001171670.1; NP_005132.2	0	3	0.772	0	1	1	512.58	1535.73	1535.72	1.63	0.00083	HCD (High Energy Collision Dissociation)	MS2	85.9708	14.197	26.0873	33332	02272025_Fatema_2-26-25_Elu.raw	F4	3.29	1
	FALSE	High	Sequest HT (A2)	Unambiguous	AHYGGFTVQNEANK		2	NP_005132.2	NP_001171670.1; NP_005132.2	0	3	0.7339	0	1	1	512.58	1535.73	1535.72	0.91	0.00047	HCD (High Energy Collision Dissociation)	MS2	14.389	5.279	26.6249	34080	02272025_Fatema_2-26-25_Elu.raw	F4	3.27	1
	FALSE	High	Sequest HT (A2)	Unambiguous	QGFGNVATNTDGK		2	NP_005132.2	NP_001171670.1; NP_005132.2	0	2	0.7166	0	1	1	654.814	1308.62	1308.62	1.57	0.00103	HCD (High Energy Collision Dissociation)	MS2	30.8182	13.81	24.8062	31552	02272025_Fatema_2-26-25_Elu.raw	F4	3.14	1
	FALSE	High	Sequest HT (A2)	Unambiguous	DNDGWLTSDPR		2	NP_005132.2	NP_001171670.1; NP_005132.2	0	2	0.8942	0	1	1	638.285	1275.56	1275.56	1.5	0.00096	HCD (High Energy Collision Dissociation)	MS2	19.3635	8.978	43.3963	57283	02272025_Fatema_2-26-25_Elu.raw	F4	3.12	1
	FALSE	High	Sequest HT (A2)	Unambiguous	NYcGLPGEYWLGNDK	C3(Carbamidomethyl)	2	NP_005132.2	NP_001171670.1; NP_005132.2	0	2	0.8065	0	1	1	893.397	1785.79	1785.79	-1.92	-0.00171	HCD (High Energy Collision Dissociation)	MS2	17.4142	30	66.0306	87596	02272025_Fatema_2-26-25_Elu.raw	F4	3.1	1
	FALSE	High	Sequest HT (A2)	Unambiguous	DNDGWLTSDPR		2	NP_005132.2	NP_001171670.1; NP_005132.2	0	2	0.9443	0	1	1	638.284	1275.56	1275.56	0.64	0.00041	HCD (High Energy Collision Dissociation)	MS2	5.10557	2.929	43.6981	57700	02272025_Fatema_2-26-25_Elu.raw	F4	2.87	1
	FALSE	High	Sequest HT (A2)	Unambiguous	NYcGLPGEYWLGNDK	C3(Carbamidomethyl)	2	NP_005132.2	NP_001171670.1; NP_005132.2	0	2	0.8462	0	1	1	893.398	1785.79	1785.79	-0.28	-0.00025	HCD (High Energy Collision Dissociation)	MS2	15.6126	30	66.2911	87948	02272025_Fatema_2-26-25_Elu.raw	F4	2.86	1
	FALSE	High	Sequest HT (A2)	Unambiguous	DNENVVNEYSSELEK		2	NP_005132.2	NP_001171670.1; NP_005132.2	0	2	0.8071	0	1	1	884.899	1768.79	1768.79	1.92	0.0017	HCD (High Energy Collision Dissociation)	MS2	0	30	54.3142	72142	02272025_Fatema_2-26-25_Elu.raw	F4	2.8	1
	FALSE	High	Sequest HT (A2)	Unambiguous	EDGGGWWYNR		2	NP_005132.2	NP_001171670.1; NP_005132.2	0	2	0.7656	0	1	1	620.263	1239.52	1239.52	1.07	0.00066	HCD (High Energy Collision Dissociation)	MS2	4.90805	24.365	50.0114	66394	02272025_Fatema_2-26-25_Elu.raw	F4	2.73	1
	FALSE	High	Sequest HT (A2)	Unambiguous	QDGSVDFGR		2	NP_005132.2	NP_001171670.1; NP_005132.2	0	2	0.7603	0	1	1	490.726	980.444	980.443	0.83	0.00041	HCD (High Energy Collision Dissociation)	MS2	0.529605	6.179	22.9867	29023	02272025_Fatema_2-26-25_Elu.raw	F4	2.67	1
	FALSE	High	Sequest HT (A2)	Unambiguous	EDGGGWWYNR		2	NP_005132.2	NP_001171670.1; NP_005132.2	0	2	0.749	0	1	1	620.263	1239.52	1239.52	1.07	0.00066	HCD (High Energy Collision Dissociation)	MS2	3.71657	6.918	49.7562	66043	02272025_Fatema_2-26-25_Elu.raw	F4	2.59	1
	FALSE	High	Sequest HT (A2)	Unambiguous	QDGSVDFGR		2	NP_005132.2	NP_001171670.1; NP_005132.2	0	2	0.7588	0	1	1	490.726	980.444	980.443	0.59	0.00029	HCD (High Energy Collision Dissociation)	MS2	52.265	18.943	22.4337	28251	02272025_Fatema_2-26-25_Elu.raw	F4	2.57	1
	FALSE	High	Sequest HT (A2)	Unambiguous	QDGSVDFGR		2	NP_005132.2	NP_001171670.1; NP_005132.2	0	2	0.7812	0	1	1	490.726	980.444	980.443	1.02	0.0005	HCD (High Energy Collision Dissociation)	MS2	1.40368	2.511	22.7344	28671	02272025_Fatema_2-26-25_Elu.raw	F4	2.56	1
	FALSE	High	Sequest HT (A2)	Unambiguous	QDGSVDFGR		2	NP_005132.2	NP_001171670.1; NP_005132.2	0	2	0.6706	0	1	1	490.726	980.444	980.443	0.65	0.00032	HCD (High Energy Collision Dissociation)	MS2	25.1864	30	23.2435	29383	02272025_Fatema_2-26-25_Elu.raw	F4	2.55	1
	FALSE	High	Sequest HT (A2)	Unambiguous	HQLYIDETVNSNIPTNLR		2	NP_005132.2	NP_001171670.1; NP_005132.2	0	3	0.6964	0	1	1	709.698	2127.08	2127.08	-1.11	-0.00079	HCD (High Energy Collision Dissociation)	MS2	29.8325	30	54.2713	72083	02272025_Fatema_2-26-25_Elu.raw	F4	2.47	1
	FALSE	High	Sequest HT (A2)	Unambiguous	EDGGGWWYNR		2	NP_005132.2	NP_001171670.1; NP_005132.2	0	2	0.7375	0	1	1	620.263	1239.52	1239.52	1.37	0.00085	HCD (High Energy Collision Dissociation)	MS2	61.8886	30	49.4643	65645	02272025_Fatema_2-26-25_Elu.raw	F4	2.4	1
	FALSE	High	Sequest HT (A2)	Unambiguous	IRPFFPQQ		2	NP_005132.2	NP_001171670.1; NP_005132.2	0	2	0.7741	0	1	1	516.785	1032.56	1032.56	0.73	0.00038	HCD (High Energy Collision Dissociation)	MS2	10.5365	5.295	46.7276	61894	02272025_Fatema_2-26-25_Elu.raw	F4	2.39	1
	FALSE	High	Sequest HT (A2)	Unambiguous	IRPFFPQQ		2	NP_005132.2	NP_001171670.1; NP_005132.2	0	2	0.6595	0	1	1	516.785	1032.56	1032.56	0.73	0.00038	HCD (High Energy Collision Dissociation)	MS2	38.1945	5.549	46.4253	61475	02272025_Fatema_2-26-25_Elu.raw	F4	2.32	1
	FALSE	High	Sequest HT (A2)	Unambiguous	KWDPYK		2	NP_005132.2	NP_001171670.1; NP_005132.2	1	2	0.482	0	1	1	418.719	836.431	836.43	0.79	0.00033	HCD (High Energy Collision Dissociation)	MS2	45.315	14.716	17.388	21208	02272025_Fatema_2-26-25_Elu.raw	F4	2.22	1
	FALSE	High	Sequest HT (A2)	Unambiguous	DNENVVNEYSSELEK		2	NP_005132.2	NP_001171670.1; NP_005132.2	0	2	0.8624	0	1	1	884.896	1768.78	1768.79	-1.39	-0.00123	HCD (High Energy Collision Dissociation)	MS2	21.9748	30	58.5274	77359	02272025_Fatema_2-26-25_Elu.raw	F4	2.18	1
	FALSE	High	Sequest HT (A2)	Unambiguous	KWDPYK		2	NP_005132.2	NP_001171670.1; NP_005132.2	1	2	0.4115	0	1	1	418.719	836.431	836.43	1	0.00042	HCD (High Energy Collision Dissociation)	MS2	22.4277	19.362	17.6878	21627	02272025_Fatema_2-26-25_Elu.raw	F4	2.09	1
	FALSE	High	Sequest HT (A2)	Unambiguous	DNENVVNEYSSELEK		2	NP_005132.2	NP_001171670.1; NP_005132.2	0	2	0.9091	0	1	1	884.897	1768.79	1768.79	-0.36	-0.00032	HCD (High Energy Collision Dissociation)	MS2	0	30	59.0265	78041	02272025_Fatema_2-26-25_Elu.raw	F4	1.98	1
FALSE	Master Protein Candidate	NP_000500.2	fibrinogen gamma chain isoform gamma-A precursor [Homo sapiens]	46	16	29	16	437	49.5	6.09	75.57	16	1
	Checked	Confidence	Identifying Node	PSM Ambiguity	Annotated Sequence	Modifications	# Proteins	Master Protein Accessions	Protein Accessions	# Missed Cleavages	Charge	DeltaScore	DeltaCn	Rank	Search Engine Rank	m/z [Da]	MH+ [Da]	Theo. MH+ [Da]	DeltaM [ppm]	Deltam/z [Da]	Activation Type	MS Order	Isolation Interference [%]	Ion Inject Time [ms]	RT [min]	First Scan	Spectrum File	File ID	XCorr	# Protein Groups
	FALSE	High	Sequest HT (A2)	Unambiguous	ANQQFLVYcEIDGSGNGWTVFQK	C9(Carbamidomethyl)	2	NP_068656.2	NP_000500.2; NP_068656.2	0	3	0.8244	0	1	1	887.752	2661.24	2661.24	0.2	0.00018	HCD (High Energy Collision Dissociation)	MS2	1.33518	30	83.055	110165	02272025_Fatema_2-26-25_Elu.raw	F4	5.01	1
	FALSE	High	Sequest HT (A2)	Unambiguous	ASTPNGYDNGIIWATWK		2	NP_068656.2	NP_000500.2; NP_068656.2	0	2	0.7704	0	1	1	947.46	1893.91	1893.91	0.27	0.00026	HCD (High Energy Collision Dissociation)	MS2	0.716037	30	71.4438	94939	02272025_Fatema_2-26-25_Elu.raw	F4	3.79	1
	FALSE	High	Sequest HT (A2)	Unambiguous	IHLISTQSAIPYALR		2	NP_068656.2	NP_000500.2; NP_068656.2	0	3	0.8343	0	1	1	561.659	1682.96	1682.96	1.82	0.00102	HCD (High Energy Collision Dissociation)	MS2	4.36118	30	58.1089	76789	02272025_Fatema_2-26-25_Elu.raw	F4	3.5	1
	FALSE	High	Sequest HT (A2)	Unambiguous	YEASILTHDSSIR		2	NP_068656.2	NP_000500.2; NP_068656.2	0	2	0.7064	0	1	1	746.377	1491.75	1491.74	1.9	0.00142	HCD (High Energy Collision Dissociation)	MS2	60.8026	30	36.9462	48360	02272025_Fatema_2-26-25_Elu.raw	F4	3.27	1
	FALSE	High	Sequest HT (A2)	Unambiguous	cHAGHLNGVYYQGGTYSK	C1(Carbamidomethyl)	2	NP_068656.2	NP_000500.2; NP_068656.2	0	4	0.7305	0	1	1	503.733	2011.91	2011.91	1	0.0005	HCD (High Energy Collision Dissociation)	MS2	23.7475	14.151	26.3768	33733	02272025_Fatema_2-26-25_Elu.raw	F4	3.08	1
	FALSE	High	Sequest HT (A2)	Unambiguous	YLQEIYNSNNQK		2	NP_068656.2	NP_000500.2; NP_068656.2	0	2	0.8262	0	1	1	757.368	1513.73	1513.73	0.6	0.00045	HCD (High Energy Collision Dissociation)	MS2	0	6.669	33.8416	44103	02272025_Fatema_2-26-25_Elu.raw	F4	3.05	1
	FALSE	High	Sequest HT (A2)	Unambiguous	YLQEIYNSNNQK		2	NP_068656.2	NP_000500.2; NP_068656.2	0	2	0.8087	0	1	1	757.368	1513.73	1513.73	0.6	0.00045	HCD (High Energy Collision Dissociation)	MS2	20.2598	30	33.5629	43722	02272025_Fatema_2-26-25_Elu.raw	F4	2.98	1
	FALSE	High	Sequest HT (A2)	Unambiguous	YLQEIYNSNNQK		2	NP_068656.2	NP_000500.2; NP_068656.2	0	2	0.8451	0	1	1	757.368	1513.73	1513.73	0.19	0.00015	HCD (High Energy Collision Dissociation)	MS2	0	30	34.0957	44454	02272025_Fatema_2-26-25_Elu.raw	F4	2.84	1
	FALSE	High	Sequest HT (A2)	Unambiguous	ASTPNGYDNGIIWATWK		2	NP_068656.2	NP_000500.2; NP_068656.2	0	2	0.8114	0	1	1	947.461	1893.91	1893.91	0.98	0.00093	HCD (High Energy Collision Dissociation)	MS2	1.49506	30	71.6995	95287	02272025_Fatema_2-26-25_Elu.raw	F4	2.81	1
	FALSE	High	Sequest HT (A2)	Unambiguous	VAQLEAQcQEPcK	C8(Carbamidomethyl); C12(Carbamidomethyl)	2	NP_068656.2	NP_000500.2; NP_068656.2	0	2	0.7885	0	1	1	780.861	1560.71	1560.71	0.02	2e-05	HCD (High Energy Collision Dissociation)	MS2	35.0683	30	23.801	30157	02272025_Fatema_2-26-25_Elu.raw	F4	2.79	1
	FALSE	High	Sequest HT (A2)	Unambiguous	LTYAYFAGGDAGDAFDGFDFGDDPSDK		2	NP_068656.2	NP_000500.2; NP_068656.2	0	3	1	0	1	1	945.396	2834.17	2834.17	0.31	0.00029	HCD (High Energy Collision Dissociation)	MS2	10.214	30	88.5723	117509	02272025_Fatema_2-26-25_Elu.raw	F4	2.65	1
	FALSE	High	Sequest HT (A2)	Unambiguous	KNWIQYK		2	NP_068656.2	NP_000500.2; NP_068656.2	1	2	0.556	0	1	1	490.272	979.537	979.536	1.33	0.00065	HCD (High Energy Collision Dissociation)	MS2	42.8343	30	26.2785	33598	02272025_Fatema_2-26-25_Elu.raw	F4	2.59	1
	FALSE	High	Sequest HT (A2)	Unambiguous	cHAGHLNGVYYQGGTYSK	C1(Carbamidomethyl)	2	NP_068656.2	NP_000500.2; NP_068656.2	0	3	0.7344	0	1	1	671.309	2011.91	2011.91	1.55	0.00104	HCD (High Energy Collision Dissociation)	MS2	8.66748	30	26.3787	33736	02272025_Fatema_2-26-25_Elu.raw	F4	2.56	1
	FALSE	High	Sequest HT (A2)	Unambiguous	DcQDIANK	C2(Carbamidomethyl)	2	NP_068656.2	NP_000500.2; NP_068656.2	0	2	0.7976	0	1	1	482.214	963.42	963.42	0.45	0.00022	HCD (High Energy Collision Dissociation)	MS2	16.146	22.04	9.2317	9870	02272025_Fatema_2-26-25_Elu.raw	F4	2.52	1
	FALSE	High	Sequest HT (A2)	Unambiguous	DcQDIANK	C2(Carbamidomethyl)	2	NP_068656.2	NP_000500.2; NP_068656.2	0	2	0.7764	0	1	1	482.214	963.42	963.42	0.01	0	HCD (High Energy Collision Dissociation)	MS2	9.08488	5.497	8.9773	9512	02272025_Fatema_2-26-25_Elu.raw	F4	2.46	1
	FALSE	High	Sequest HT (A2)	Unambiguous	ANQQFLVYcEIDGSGNGWTVFQK	C9(Carbamidomethyl)	2	NP_068656.2	NP_000500.2; NP_068656.2	0	3	0.8189	0	1	1	887.752	2661.24	2661.24	0.82	0.00073	HCD (High Energy Collision Dissociation)	MS2	3.20824	30	83.3078	110507	02272025_Fatema_2-26-25_Elu.raw	F4	2.43	1
	FALSE	High	Sequest HT (A2)	Unambiguous	RLDGSVDFK		2	NP_068656.2	NP_000500.2; NP_068656.2	1	2	0.3824	0	1	1	518.775	1036.54	1036.54	0.45	0.00023	HCD (High Energy Collision Dissociation)	MS2	15.5288	6.678	25.2608	32186	02272025_Fatema_2-26-25_Elu.raw	F4	2.38	1
	FALSE	High	Sequest HT (A2)	Unambiguous	VELEDWNGR		2	NP_068656.2	NP_000500.2; NP_068656.2	0	2	0.824	0	1	1	559.268	1117.53	1117.53	1.43	0.0008	HCD (High Energy Collision Dissociation)	MS2	19.4553	10.369	40.4241	53173	02272025_Fatema_2-26-25_Elu.raw	F4	2.33	1
	FALSE	High	Sequest HT (A2)	Unambiguous	RLDGSVDFK		2	NP_068656.2	NP_000500.2; NP_068656.2	1	2	0.3467	0	1	1	518.775	1036.54	1036.54	1.27	0.00066	HCD (High Energy Collision Dissociation)	MS2	63.6879	30	24.9667	31777	02272025_Fatema_2-26-25_Elu.raw	F4	2.25	1
	FALSE	High	Sequest HT (A2)	Unambiguous	VELEDWNGR		2	NP_068656.2	NP_000500.2; NP_068656.2	0	2	0.8235	0	1	1	559.268	1117.53	1117.53	1.1	0.00061	HCD (High Energy Collision Dissociation)	MS2	0.787125	2.934	40.7231	53587	02272025_Fatema_2-26-25_Elu.raw	F4	2.21	1
	FALSE	High	Sequest HT (A2)	Unambiguous	VAQLEAQcQEPcK	C8(Carbamidomethyl); C12(Carbamidomethyl)	2	NP_068656.2	NP_000500.2; NP_068656.2	0	2	0.7678	0	1	1	780.86	1560.71	1560.71	-0.52	-0.00041	HCD (High Energy Collision Dissociation)	MS2	29.8992	30	23.5096	29752	02272025_Fatema_2-26-25_Elu.raw	F4	2.11	1
	FALSE	High	Sequest HT (A2)	Unambiguous	DNccILDER	C3(Carbamidomethyl); C4(Carbamidomethyl)	2	NP_068656.2	NP_000500.2; NP_068656.2	0	2	0.9324	0	1	1	597.749	1194.49	1194.49	1.79	0.00107	HCD (High Energy Collision Dissociation)	MS2	58.4778	25.429	33.846	44110	02272025_Fatema_2-26-25_Elu.raw	F4	2.07	1
	FALSE	High	Sequest HT (A2)	Unambiguous	VELEDWNGR		2	NP_068656.2	NP_000500.2; NP_068656.2	0	2	0.6117	0	1	1	559.268	1117.53	1117.53	1.64	0.00092	HCD (High Energy Collision Dissociation)	MS2	79.0919	30	41.3376	54438	02272025_Fatema_2-26-25_Elu.raw	F4	2.06	1
	FALSE	High	Sequest HT (A2)	Unambiguous	KNWIQYK		2	NP_068656.2	NP_000500.2; NP_068656.2	1	2	0.5665	0	1	1	490.272	979.537	979.536	1.52	0.00074	HCD (High Energy Collision Dissociation)	MS2	61.0982	30	25.9956	33206	02272025_Fatema_2-26-25_Elu.raw	F4	2.03	1
	FALSE	High	Sequest HT (A2)	Unambiguous	LDGSVDFK		2	NP_068656.2	NP_000500.2; NP_068656.2	0	2	0.4187	0	1	1	440.725	880.442	880.441	1.33	0.00059	HCD (High Energy Collision Dissociation)	MS2	83.898	30	29.2141	37698	02272025_Fatema_2-26-25_Elu.raw	F4	2.03	1
	FALSE	High	Sequest HT (A2)	Unambiguous	DNccILDER	C3(Carbamidomethyl); C4(Carbamidomethyl)	2	NP_068656.2	NP_000500.2; NP_068656.2	0	2	0.7828	0	1	1	597.748	1194.49	1194.49	0.35	0.00021	HCD (High Energy Collision Dissociation)	MS2	31.1314	30	37.9614	49769	02272025_Fatema_2-26-25_Elu.raw	F4	1.98	1
	FALSE	High	Sequest HT (A2)	Unambiguous	VGPEADKYR		2	NP_068656.2	NP_000500.2; NP_068656.2	1	2	0.3827	0	1	1	517.767	1034.53	1034.53	0.71	0.00037	HCD (High Energy Collision Dissociation)	MS2	42.2464	30	13.6767	16053	02272025_Fatema_2-26-25_Elu.raw	F4	1.96	1
	FALSE	High	Sequest HT (A2)	Unambiguous	QSGLYFIKPLK		2	NP_068656.2	NP_000500.2; NP_068656.2	0	2	0.772	0	1	1	647.383	1293.76	1293.76	1.59	0.00103	HCD (High Energy Collision Dissociation)	MS2	30.6886	30	49.1541	65223	02272025_Fatema_2-26-25_Elu.raw	F4	1.93	1
	FALSE	High	Sequest HT (A2)	Unambiguous	DcQDIANK	C2(Carbamidomethyl)	2	NP_068656.2	NP_000500.2; NP_068656.2	0	2	0.8063	0	1	1	482.214	963.42	963.42	0.01	0	HCD (High Energy Collision Dissociation)	MS2	49.7118	30	9.4647	10195	02272025_Fatema_2-26-25_Elu.raw	F4	1.91	1
FALSE	Master Protein	NP_068656.2	fibrinogen gamma chain isoform gamma-B precursor [Homo sapiens]	44	16	29	16	453	51.5	5.62	75.57	16	1
	Checked	Confidence	Identifying Node	PSM Ambiguity	Annotated Sequence	Modifications	# Proteins	Master Protein Accessions	Protein Accessions	# Missed Cleavages	Charge	DeltaScore	DeltaCn	Rank	Search Engine Rank	m/z [Da]	MH+ [Da]	Theo. MH+ [Da]	DeltaM [ppm]	Deltam/z [Da]	Activation Type	MS Order	Isolation Interference [%]	Ion Inject Time [ms]	RT [min]	First Scan	Spectrum File	File ID	XCorr	# Protein Groups
	FALSE	High	Sequest HT (A2)	Unambiguous	ANQQFLVYcEIDGSGNGWTVFQK	C9(Carbamidomethyl)	2	NP_068656.2	NP_000500.2; NP_068656.2	0	3	0.8244	0	1	1	887.752	2661.24	2661.24	0.2	0.00018	HCD (High Energy Collision Dissociation)	MS2	1.33518	30	83.055	110165	02272025_Fatema_2-26-25_Elu.raw	F4	5.01	1
	FALSE	High	Sequest HT (A2)	Unambiguous	ASTPNGYDNGIIWATWK		2	NP_068656.2	NP_000500.2; NP_068656.2	0	2	0.7704	0	1	1	947.46	1893.91	1893.91	0.27	0.00026	HCD (High Energy Collision Dissociation)	MS2	0.716037	30	71.4438	94939	02272025_Fatema_2-26-25_Elu.raw	F4	3.79	1
	FALSE	High	Sequest HT (A2)	Unambiguous	IHLISTQSAIPYALR		2	NP_068656.2	NP_000500.2; NP_068656.2	0	3	0.8343	0	1	1	561.659	1682.96	1682.96	1.82	0.00102	HCD (High Energy Collision Dissociation)	MS2	4.36118	30	58.1089	76789	02272025_Fatema_2-26-25_Elu.raw	F4	3.5	1
	FALSE	High	Sequest HT (A2)	Unambiguous	YEASILTHDSSIR		2	NP_068656.2	NP_000500.2; NP_068656.2	0	2	0.7064	0	1	1	746.377	1491.75	1491.74	1.9	0.00142	HCD (High Energy Collision Dissociation)	MS2	60.8026	30	36.9462	48360	02272025_Fatema_2-26-25_Elu.raw	F4	3.27	1
	FALSE	High	Sequest HT (A2)	Unambiguous	cHAGHLNGVYYQGGTYSK	C1(Carbamidomethyl)	2	NP_068656.2	NP_000500.2; NP_068656.2	0	4	0.7305	0	1	1	503.733	2011.91	2011.91	1	0.0005	HCD (High Energy Collision Dissociation)	MS2	23.7475	14.151	26.3768	33733	02272025_Fatema_2-26-25_Elu.raw	F4	3.08	1
	FALSE	High	Sequest HT (A2)	Unambiguous	YLQEIYNSNNQK		2	NP_068656.2	NP_000500.2; NP_068656.2	0	2	0.8262	0	1	1	757.368	1513.73	1513.73	0.6	0.00045	HCD (High Energy Collision Dissociation)	MS2	0	6.669	33.8416	44103	02272025_Fatema_2-26-25_Elu.raw	F4	3.05	1
	FALSE	High	Sequest HT (A2)	Unambiguous	YLQEIYNSNNQK		2	NP_068656.2	NP_000500.2; NP_068656.2	0	2	0.8087	0	1	1	757.368	1513.73	1513.73	0.6	0.00045	HCD (High Energy Collision Dissociation)	MS2	20.2598	30	33.5629	43722	02272025_Fatema_2-26-25_Elu.raw	F4	2.98	1
	FALSE	High	Sequest HT (A2)	Unambiguous	YLQEIYNSNNQK		2	NP_068656.2	NP_000500.2; NP_068656.2	0	2	0.8451	0	1	1	757.368	1513.73	1513.73	0.19	0.00015	HCD (High Energy Collision Dissociation)	MS2	0	30	34.0957	44454	02272025_Fatema_2-26-25_Elu.raw	F4	2.84	1
	FALSE	High	Sequest HT (A2)	Unambiguous	ASTPNGYDNGIIWATWK		2	NP_068656.2	NP_000500.2; NP_068656.2	0	2	0.8114	0	1	1	947.461	1893.91	1893.91	0.98	0.00093	HCD (High Energy Collision Dissociation)	MS2	1.49506	30	71.6995	95287	02272025_Fatema_2-26-25_Elu.raw	F4	2.81	1
	FALSE	High	Sequest HT (A2)	Unambiguous	VAQLEAQcQEPcK	C8(Carbamidomethyl); C12(Carbamidomethyl)	2	NP_068656.2	NP_000500.2; NP_068656.2	0	2	0.7885	0	1	1	780.861	1560.71	1560.71	0.02	2e-05	HCD (High Energy Collision Dissociation)	MS2	35.0683	30	23.801	30157	02272025_Fatema_2-26-25_Elu.raw	F4	2.79	1
	FALSE	High	Sequest HT (A2)	Unambiguous	LTYAYFAGGDAGDAFDGFDFGDDPSDK		2	NP_068656.2	NP_000500.2; NP_068656.2	0	3	1	0	1	1	945.396	2834.17	2834.17	0.31	0.00029	HCD (High Energy Collision Dissociation)	MS2	10.214	30	88.5723	117509	02272025_Fatema_2-26-25_Elu.raw	F4	2.65	1
	FALSE	High	Sequest HT (A2)	Unambiguous	KNWIQYK		2	NP_068656.2	NP_000500.2; NP_068656.2	1	2	0.556	0	1	1	490.272	979.537	979.536	1.33	0.00065	HCD (High Energy Collision Dissociation)	MS2	42.8343	30	26.2785	33598	02272025_Fatema_2-26-25_Elu.raw	F4	2.59	1
	FALSE	High	Sequest HT (A2)	Unambiguous	cHAGHLNGVYYQGGTYSK	C1(Carbamidomethyl)	2	NP_068656.2	NP_000500.2; NP_068656.2	0	3	0.7344	0	1	1	671.309	2011.91	2011.91	1.55	0.00104	HCD (High Energy Collision Dissociation)	MS2	8.66748	30	26.3787	33736	02272025_Fatema_2-26-25_Elu.raw	F4	2.56	1
	FALSE	High	Sequest HT (A2)	Unambiguous	DcQDIANK	C2(Carbamidomethyl)	2	NP_068656.2	NP_000500.2; NP_068656.2	0	2	0.7976	0	1	1	482.214	963.42	963.42	0.45	0.00022	HCD (High Energy Collision Dissociation)	MS2	16.146	22.04	9.2317	9870	02272025_Fatema_2-26-25_Elu.raw	F4	2.52	1
	FALSE	High	Sequest HT (A2)	Unambiguous	DcQDIANK	C2(Carbamidomethyl)	2	NP_068656.2	NP_000500.2; NP_068656.2	0	2	0.7764	0	1	1	482.214	963.42	963.42	0.01	0	HCD (High Energy Collision Dissociation)	MS2	9.08488	5.497	8.9773	9512	02272025_Fatema_2-26-25_Elu.raw	F4	2.46	1
	FALSE	High	Sequest HT (A2)	Unambiguous	ANQQFLVYcEIDGSGNGWTVFQK	C9(Carbamidomethyl)	2	NP_068656.2	NP_000500.2; NP_068656.2	0	3	0.8189	0	1	1	887.752	2661.24	2661.24	0.82	0.00073	HCD (High Energy Collision Dissociation)	MS2	3.20824	30	83.3078	110507	02272025_Fatema_2-26-25_Elu.raw	F4	2.43	1
	FALSE	High	Sequest HT (A2)	Unambiguous	RLDGSVDFK		2	NP_068656.2	NP_000500.2; NP_068656.2	1	2	0.3824	0	1	1	518.775	1036.54	1036.54	0.45	0.00023	HCD (High Energy Collision Dissociation)	MS2	15.5288	6.678	25.2608	32186	02272025_Fatema_2-26-25_Elu.raw	F4	2.38	1
	FALSE	High	Sequest HT (A2)	Unambiguous	VELEDWNGR		2	NP_068656.2	NP_000500.2; NP_068656.2	0	2	0.824	0	1	1	559.268	1117.53	1117.53	1.43	0.0008	HCD (High Energy Collision Dissociation)	MS2	19.4553	10.369	40.4241	53173	02272025_Fatema_2-26-25_Elu.raw	F4	2.33	1
	FALSE	High	Sequest HT (A2)	Unambiguous	RLDGSVDFK		2	NP_068656.2	NP_000500.2; NP_068656.2	1	2	0.3467	0	1	1	518.775	1036.54	1036.54	1.27	0.00066	HCD (High Energy Collision Dissociation)	MS2	63.6879	30	24.9667	31777	02272025_Fatema_2-26-25_Elu.raw	F4	2.25	1
	FALSE	High	Sequest HT (A2)	Unambiguous	VELEDWNGR		2	NP_068656.2	NP_000500.2; NP_068656.2	0	2	0.8235	0	1	1	559.268	1117.53	1117.53	1.1	0.00061	HCD (High Energy Collision Dissociation)	MS2	0.787125	2.934	40.7231	53587	02272025_Fatema_2-26-25_Elu.raw	F4	2.21	1
	FALSE	High	Sequest HT (A2)	Unambiguous	VAQLEAQcQEPcK	C8(Carbamidomethyl); C12(Carbamidomethyl)	2	NP_068656.2	NP_000500.2; NP_068656.2	0	2	0.7678	0	1	1	780.86	1560.71	1560.71	-0.52	-0.00041	HCD (High Energy Collision Dissociation)	MS2	29.8992	30	23.5096	29752	02272025_Fatema_2-26-25_Elu.raw	F4	2.11	1
	FALSE	High	Sequest HT (A2)	Unambiguous	DNccILDER	C3(Carbamidomethyl); C4(Carbamidomethyl)	2	NP_068656.2	NP_000500.2; NP_068656.2	0	2	0.9324	0	1	1	597.749	1194.49	1194.49	1.79	0.00107	HCD (High Energy Collision Dissociation)	MS2	58.4778	25.429	33.846	44110	02272025_Fatema_2-26-25_Elu.raw	F4	2.07	1
	FALSE	High	Sequest HT (A2)	Unambiguous	VELEDWNGR		2	NP_068656.2	NP_000500.2; NP_068656.2	0	2	0.6117	0	1	1	559.268	1117.53	1117.53	1.64	0.00092	HCD (High Energy Collision Dissociation)	MS2	79.0919	30	41.3376	54438	02272025_Fatema_2-26-25_Elu.raw	F4	2.06	1
	FALSE	High	Sequest HT (A2)	Unambiguous	KNWIQYK		2	NP_068656.2	NP_000500.2; NP_068656.2	1	2	0.5665	0	1	1	490.272	979.537	979.536	1.52	0.00074	HCD (High Energy Collision Dissociation)	MS2	61.0982	30	25.9956	33206	02272025_Fatema_2-26-25_Elu.raw	F4	2.03	1
	FALSE	High	Sequest HT (A2)	Unambiguous	LDGSVDFK		2	NP_068656.2	NP_000500.2; NP_068656.2	0	2	0.4187	0	1	1	440.725	880.442	880.441	1.33	0.00059	HCD (High Energy Collision Dissociation)	MS2	83.898	30	29.2141	37698	02272025_Fatema_2-26-25_Elu.raw	F4	2.03	1
	FALSE	High	Sequest HT (A2)	Unambiguous	DNccILDER	C3(Carbamidomethyl); C4(Carbamidomethyl)	2	NP_068656.2	NP_000500.2; NP_068656.2	0	2	0.7828	0	1	1	597.748	1194.49	1194.49	0.35	0.00021	HCD (High Energy Collision Dissociation)	MS2	31.1314	30	37.9614	49769	02272025_Fatema_2-26-25_Elu.raw	F4	1.98	1
	FALSE	High	Sequest HT (A2)	Unambiguous	VGPEADKYR		2	NP_068656.2	NP_000500.2; NP_068656.2	1	2	0.3827	0	1	1	517.767	1034.53	1034.53	0.71	0.00037	HCD (High Energy Collision Dissociation)	MS2	42.2464	30	13.6767	16053	02272025_Fatema_2-26-25_Elu.raw	F4	1.96	1
	FALSE	High	Sequest HT (A2)	Unambiguous	QSGLYFIKPLK		2	NP_068656.2	NP_000500.2; NP_068656.2	0	2	0.772	0	1	1	647.383	1293.76	1293.76	1.59	0.00103	HCD (High Energy Collision Dissociation)	MS2	30.6886	30	49.1541	65223	02272025_Fatema_2-26-25_Elu.raw	F4	1.93	1
	FALSE	High	Sequest HT (A2)	Unambiguous	DcQDIANK	C2(Carbamidomethyl)	2	NP_068656.2	NP_000500.2; NP_068656.2	0	2	0.8063	0	1	1	482.214	963.42	963.42	0.01	0	HCD (High Energy Collision Dissociation)	MS2	49.7118	30	9.4647	10195	02272025_Fatema_2-26-25_Elu.raw	F4	1.91	1
FALSE	Master Protein	NP_000375.2	apolipoprotein B-100 precursor [Homo sapiens]	6	27	30	27	4563	515.2	7.05	72.04	27	1
	Checked	Confidence	Identifying Node	PSM Ambiguity	Annotated Sequence	Modifications	# Proteins	Master Protein Accessions	Protein Accessions	# Missed Cleavages	Charge	DeltaScore	DeltaCn	Rank	Search Engine Rank	m/z [Da]	MH+ [Da]	Theo. MH+ [Da]	DeltaM [ppm]	Deltam/z [Da]	Activation Type	MS Order	Isolation Interference [%]	Ion Inject Time [ms]	RT [min]	First Scan	Spectrum File	File ID	XCorr	# Protein Groups
	FALSE	High	Sequest HT (A2)	Unambiguous	IHSGSFQSQVELSNDQEK		1	NP_000375.2	NP_000375.2	0	3	0.7271	0	1	1	678.323	2032.96	2032.96	-0.56	-0.00038	HCD (High Energy Collision Dissociation)	MS2	44.9726	30	32.8848	42788	02272025_Fatema_2-26-25_Elu.raw	F4	4.47	1
	FALSE	High	Sequest HT (A2)	Unambiguous	ALVEQGFTVPEIK		1	NP_000375.2	NP_000375.2	0	2	0.7482	0	1	1	715.899	1430.79	1430.79	1.3	0.00093	HCD (High Energy Collision Dissociation)	MS2	19.9192	30	61.7951	81824	02272025_Fatema_2-26-25_Elu.raw	F4	2.74	1
	FALSE	High	Sequest HT (A2)	Unambiguous	LATALSLSNK		1	NP_000375.2	NP_000375.2	0	2	0.6103	0	1	1	509.301	1017.59	1017.59	0.45	0.00023	HCD (High Energy Collision Dissociation)	MS2	7.62407	30	34.9327	45581	02272025_Fatema_2-26-25_Elu.raw	F4	2.72	1
	FALSE	High	Sequest HT (A2)	Unambiguous	LTISEQNIQR		1	NP_000375.2	NP_000375.2	0	2	0.6517	0	1	1	601.331	1201.66	1201.65	1.39	0.00084	HCD (High Energy Collision Dissociation)	MS2	11.2259	30	33.6427	43830	02272025_Fatema_2-26-25_Elu.raw	F4	2.67	1
	FALSE	High	Sequest HT (A2)	Unambiguous	VSTAFVYTK		1	NP_000375.2	NP_000375.2	0	2	0.5564	0	1	1	508.277	1015.55	1015.55	1.63	0.00083	HCD (High Energy Collision Dissociation)	MS2	22.7101	30	33.9993	44321	02272025_Fatema_2-26-25_Elu.raw	F4	2.66	1
	FALSE	High	Sequest HT (A2)	Unambiguous	LATALSLSNK		1	NP_000375.2	NP_000375.2	0	2	0.6541	0	1	1	509.301	1017.6	1017.59	1.47	0.00075	HCD (High Energy Collision Dissociation)	MS2	0	30	34.692	45268	02272025_Fatema_2-26-25_Elu.raw	F4	2.66	1
	FALSE	High	Sequest HT (A2)	Unambiguous	AVSmPSFSILGSDVR	M4(Oxidation)	1	NP_000375.2	NP_000375.2	0	2	0.8038	0	1	1	791.401	1581.79	1581.79	-0.16	-0.00012	HCD (High Energy Collision Dissociation)	MS2	68.3013	30	60.6859	80308	02272025_Fatema_2-26-25_Elu.raw	F4	2.6	1
	FALSE	High	Sequest HT (A2)	Unambiguous	LDFSSQADLR		1	NP_000375.2	NP_000375.2	0	2	0.793	0	1	1	576.289	1151.57	1151.57	0.75	0.00043	HCD (High Energy Collision Dissociation)	MS2	35.3479	30	43.2474	57079	02272025_Fatema_2-26-25_Elu.raw	F4	2.56	1
	FALSE	High	Sequest HT (A2)	Unambiguous	TEVIPPLIENR		1	NP_000375.2	NP_000375.2	0	2	0.5657	0	1	1	640.865	1280.72	1280.72	1.04	0.00067	HCD (High Energy Collision Dissociation)	MS2	35.127	30	52.9742	70329	02272025_Fatema_2-26-25_Elu.raw	F4	2.51	1
	FALSE	High	Sequest HT (A2)	Unambiguous	NmEVSVATTTK	M2(Oxidation)	1	NP_000375.2	NP_000375.2	0	2	0.8514	0	1	1	598.795	1196.58	1196.58	0.27	0.00016	HCD (High Energy Collision Dissociation)	MS2	4.86109	30	17.042	20726	02272025_Fatema_2-26-25_Elu.raw	F4	2.49	1
	FALSE	High	Sequest HT (A2)	Unambiguous	LDVTTSIGR		1	NP_000375.2	NP_000375.2	0	2	0.626	0	1	1	481.269	961.531	961.531	0.01	1e-05	HCD (High Energy Collision Dissociation)	MS2	33.0079	30	35.1707	45908	02272025_Fatema_2-26-25_Elu.raw	F4	2.46	1
	FALSE	High	Sequest HT (A2)	Unambiguous	IEIPLPFGGK		1	NP_000375.2	NP_000375.2	0	2	0.849	0	1	1	535.816	1070.63	1070.62	1.01	0.00054	HCD (High Energy Collision Dissociation)	MS2	7.74675	30	68.771	91313	02272025_Fatema_2-26-25_Elu.raw	F4	2.45	1
	FALSE	High	Sequest HT (A2)	Unambiguous	FSHVEK		1	NP_000375.2	NP_000375.2	0	2	0.2634	0	1	1	373.695	746.383	746.383	0.33	0.00012	HCD (High Energy Collision Dissociation)	MS2	28.556	23.733	6.0271	5425	02272025_Fatema_2-26-25_Elu.raw	F4	2.43	1
	FALSE	High	Sequest HT (A2)	Unambiguous	LDNIYSSDK		1	NP_000375.2	NP_000375.2	0	2	0.6792	0	1	1	527.756	1054.51	1054.51	0.39	0.00021	HCD (High Energy Collision Dissociation)	MS2	13.8069	30	23.5511	29809	02272025_Fatema_2-26-25_Elu.raw	F4	2.4	1
	FALSE	High	Sequest HT (A2)	Unambiguous	ATGVLYDYVNK		1	NP_000375.2	NP_000375.2	0	2	0.7906	0	1	1	621.823	1242.64	1242.64	1.41	0.00088	HCD (High Energy Collision Dissociation)	MS2	74.8658	30	45.3311	59964	02272025_Fatema_2-26-25_Elu.raw	F4	2.34	1
	FALSE	High	Sequest HT (A2)	Unambiguous	NTFTLScDGSLR	C7(Carbamidomethyl)	1	NP_000375.2	NP_000375.2	0	2	0.7749	0	1	1	685.823	1370.64	1370.64	0.98	0.00067	HCD (High Energy Collision Dissociation)	MS2	90.2872	18.884	45.3789	60028	02272025_Fatema_2-26-25_Elu.raw	F4	2.31	1
	FALSE	High	Sequest HT (A2)	Unambiguous	IAELSATAQEIIK		1	NP_000375.2	NP_000375.2	0	2	0.2763	0	1	1	693.896	1386.78	1386.78	-0.1	-7e-05	HCD (High Energy Collision Dissociation)	MS2	75.6632	30	55.4629	73200	02272025_Fatema_2-26-25_Elu.raw	F4	2.28	1
	FALSE	High	Sequest HT (A2)	Unambiguous	ALYWVNGQVPDGVSK		1	NP_000375.2	NP_000375.2	0	2	0.7445	0	1	1	816.923	1632.84	1632.84	0.76	0.00062	HCD (High Energy Collision Dissociation)	MS2	71.3517	30	58.3328	77097	02272025_Fatema_2-26-25_Elu.raw	F4	2.27	1
	FALSE	High	Sequest HT (A2)	Unambiguous	SEYQADYESLR		1	NP_000375.2	NP_000375.2	0	2	0.9186	0	1	1	680.804	1360.6	1360.6	-0.4	-0.00028	HCD (High Energy Collision Dissociation)	MS2	46.1797	30	37.5501	49198	02272025_Fatema_2-26-25_Elu.raw	F4	2.21	1
	FALSE	High	Sequest HT (A2)	Unambiguous	SHDELPR		1	NP_000375.2	NP_000375.2	0	2	0.724	0	1	1	427.212	853.417	853.416	0.63	0.00027	HCD (High Energy Collision Dissociation)	MS2	46.0143	30	9.6891	10507	02272025_Fatema_2-26-25_Elu.raw	F4	2.21	1
	FALSE	High	Sequest HT (A2)	Unambiguous	NmEVSVATTTK	M2(Oxidation)	1	NP_000375.2	NP_000375.2	0	2	0.7909	0	1	1	598.795	1196.58	1196.58	0.27	0.00016	HCD (High Energy Collision Dissociation)	MS2	19.7968	30	17.3452	21151	02272025_Fatema_2-26-25_Elu.raw	F4	2.2	1
	FALSE	High	Sequest HT (A2)	Unambiguous	INPLALK		1	NP_000375.2	NP_000375.2	0	2	0.3273	0	1	1	384.753	768.498	768.498	0.54	0.00021	HCD (High Energy Collision Dissociation)	MS2	22.1077	30	38.4536	50451	02272025_Fatema_2-26-25_Elu.raw	F4	2.2	1
	FALSE	High	Sequest HT (A2)	Unambiguous	AAIQALR		1	NP_000375.2	NP_000375.2	0	2	0	0	1	1	371.732	742.457	742.457	0.44	0.00016	HCD (High Energy Collision Dissociation)	MS2	30.4682	21.589	20.5666	25636	02272025_Fatema_2-26-25_Elu.raw	F4	2.2	1
	FALSE	High	Sequest HT (A2)	Unambiguous	AGHIAWTSSGK		1	NP_000375.2	NP_000375.2	0	2	0.7103	0	1	1	557.786	1114.56	1114.56	0.03	1e-05	HCD (High Energy Collision Dissociation)	MS2	94.4512	30	17.459	21309	02272025_Fatema_2-26-25_Elu.raw	F4	2.14	1
	FALSE	High	Sequest HT (A2)	Unambiguous	INNQLTLDSNTK		1	NP_000375.2	NP_000375.2	0	2	0.6651	0	1	1	680.858	1360.71	1360.71	1.82	0.00124	HCD (High Energy Collision Dissociation)	MS2	64.5138	30	29.8128	38531	02272025_Fatema_2-26-25_Elu.raw	F4	2.09	1
	FALSE	High	Sequest HT (A2)	Unambiguous	QIDDIDVR		1	NP_000375.2	NP_000375.2	0	2	0.5174	0	1	1	487.251	973.495	973.495	0.21	0.0001	HCD (High Energy Collision Dissociation)	MS2	64.2044	22.624	30.6152	39649	02272025_Fatema_2-26-25_Elu.raw	F4	2.01	1
	FALSE	High	Sequest HT (A2)	Unambiguous	TLADLTLLDSPIK		1	NP_000375.2	NP_000375.2	0	2	0.9343	0	1	1	700.407	1399.81	1399.8	1.2	0.00084	HCD (High Energy Collision Dissociation)	MS2	49.3122	30	74.9472	99511	02272025_Fatema_2-26-25_Elu.raw	F4	1.98	1
	FALSE	High	Sequest HT (A2)	Unambiguous	NNALDFVTK		1	NP_000375.2	NP_000375.2	0	2	0.6091	0	1	1	511.27	1021.53	1021.53	1.51	0.00077	HCD (High Energy Collision Dissociation)	MS2	15.0793	30	43.2507	57084	02272025_Fatema_2-26-25_Elu.raw	F4	1.97	1
	FALSE	High	Sequest HT (A2)	Unambiguous	IEIPLPFGGK		1	NP_000375.2	NP_000375.2	0	2	0.9267	0	1	1	535.816	1070.63	1070.62	0.89	0.00048	HCD (High Energy Collision Dissociation)	MS2	17.1102	30	69.0718	91721	02272025_Fatema_2-26-25_Elu.raw	F4	1.91	1
	FALSE	High	Sequest HT (A2)	Unambiguous	LLLQmDSSATAYGSTVSK	M5(Oxidation)	1	NP_000375.2	NP_000375.2	0	2	0.8632	0	1	1	944.471	1887.93	1887.94	-1.36	-0.00128	HCD (High Energy Collision Dissociation)	MS2	0	30	46.8475	62061	02272025_Fatema_2-26-25_Elu.raw	F4	1.9	1
FALSE	Master Protein	NP_000629.3	vitronectin precursor [Homo sapiens]	15	7	21	7	478	54.3	5.8	53.37	7	1
	Checked	Confidence	Identifying Node	PSM Ambiguity	Annotated Sequence	Modifications	# Proteins	Master Protein Accessions	Protein Accessions	# Missed Cleavages	Charge	DeltaScore	DeltaCn	Rank	Search Engine Rank	m/z [Da]	MH+ [Da]	Theo. MH+ [Da]	DeltaM [ppm]	Deltam/z [Da]	Activation Type	MS Order	Isolation Interference [%]	Ion Inject Time [ms]	RT [min]	First Scan	Spectrum File	File ID	XCorr	# Protein Groups
	FALSE	High	Sequest HT (A2)	Unambiguous	FEDGVLDPDYPR		1	NP_000629.3	NP_000629.3	0	2	0.8102	0	1	1	711.829	1422.65	1422.65	-1.53	-0.00109	HCD (High Energy Collision Dissociation)	MS2	16.7301	30	52.101	69175	02272025_Fatema_2-26-25_Elu.raw	F4	3.32	1
	FALSE	High	Sequest HT (A2)	Unambiguous	FEDGVLDPDYPR		1	NP_000629.3	NP_000629.3	0	2	0.858	0	1	1	711.83	1422.65	1422.65	-0.41	-0.00029	HCD (High Energy Collision Dissociation)	MS2	5.54208	13.814	52.6449	69877	02272025_Fatema_2-26-25_Elu.raw	F4	3.31	1
	FALSE	High	Sequest HT (A2)	Unambiguous	DVWGIEGPIDAAFTR		1	NP_000629.3	NP_000629.3	0	2	0.8492	0	1	1	823.912	1646.82	1646.82	-0.22	-0.00018	HCD (High Energy Collision Dissociation)	MS2	6.82404	30	85.5492	113540	02272025_Fatema_2-26-25_Elu.raw	F4	3.25	1
	FALSE	High	Sequest HT (A2)	Unambiguous	FEDGVLDPDYPR		1	NP_000629.3	NP_000629.3	0	2	0.8956	0	1	1	711.83	1422.65	1422.65	-0.32	-0.00023	HCD (High Energy Collision Dissociation)	MS2	1.67073	9.022	52.393	69534	02272025_Fatema_2-26-25_Elu.raw	F4	3.16	1
	FALSE	High	Sequest HT (A2)	Unambiguous	RVDTVDPPYPR		1	NP_000629.3	NP_000629.3	1	3	0.6485	0	1	1	438.898	1314.68	1314.68	0.59	0.00026	HCD (High Energy Collision Dissociation)	MS2	17.6711	18.673	28.4951	36689	02272025_Fatema_2-26-25_Elu.raw	F4	2.93	1
	FALSE	High	Sequest HT (A2)	Unambiguous	DVWGIEGPIDAAFTR		1	NP_000629.3	NP_000629.3	0	2	0.8643	0	1	1	823.912	1646.82	1646.82	0.08	7e-05	HCD (High Energy Collision Dissociation)	MS2	0.946268	24.455	85.2787	113178	02272025_Fatema_2-26-25_Elu.raw	F4	2.8	1
	FALSE	High	Sequest HT (A2)	Unambiguous	RVDTVDPPYPR		1	NP_000629.3	NP_000629.3	1	3	0.7174	0	1	1	438.899	1314.68	1314.68	1.15	0.0005	HCD (High Energy Collision Dissociation)	MS2	3.76521	10.436	28.1899	36265	02272025_Fatema_2-26-25_Elu.raw	F4	2.76	1
	FALSE	High	Sequest HT (A2)	Unambiguous	FEDGVLDPDYPR		1	NP_000629.3	NP_000629.3	0	2	0.7406	0	1	1	711.83	1422.65	1422.65	-0.93	-0.00066	HCD (High Energy Collision Dissociation)	MS2	23.6235	30	51.9958	69092	02272025_Fatema_2-26-25_Elu.raw	F4	2.66	1
	FALSE	High	Sequest HT (A2)	Unambiguous	RVDTVDPPYPR		1	NP_000629.3	NP_000629.3	1	3	0.7323	0	1	1	438.899	1314.68	1314.68	0.94	0.00041	HCD (High Energy Collision Dissociation)	MS2	9.1272	9.866	27.8873	35844	02272025_Fatema_2-26-25_Elu.raw	F4	2.54	1
	FALSE	High	Sequest HT (A2)	Unambiguous	DWHGVPGQVDAAmAGR	M13(Oxidation)	1	NP_000629.3	NP_000629.3	0	3	0.6813	0	1	1	561.596	1682.77	1682.77	1.19	0.00067	HCD (High Energy Collision Dissociation)	MS2	58.0161	15.043	39.2605	51565	02272025_Fatema_2-26-25_Elu.raw	F4	2.51	1
	FALSE	High	Sequest HT (A2)	Unambiguous	FEDGVLDPDYPR		1	NP_000629.3	NP_000629.3	0	2	0.7314	0	1	1	711.83	1422.65	1422.65	-0.58	-0.00041	HCD (High Energy Collision Dissociation)	MS2	0	30	52.0485	69137	02272025_Fatema_2-26-25_Elu.raw	F4	2.42	1
	FALSE	High	Sequest HT (A2)	Unambiguous	RVDTVDPPYPR		1	NP_000629.3	NP_000629.3	1	3	0.6667	0	1	1	438.899	1314.68	1314.68	0.8	0.00035	HCD (High Energy Collision Dissociation)	MS2	86.7584	10.47	27.5865	35423	02272025_Fatema_2-26-25_Elu.raw	F4	2.4	1
	FALSE	High	Sequest HT (A2)	Unambiguous	RVDTVDPPYPR		1	NP_000629.3	NP_000629.3	1	2	0.7143	0	1	1	657.845	1314.68	1314.68	1.51	0.00099	HCD (High Energy Collision Dissociation)	MS2	6.78011	30	27.9926	35991	02272025_Fatema_2-26-25_Elu.raw	F4	2.38	1
	FALSE	High	Sequest HT (A2)	Unambiguous	RVDTVDPPYPR		1	NP_000629.3	NP_000629.3	1	3	0.6878	0	1	1	438.898	1314.68	1314.68	-0.04	-2e-05	HCD (High Energy Collision Dissociation)	MS2	80.3404	18.804	27.2944	35019	02272025_Fatema_2-26-25_Elu.raw	F4	2.37	1
	FALSE	High	Sequest HT (A2)	Unambiguous	cTEGFNVDK	C1(Carbamidomethyl)	1	NP_000629.3	NP_000629.3	0	2	0.6727	0	1	1	535.234	1069.46	1069.46	-1.41	-0.00076	HCD (High Energy Collision Dissociation)	MS2	73.3983	30	22.7506	28696	02272025_Fatema_2-26-25_Elu.raw	F4	2.2	1
	FALSE	High	Sequest HT (A2)	Unambiguous	FEDGVLDPDYPR		1	NP_000629.3	NP_000629.3	0	2	0.7488	0	1	1	711.829	1422.65	1422.65	-1.35	-0.00096	HCD (High Energy Collision Dissociation)	MS2	41.4942	30	51.479	68400	02272025_Fatema_2-26-25_Elu.raw	F4	2.15	1
	FALSE	High	Sequest HT (A2)	Unambiguous	QPQFISR		1	NP_000629.3	NP_000629.3	0	2	0.1914	0	1	1	438.241	875.474	875.473	1.18	0.00052	HCD (High Energy Collision Dissociation)	MS2	27.5542	13.688	24.0491	30503	02272025_Fatema_2-26-25_Elu.raw	F4	2.09	1
	FALSE	High	Sequest HT (A2)	Unambiguous	QPQFISR		1	NP_000629.3	NP_000629.3	0	2	0.2212	0	1	1	438.241	875.474	875.473	0.97	0.00043	HCD (High Energy Collision Dissociation)	MS2	47.823	12.035	23.7471	30082	02272025_Fatema_2-26-25_Elu.raw	F4	2.08	1
	FALSE	High	Sequest HT (A2)	Unambiguous	FEDGVLDPDYPR		1	NP_000629.3	NP_000629.3	0	2	0.761	0	1	1	711.831	1422.65	1422.65	0.28	0.0002	HCD (High Energy Collision Dissociation)	MS2	73.0387	30	51.1868	68003	02272025_Fatema_2-26-25_Elu.raw	F4	2.05	1
	FALSE	High	Sequest HT (A2)	Unambiguous	DVWGIEGPIDAAFTR		1	NP_000629.3	NP_000629.3	0	2	0.7475	0	1	1	823.914	1646.82	1646.82	1.49	0.00123	HCD (High Energy Collision Dissociation)	MS2	87.8724	30	84.9831	112778	02272025_Fatema_2-26-25_Elu.raw	F4	2.02	1
	FALSE	High	Sequest HT (A2)	Unambiguous	VDTVDPPYPR		1	NP_000629.3	NP_000629.3	0	2	0.8223	0	1	1	579.793	1158.58	1158.58	-0.16	-9e-05	HCD (High Energy Collision Dissociation)	MS2	16.8307	13.175	34.095	44453	02272025_Fatema_2-26-25_Elu.raw	F4	1.97	1
FALSE	Master Protein	NP_000031.1	apolipoprotein C-III precursor [Homo sapiens]	27	2	15	2	99	10.8	5.41	50.69	2	1
	Checked	Confidence	Identifying Node	PSM Ambiguity	Annotated Sequence	Modifications	# Proteins	Master Protein Accessions	Protein Accessions	# Missed Cleavages	Charge	DeltaScore	DeltaCn	Rank	Search Engine Rank	m/z [Da]	MH+ [Da]	Theo. MH+ [Da]	DeltaM [ppm]	Deltam/z [Da]	Activation Type	MS Order	Isolation Interference [%]	Ion Inject Time [ms]	RT [min]	First Scan	Spectrum File	File ID	XCorr	# Protein Groups
	FALSE	High	Sequest HT (A2)	Unambiguous	DALSSVQESQVAQQAR		1	NP_000031.1	NP_000031.1	0	2	0.778	0	1	1	858.93	1716.85	1716.85	0.71	0.00061	HCD (High Energy Collision Dissociation)	MS2	15.5637	16.373	44.5071	58821	02272025_Fatema_2-26-25_Elu.raw	F4	4.55	1
	FALSE	High	Sequest HT (A2)	Unambiguous	DALSSVQESQVAQQAR		1	NP_000031.1	NP_000031.1	0	2	0.7924	0	1	1	858.929	1716.85	1716.85	0	0	HCD (High Energy Collision Dissociation)	MS2	0.208236	9.928	41.0753	54073	02272025_Fatema_2-26-25_Elu.raw	F4	4.48	1
	FALSE	High	Sequest HT (A2)	Unambiguous	DALSSVQESQVAQQAR		1	NP_000031.1	NP_000031.1	0	2	0.8063	0	1	1	858.929	1716.85	1716.85	-0.49	-0.00042	HCD (High Energy Collision Dissociation)	MS2	0.116963	0.604	40.8227	53724	02272025_Fatema_2-26-25_Elu.raw	F4	4.13	1
	FALSE	High	Sequest HT (A2)	Unambiguous	DALSSVQESQVAQQAR		1	NP_000031.1	NP_000031.1	0	2	0.8051	0	1	1	858.929	1716.85	1716.85	0.22	0.00019	HCD (High Energy Collision Dissociation)	MS2	5.71427	3.44	40.571	53375	02272025_Fatema_2-26-25_Elu.raw	F4	3.95	1
	FALSE	High	Sequest HT (A2)	Unambiguous	DALSSVQESQVAQQAR		1	NP_000031.1	NP_000031.1	0	2	0.8064	0	1	1	858.929	1716.85	1716.85	0.29	0.00025	HCD (High Energy Collision Dissociation)	MS2	5.81624	30	41.3296	54426	02272025_Fatema_2-26-25_Elu.raw	F4	3.77	1
	FALSE	High	Sequest HT (A2)	Unambiguous	DALSSVQESQVAQQAR		1	NP_000031.1	NP_000031.1	0	3	0.8011	0	1	1	572.956	1716.85	1716.85	0.71	0.0004	HCD (High Energy Collision Dissociation)	MS2	1.42061	0.386	40.7219	53585	02272025_Fatema_2-26-25_Elu.raw	F4	3.52	1
	FALSE	High	Sequest HT (A2)	Unambiguous	DALSSVQESQVAQQAR		1	NP_000031.1	NP_000031.1	0	2	0.7907	0	1	1	858.929	1716.85	1716.85	-0.49	-0.00042	HCD (High Energy Collision Dissociation)	MS2	6.72154	30	41.6363	54848	02272025_Fatema_2-26-25_Elu.raw	F4	3.44	1
	FALSE	High	Sequest HT (A2)	Unambiguous	DALSSVQESQVAQQAR		1	NP_000031.1	NP_000031.1	0	3	0.6553	0	1	1	572.955	1716.85	1716.85	-0.15	-8e-05	HCD (High Energy Collision Dissociation)	MS2	90.9312	30	40.4484	53209	02272025_Fatema_2-26-25_Elu.raw	F4	3.22	1
	FALSE	High	Sequest HT (A2)	Unambiguous	DALSSVQESQVAQQAR		1	NP_000031.1	NP_000031.1	0	3	0.7987	0	1	1	572.956	1716.85	1716.85	1.03	0.00059	HCD (High Energy Collision Dissociation)	MS2	2.09818	3.695	44.3547	58610	02272025_Fatema_2-26-25_Elu.raw	F4	3.18	1
	FALSE	High	Sequest HT (A2)	Unambiguous	DALSSVQESQVAQQAR		1	NP_000031.1	NP_000031.1	0	3	0.8237	0	1	1	572.956	1716.85	1716.85	0.81	0.00047	HCD (High Energy Collision Dissociation)	MS2	0.802929	0.707	40.9739	53933	02272025_Fatema_2-26-25_Elu.raw	F4	3.12	1
	FALSE	High	Sequest HT (A2)	Unambiguous	DALSSVQESQVAQQAR		1	NP_000031.1	NP_000031.1	0	3	0.6678	0	1	1	572.956	1716.85	1716.85	1.03	0.00059	HCD (High Energy Collision Dissociation)	MS2	24.6781	30	44.6677	59045	02272025_Fatema_2-26-25_Elu.raw	F4	3.07	1
	FALSE	High	Sequest HT (A2)	Unambiguous	DALSSVQESQVAQQAR		1	NP_000031.1	NP_000031.1	0	3	0.75	0	1	1	572.956	1716.85	1716.85	1.13	0.00065	HCD (High Energy Collision Dissociation)	MS2	9.823	9.659	41.2267	54283	02272025_Fatema_2-26-25_Elu.raw	F4	2.88	1
	FALSE	High	Sequest HT (A2)	Unambiguous	DALSSVQESQVAQQAR		1	NP_000031.1	NP_000031.1	0	3	0.7185	0	1	1	572.955	1716.85	1716.85	-0.36	-0.00021	HCD (High Energy Collision Dissociation)	MS2	54.2666	17.174	41.5857	54778	02272025_Fatema_2-26-25_Elu.raw	F4	2.7	1
	FALSE	High	Sequest HT (A2)	Unambiguous	GWVTDGFSSLK		1	NP_000031.1	NP_000031.1	0	2	0.7957	0	1	1	598.802	1196.6	1196.59	1.15	0.00069	HCD (High Energy Collision Dissociation)	MS2	47.1828	30	60.2304	79687	02272025_Fatema_2-26-25_Elu.raw	F4	2.35	1
	FALSE	High	Sequest HT (A2)	Unambiguous	DALSSVQESQVAQQAR		1	NP_000031.1	NP_000031.1	0	2	0.7489	0	1	1	858.928	1716.85	1716.85	-0.92	-0.00079	HCD (High Energy Collision Dissociation)	MS2	33.6987	30	37.1608	48660	02272025_Fatema_2-26-25_Elu.raw	F4	2.35	1
FALSE	None	NP_001304950.1	apolipoprotein A-I isoform 2 [Homo sapiens]	51	9	20	9	158	18.3	6.71	47.45	9	1
	Checked	Confidence	Identifying Node	PSM Ambiguity	Annotated Sequence	Modifications	# Proteins	Master Protein Accessions	Protein Accessions	# Missed Cleavages	Charge	DeltaScore	DeltaCn	Rank	Search Engine Rank	m/z [Da]	MH+ [Da]	Theo. MH+ [Da]	DeltaM [ppm]	Deltam/z [Da]	Activation Type	MS Order	Isolation Interference [%]	Ion Inject Time [ms]	RT [min]	First Scan	Spectrum File	File ID	XCorr	# Protein Groups
	FALSE	High	Sequest HT (A2)	Unambiguous	THLAPYSDELR		2	NP_000030.1	NP_000030.1; NP_001304950.1	0	3	0.8242	0	1	1	434.554	1301.65	1301.65	0.26	0.00011	HCD (High Energy Collision Dissociation)	MS2	13.2434	2.897	31.1146	40340	02272025_Fatema_2-26-25_Elu.raw	F4	3.3	1
	FALSE	High	Sequest HT (A2)	Unambiguous	THLAPYSDELR		2	NP_000030.1	NP_000030.1; NP_001304950.1	0	3	0.75	0	1	1	434.555	1301.65	1301.65	0.61	0.00026	HCD (High Energy Collision Dissociation)	MS2	1.56896	1.622	31.3674	40690	02272025_Fatema_2-26-25_Elu.raw	F4	2.96	1
	FALSE	High	Sequest HT (A2)	Unambiguous	LEALKENGGAR		2	NP_000030.1	NP_000030.1; NP_001304950.1	1	2	0.522	0	1	1	579.317	1157.63	1157.63	-0.48	-0.00028	HCD (High Energy Collision Dissociation)	MS2	17.3672	30	13.8256	16259	02272025_Fatema_2-26-25_Elu.raw	F4	2.95	1
	FALSE	High	Sequest HT (A2)	Unambiguous	LHELQEK		2	NP_000030.1	NP_000030.1; NP_001304950.1	0	2	0.2428	0	1	1	448.745	896.482	896.484	-1.54	-0.00069	HCD (High Energy Collision Dissociation)	MS2	39.6296	5.112	8.39	8694	02272025_Fatema_2-26-25_Elu.raw	F4	2.76	1
	FALSE	High	Sequest HT (A2)	Unambiguous	LHELQEK		2	NP_000030.1	NP_000030.1; NP_001304950.1	0	2	0.2697	0	1	1	448.745	896.484	896.484	0.09	4e-05	HCD (High Energy Collision Dissociation)	MS2	10.5883	4.519	8.6842	9101	02272025_Fatema_2-26-25_Elu.raw	F4	2.67	1
	FALSE	High	Sequest HT (A2)	Unambiguous	ATEHLSTLSEK		2	NP_000030.1	NP_000030.1; NP_001304950.1	0	2	0.7331	0	1	1	608.315	1215.62	1215.62	1.47	0.00089	HCD (High Energy Collision Dissociation)	MS2	17.7066	30	16.9408	20584	02272025_Fatema_2-26-25_Elu.raw	F4	2.51	1
	FALSE	High	Sequest HT (A2)	Unambiguous	ATEHLSTLSEK		2	NP_000030.1	NP_000030.1; NP_001304950.1	0	3	0.6829	0	1	1	405.879	1215.62	1215.62	1.18	0.00048	HCD (High Energy Collision Dissociation)	MS2	17.4473	11.51	16.9337	20573	02272025_Fatema_2-26-25_Elu.raw	F4	2.46	1
	FALSE	High	Sequest HT (A2)	Unambiguous	THLAPYSDELR		2	NP_000030.1	NP_000030.1; NP_001304950.1	0	2	0.7469	0	1	1	651.329	1301.65	1301.65	1.63	0.00106	HCD (High Energy Collision Dissociation)	MS2	33.9791	28.245	31.5205	40905	02272025_Fatema_2-26-25_Elu.raw	F4	2.45	1
	FALSE	High	Sequest HT (A2)	Unambiguous	VQPYLDDFQK		2	NP_000030.1	NP_000030.1; NP_001304950.1	0	2	0.8117	0	1	1	626.814	1252.62	1252.62	0.64	0.0004	HCD (High Energy Collision Dissociation)	MS2	7.78025	30	45.4678	60149	02272025_Fatema_2-26-25_Elu.raw	F4	2.39	1
	FALSE	High	Sequest HT (A2)	Unambiguous	LSPLGEEmR	M8(Oxidation)	2	NP_000030.1	NP_000030.1; NP_001304950.1	0	2	0.683	0	1	1	524.261	1047.51	1047.51	0.27	0.00014	HCD (High Energy Collision Dissociation)	MS2	18.5731	15.526	26.119	33374	02272025_Fatema_2-26-25_Elu.raw	F4	2.24	1
	FALSE	High	Sequest HT (A2)	Unambiguous	VQPYLDDFQK		2	NP_000030.1	NP_000030.1; NP_001304950.1	0	2	0.8468	0	1	1	626.815	1252.62	1252.62	1.32	0.00083	HCD (High Energy Collision Dissociation)	MS2	0.885208	4.658	45.1629	59729	02272025_Fatema_2-26-25_Elu.raw	F4	2.22	1
	FALSE	High	Sequest HT (A2)	Unambiguous	THLAPYSDELR		2	NP_000030.1	NP_000030.1; NP_001304950.1	0	2	0.7466	0	1	1	651.328	1301.65	1301.65	0.41	0.00027	HCD (High Energy Collision Dissociation)	MS2	93.5512	30	30.9898	40170	02272025_Fatema_2-26-25_Elu.raw	F4	2.21	1
	FALSE	High	Sequest HT (A2)	Unambiguous	AELQEGAR		2	NP_000030.1	NP_000030.1; NP_001304950.1	0	2	0.2909	0	1	1	437.225	873.442	873.442	-0.68	-0.00029	HCD (High Energy Collision Dissociation)	MS2	75.8889	3.721	9.4591	10188	02272025_Fatema_2-26-25_Elu.raw	F4	2.2	1
	FALSE	High	Sequest HT (A2)	Unambiguous	AHVDALR		2	NP_000030.1	NP_000030.1; NP_001304950.1	0	2	0.4764	0	1	1	391.219	781.432	781.432	0.23	9e-05	HCD (High Energy Collision Dissociation)	MS2	64.566	29.791	9.5841	10359	02272025_Fatema_2-26-25_Elu.raw	F4	2.12	1
	FALSE	High	Sequest HT (A2)	Unambiguous	AHVDALR		2	NP_000030.1	NP_000030.1; NP_001304950.1	0	2	0.4466	0	1	1	391.22	781.432	781.432	0.38	0.00015	HCD (High Energy Collision Dissociation)	MS2	13.291	3.636	9.028	9584	02272025_Fatema_2-26-25_Elu.raw	F4	2.06	1
	FALSE	High	Sequest HT (A2)	Unambiguous	THLAPYSDELR		2	NP_000030.1	NP_000030.1; NP_001304950.1	0	2	0.7941	0	1	1	651.328	1301.65	1301.65	0.97	0.00063	HCD (High Energy Collision Dissociation)	MS2	24.9378	6.654	31.2662	40551	02272025_Fatema_2-26-25_Elu.raw	F4	2.04	1
	FALSE	High	Sequest HT (A2)	Unambiguous	AELQEGAR		2	NP_000030.1	NP_000030.1; NP_001304950.1	0	2	0.2139	0	1	1	437.225	873.443	873.442	0.79	0.00035	HCD (High Energy Collision Dissociation)	MS2	45.4217	28.581	10.1261	11121	02272025_Fatema_2-26-25_Elu.raw	F4	2.01	1
	FALSE	High	Sequest HT (A2)	Unambiguous	AHVDALR		2	NP_000030.1	NP_000030.1; NP_001304950.1	0	2	0.4495	0	1	1	391.22	781.432	781.432	0.3	0.00012	HCD (High Energy Collision Dissociation)	MS2	6.83788	3.043	8.7339	9171	02272025_Fatema_2-26-25_Elu.raw	F4	1.98	1
	FALSE	High	Sequest HT (A2)	Unambiguous	AHVDALR		2	NP_000030.1	NP_000030.1; NP_001304950.1	0	2	0.4315	0	1	1	391.22	781.432	781.432	0.62	0.00024	HCD (High Energy Collision Dissociation)	MS2	22.8192	11.791	9.2811	9939	02272025_Fatema_2-26-25_Elu.raw	F4	1.97	1
	FALSE	High	Sequest HT (A2)	Unambiguous	QKVEPLR		2	NP_000030.1	NP_000030.1; NP_001304950.1	1	2	0.4154	0	1	1	435.264	869.521	869.52	0.96	0.00042	HCD (High Energy Collision Dissociation)	MS2	77.8109	23.874	9.3392	10022	02272025_Fatema_2-26-25_Elu.raw	F4	1.95	1
FALSE	Master Protein	NP_000474.2	apolipoprotein C-II precursor [Homo sapiens]	50	4	14	4	101	11.3	4.72	38.03	4	1
	Checked	Confidence	Identifying Node	PSM Ambiguity	Annotated Sequence	Modifications	# Proteins	Master Protein Accessions	Protein Accessions	# Missed Cleavages	Charge	DeltaScore	DeltaCn	Rank	Search Engine Rank	m/z [Da]	MH+ [Da]	Theo. MH+ [Da]	DeltaM [ppm]	Deltam/z [Da]	Activation Type	MS Order	Isolation Interference [%]	Ion Inject Time [ms]	RT [min]	First Scan	Spectrum File	File ID	XCorr	# Protein Groups
	FALSE	High	Sequest HT (A2)	Unambiguous	STAAmSTYTGIFTDQVLSVLK	M5(Oxidation)	1	NP_000474.2	NP_000474.2	0	3	0.8304	0	1	1	750.384	2249.14	2249.14	0.5	0.00037	HCD (High Energy Collision Dissociation)	MS2	1.31169	30	90.2512	119756	02272025_Fatema_2-26-25_Elu.raw	F4	4.6	1
	FALSE	High	Sequest HT (A2)	Unambiguous	STAAmSTYTGIFTDQVLSVLK	M5(Oxidation)	1	NP_000474.2	NP_000474.2	0	2	0.8783	0	1	1	1125.07	2249.14	2249.14	-0.09	-0.0001	HCD (High Energy Collision Dissociation)	MS2	0	30	90.2736	119785	02272025_Fatema_2-26-25_Elu.raw	F4	4.52	1
	FALSE	High	Sequest HT (A2)	Unambiguous	STAAmSTYTGIFTDQVLSVLK	M5(Oxidation)	1	NP_000474.2	NP_000474.2	0	3	0.8521	0	1	1	750.385	2249.14	2249.14	1.72	0.00129	HCD (High Energy Collision Dissociation)	MS2	4.76044	30	90.5466	120148	02272025_Fatema_2-26-25_Elu.raw	F4	3.11	1
	FALSE	High	Sequest HT (A2)	Unambiguous	ESLSSYWESAK		1	NP_000474.2	NP_000474.2	0	2	0.7617	0	1	1	643.799	1286.59	1286.59	1.21	0.00078	HCD (High Energy Collision Dissociation)	MS2	21.5013	14.606	50.8703	67568	02272025_Fatema_2-26-25_Elu.raw	F4	2.98	1
	FALSE	High	Sequest HT (A2)	Unambiguous	TAAQNLYEK		1	NP_000474.2	NP_000474.2	0	2	0.6082	0	1	1	519.267	1037.53	1037.53	0.21	0.00011	HCD (High Energy Collision Dissociation)	MS2	5.09228	6.427	18.7476	23104	02272025_Fatema_2-26-25_Elu.raw	F4	2.91	1
	FALSE	High	Sequest HT (A2)	Unambiguous	ESLSSYWESAK		1	NP_000474.2	NP_000474.2	0	2	0.7814	0	1	1	643.799	1286.59	1286.59	0.83	0.00053	HCD (High Energy Collision Dissociation)	MS2	8.17269	8.165	50.5656	67149	02272025_Fatema_2-26-25_Elu.raw	F4	2.79	1
	FALSE	High	Sequest HT (A2)	Unambiguous	ESLSSYWESAK		1	NP_000474.2	NP_000474.2	0	2	0.7113	0	1	1	643.798	1286.59	1286.59	-0.4	-0.00026	HCD (High Energy Collision Dissociation)	MS2	78.3127	30	50.2745	66755	02272025_Fatema_2-26-25_Elu.raw	F4	2.39	1
	FALSE	High	Sequest HT (A2)	Unambiguous	TAAQNLYEK		1	NP_000474.2	NP_000474.2	0	2	0.5708	0	1	1	519.267	1037.53	1037.53	0.32	0.00017	HCD (High Energy Collision Dissociation)	MS2	3.25671	2.5	18.4945	22751	02272025_Fatema_2-26-25_Elu.raw	F4	2.26	1
	FALSE	High	Sequest HT (A2)	Unambiguous	TAAQNLYEK		1	NP_000474.2	NP_000474.2	0	2	0.5273	0	1	1	519.267	1037.53	1037.53	0.09	5e-05	HCD (High Energy Collision Dissociation)	MS2	29.1086	30	19.0041	23462	02272025_Fatema_2-26-25_Elu.raw	F4	2.2	1
	FALSE	High	Sequest HT (A2)	Unambiguous	TYLPAVDEK		1	NP_000474.2	NP_000474.2	0	2	0.7736	0	1	1	518.272	1035.54	1035.54	1.17	0.00061	HCD (High Energy Collision Dissociation)	MS2	2.31159	3.858	34.2953	44728	02272025_Fatema_2-26-25_Elu.raw	F4	2.12	1
	FALSE	High	Sequest HT (A2)	Unambiguous	STAAmSTYTGIFTDQVLSVLK	M5(Oxidation)	1	NP_000474.2	NP_000474.2	0	2	0.8768	0	1	1	1125.07	2249.14	2249.14	-0.64	-0.00072	HCD (High Energy Collision Dissociation)	MS2	12.9517	30	90.0879	119552	02272025_Fatema_2-26-25_Elu.raw	F4	2.11	1
	FALSE	High	Sequest HT (A2)	Unambiguous	TYLPAVDEK		1	NP_000474.2	NP_000474.2	0	2	0.7805	0	1	1	518.272	1035.54	1035.54	0.58	0.0003	HCD (High Energy Collision Dissociation)	MS2	5.3693	30	34.5477	45073	02272025_Fatema_2-26-25_Elu.raw	F4	2.05	1
	FALSE	High	Sequest HT (A2)	Unambiguous	TYLPAVDEK		1	NP_000474.2	NP_000474.2	0	2	0.7463	0	1	1	518.271	1035.53	1035.54	-1.07	-0.00055	HCD (High Energy Collision Dissociation)	MS2	67.9636	30	34.8352	45452	02272025_Fatema_2-26-25_Elu.raw	F4	2.01	1
	FALSE	High	Sequest HT (A2)	Unambiguous	TYLPAVDEK		1	NP_000474.2	NP_000474.2	0	2	0.8122	0	1	1	518.272	1035.54	1035.54	0.34	0.00018	HCD (High Energy Collision Dissociation)	MS2	66.0483	30	33.7606	43993	02272025_Fatema_2-26-25_Elu.raw	F4	1.97	1
FALSE	Master Protein Candidate	NP_001298186.1	prothrombin isoform 2 [Homo sapiens]	15	7	13	7	606	68.4	5.74	34.71	7	1
	Checked	Confidence	Identifying Node	PSM Ambiguity	Annotated Sequence	Modifications	# Proteins	Master Protein Accessions	Protein Accessions	# Missed Cleavages	Charge	DeltaScore	DeltaCn	Rank	Search Engine Rank	m/z [Da]	MH+ [Da]	Theo. MH+ [Da]	DeltaM [ppm]	Deltam/z [Da]	Activation Type	MS Order	Isolation Interference [%]	Ion Inject Time [ms]	RT [min]	First Scan	Spectrum File	File ID	XCorr	# Protein Groups
	FALSE	High	Sequest HT (A2)	Unambiguous	SEGSSVNLSPPLEQcVPDR	C15(Carbamidomethyl)	2	NP_000497.1	NP_000497.1; NP_001298186.1	0	3	0.798	0	1	1	690.998	2070.98	2070.98	1.17	0.00081	HCD (High Energy Collision Dissociation)	MS2	5.95451	30	52.6982	69950	02272025_Fatema_2-26-25_Elu.raw	F4	3.91	1
	FALSE	High	Sequest HT (A2)	Unambiguous	TATSEYQTFFNPR		2	NP_000497.1	NP_000497.1; NP_001298186.1	0	2	0.8874	0	1	1	781.367	1561.73	1561.73	-0.44	-0.00034	HCD (High Energy Collision Dissociation)	MS2	3.44524	30	54.6907	72651	02272025_Fatema_2-26-25_Elu.raw	F4	3.82	1
	FALSE	High	Sequest HT (A2)	Unambiguous	ETAASLLQAGYK		2	NP_000497.1	NP_000497.1; NP_001298186.1	0	2	0.7816	0	1	1	626.333	1251.66	1251.66	1.12	0.0007	HCD (High Energy Collision Dissociation)	MS2	20.8973	30	45.7777	60580	02272025_Fatema_2-26-25_Elu.raw	F4	3.48	1
	FALSE	High	Sequest HT (A2)	Unambiguous	ETAASLLQAGYK		2	NP_000497.1	NP_000497.1; NP_001298186.1	0	2	0.8	0	1	1	626.334	1251.66	1251.66	1.51	0.00095	HCD (High Energy Collision Dissociation)	MS2	25.181	6.194	46.0712	60986	02272025_Fatema_2-26-25_Elu.raw	F4	2.9	1
	FALSE	High	Sequest HT (A2)	Unambiguous	ELLESYIDGR		2	NP_000497.1	NP_000497.1; NP_001298186.1	0	2	0.7199	0	1	1	597.804	1194.6	1194.6	0.66	0.00039	HCD (High Energy Collision Dissociation)	MS2	0	30	54.8211	72827	02272025_Fatema_2-26-25_Elu.raw	F4	2.82	1
	FALSE	High	Sequest HT (A2)	Unambiguous	ELLESYIDGR		2	NP_000497.1	NP_000497.1; NP_001298186.1	0	2	0.7231	0	1	1	597.803	1194.6	1194.6	-1.18	-0.00071	HCD (High Energy Collision Dissociation)	MS2	0	30	54.8699	72856	02272025_Fatema_2-26-25_Elu.raw	F4	2.6	1
	FALSE	High	Sequest HT (A2)	Unambiguous	ETAASLLQAGYK		2	NP_000497.1	NP_000497.1; NP_001298186.1	0	2	0.7273	0	1	1	626.334	1251.66	1251.66	1.61	0.00101	HCD (High Energy Collision Dissociation)	MS2	48.574	30	46.3849	61420	02272025_Fatema_2-26-25_Elu.raw	F4	2.42	1
	FALSE	High	Sequest HT (A2)	Unambiguous	ELLESYIDGR		2	NP_000497.1	NP_000497.1; NP_001298186.1	0	2	0.7034	0	1	1	597.803	1194.6	1194.6	-0.37	-0.00022	HCD (High Energy Collision Dissociation)	MS2	0	30	55.1398	72965	02272025_Fatema_2-26-25_Elu.raw	F4	2.36	1
	FALSE	High	Sequest HT (A2)	Unambiguous	SEGSSVNLSPPLEQcVPDR	C15(Carbamidomethyl)	2	NP_000497.1	NP_000497.1; NP_001298186.1	0	2	0.867	0	1	1	1035.99	2070.98	2070.98	1.8	0.00186	HCD (High Energy Collision Dissociation)	MS2	0	30	52.7544	70027	02272025_Fatema_2-26-25_Elu.raw	F4	2.33	1
	FALSE	High	Sequest HT (A2)	Unambiguous	ELLESYIDGR		2	NP_000497.1	NP_000497.1; NP_001298186.1	0	2	0.6524	0	1	1	597.803	1194.6	1194.6	-1.08	-0.00065	HCD (High Energy Collision Dissociation)	MS2	47.5944	30	54.6114	72545	02272025_Fatema_2-26-25_Elu.raw	F4	2.1	1
	FALSE	High	Sequest HT (A2)	Unambiguous	ETWTANVGK		2	NP_000497.1	NP_000497.1; NP_001298186.1	0	2	0.6341	0	1	1	503.254	1005.5	1005.5	0.24	0.00012	HCD (High Energy Collision Dissociation)	MS2	5.4243	4.899	27.5335	35349	02272025_Fatema_2-26-25_Elu.raw	F4	2.05	1
	FALSE	High	Sequest HT (A2)	Unambiguous	YTAcETAR	C4(Carbamidomethyl)	2	NP_000497.1	NP_000497.1; NP_001298186.1	0	2	0.6954	0	1	1	486.216	971.425	971.425	0.3	0.00015	HCD (High Energy Collision Dissociation)	MS2	36.0882	30	10.3979	11497	02272025_Fatema_2-26-25_Elu.raw	F4	1.97	1
	FALSE	High	Sequest HT (A2)	Unambiguous	LAAcLEGNcAEGLGTNYR	C4(Carbamidomethyl); C9(Carbamidomethyl)	2	NP_000497.1	NP_000497.1; NP_001298186.1	0	2	0.5949	0	1	1	984.947	1968.89	1968.89	-1.75	-0.00173	HCD (High Energy Collision Dissociation)	MS2	0	30	48.6673	64558	02272025_Fatema_2-26-25_Elu.raw	F4	1.95	1
FALSE	Master Protein	NP_000497.1	prothrombin isoform 1 preproprotein [Homo sapiens]	14	7	13	7	622	70	5.9	34.71	7	1
	Checked	Confidence	Identifying Node	PSM Ambiguity	Annotated Sequence	Modifications	# Proteins	Master Protein Accessions	Protein Accessions	# Missed Cleavages	Charge	DeltaScore	DeltaCn	Rank	Search Engine Rank	m/z [Da]	MH+ [Da]	Theo. MH+ [Da]	DeltaM [ppm]	Deltam/z [Da]	Activation Type	MS Order	Isolation Interference [%]	Ion Inject Time [ms]	RT [min]	First Scan	Spectrum File	File ID	XCorr	# Protein Groups
	FALSE	High	Sequest HT (A2)	Unambiguous	SEGSSVNLSPPLEQcVPDR	C15(Carbamidomethyl)	2	NP_000497.1	NP_000497.1; NP_001298186.1	0	3	0.798	0	1	1	690.998	2070.98	2070.98	1.17	0.00081	HCD (High Energy Collision Dissociation)	MS2	5.95451	30	52.6982	69950	02272025_Fatema_2-26-25_Elu.raw	F4	3.91	1
	FALSE	High	Sequest HT (A2)	Unambiguous	TATSEYQTFFNPR		2	NP_000497.1	NP_000497.1; NP_001298186.1	0	2	0.8874	0	1	1	781.367	1561.73	1561.73	-0.44	-0.00034	HCD (High Energy Collision Dissociation)	MS2	3.44524	30	54.6907	72651	02272025_Fatema_2-26-25_Elu.raw	F4	3.82	1
	FALSE	High	Sequest HT (A2)	Unambiguous	ETAASLLQAGYK		2	NP_000497.1	NP_000497.1; NP_001298186.1	0	2	0.7816	0	1	1	626.333	1251.66	1251.66	1.12	0.0007	HCD (High Energy Collision Dissociation)	MS2	20.8973	30	45.7777	60580	02272025_Fatema_2-26-25_Elu.raw	F4	3.48	1
	FALSE	High	Sequest HT (A2)	Unambiguous	ETAASLLQAGYK		2	NP_000497.1	NP_000497.1; NP_001298186.1	0	2	0.8	0	1	1	626.334	1251.66	1251.66	1.51	0.00095	HCD (High Energy Collision Dissociation)	MS2	25.181	6.194	46.0712	60986	02272025_Fatema_2-26-25_Elu.raw	F4	2.9	1
	FALSE	High	Sequest HT (A2)	Unambiguous	ELLESYIDGR		2	NP_000497.1	NP_000497.1; NP_001298186.1	0	2	0.7199	0	1	1	597.804	1194.6	1194.6	0.66	0.00039	HCD (High Energy Collision Dissociation)	MS2	0	30	54.8211	72827	02272025_Fatema_2-26-25_Elu.raw	F4	2.82	1
	FALSE	High	Sequest HT (A2)	Unambiguous	ELLESYIDGR		2	NP_000497.1	NP_000497.1; NP_001298186.1	0	2	0.7231	0	1	1	597.803	1194.6	1194.6	-1.18	-0.00071	HCD (High Energy Collision Dissociation)	MS2	0	30	54.8699	72856	02272025_Fatema_2-26-25_Elu.raw	F4	2.6	1
	FALSE	High	Sequest HT (A2)	Unambiguous	ETAASLLQAGYK		2	NP_000497.1	NP_000497.1; NP_001298186.1	0	2	0.7273	0	1	1	626.334	1251.66	1251.66	1.61	0.00101	HCD (High Energy Collision Dissociation)	MS2	48.574	30	46.3849	61420	02272025_Fatema_2-26-25_Elu.raw	F4	2.42	1
	FALSE	High	Sequest HT (A2)	Unambiguous	ELLESYIDGR		2	NP_000497.1	NP_000497.1; NP_001298186.1	0	2	0.7034	0	1	1	597.803	1194.6	1194.6	-0.37	-0.00022	HCD (High Energy Collision Dissociation)	MS2	0	30	55.1398	72965	02272025_Fatema_2-26-25_Elu.raw	F4	2.36	1
	FALSE	High	Sequest HT (A2)	Unambiguous	SEGSSVNLSPPLEQcVPDR	C15(Carbamidomethyl)	2	NP_000497.1	NP_000497.1; NP_001298186.1	0	2	0.867	0	1	1	1035.99	2070.98	2070.98	1.8	0.00186	HCD (High Energy Collision Dissociation)	MS2	0	30	52.7544	70027	02272025_Fatema_2-26-25_Elu.raw	F4	2.33	1
	FALSE	High	Sequest HT (A2)	Unambiguous	ELLESYIDGR		2	NP_000497.1	NP_000497.1; NP_001298186.1	0	2	0.6524	0	1	1	597.803	1194.6	1194.6	-1.08	-0.00065	HCD (High Energy Collision Dissociation)	MS2	47.5944	30	54.6114	72545	02272025_Fatema_2-26-25_Elu.raw	F4	2.1	1
	FALSE	High	Sequest HT (A2)	Unambiguous	ETWTANVGK		2	NP_000497.1	NP_000497.1; NP_001298186.1	0	2	0.6341	0	1	1	503.254	1005.5	1005.5	0.24	0.00012	HCD (High Energy Collision Dissociation)	MS2	5.4243	4.899	27.5335	35349	02272025_Fatema_2-26-25_Elu.raw	F4	2.05	1
	FALSE	High	Sequest HT (A2)	Unambiguous	YTAcETAR	C4(Carbamidomethyl)	2	NP_000497.1	NP_000497.1; NP_001298186.1	0	2	0.6954	0	1	1	486.216	971.425	971.425	0.3	0.00015	HCD (High Energy Collision Dissociation)	MS2	36.0882	30	10.3979	11497	02272025_Fatema_2-26-25_Elu.raw	F4	1.97	1
	FALSE	High	Sequest HT (A2)	Unambiguous	LAAcLEGNcAEGLGTNYR	C4(Carbamidomethyl); C9(Carbamidomethyl)	2	NP_000497.1	NP_000497.1; NP_001298186.1	0	2	0.5949	0	1	1	984.947	1968.89	1968.89	-1.75	-0.00173	HCD (High Energy Collision Dissociation)	MS2	0	30	48.6673	64558	02272025_Fatema_2-26-25_Elu.raw	F4	1.95	1
FALSE	Master Protein Candidate	NP_001293058.1	fibronectin isoform 8 precursor [Homo sapiens]	3	7	11	7	2446	268.8	5.53	26.14	7	1
	Checked	Confidence	Identifying Node	PSM Ambiguity	Annotated Sequence	Modifications	# Proteins	Master Protein Accessions	Protein Accessions	# Missed Cleavages	Charge	DeltaScore	DeltaCn	Rank	Search Engine Rank	m/z [Da]	MH+ [Da]	Theo. MH+ [Da]	DeltaM [ppm]	Deltam/z [Da]	Activation Type	MS Order	Isolation Interference [%]	Ion Inject Time [ms]	RT [min]	First Scan	Spectrum File	File ID	XCorr	# Protein Groups
	FALSE	High	Sequest HT (A2)	Unambiguous	SSPVVIDASTAIDAPSNLR		33	XP_005246454.1	XP_005246466.1; NP_001293060.1; XP_016859184.1; XP_005246461.1; XP_005246462.1; XP_005246454.1; NP_997643.1; XP_016859181.1; XP_016859183.1; XP_024308537.1; NP_001293061.1; XP_024308538.1; XP_005246465.1; NP_997641.1; XP_005246459.1; NP_001293058.1; XP_024308539.1; XP_005246468.1; NP_997647.1; XP_005246460.1; XP_005246458.1; XP_005246463.1; XP_005246456.1; XP_005246469.1; NP_002017.1; XP_00524646…	0	2	0.868	0	1	1	957.003	1913	1913	0.98	0.00093	HCD (High Energy Collision Dissociation)	MS2	8.38631	30	60.4815	80029	02272025_Fatema_2-26-25_Elu.raw	F4	3.41	1
	FALSE	High	Sequest HT (A2)	Unambiguous	SSPVVIDASTAIDAPSNLR		33	XP_005246454.1	XP_005246466.1; NP_001293060.1; XP_016859184.1; XP_005246461.1; XP_005246462.1; XP_005246454.1; NP_997643.1; XP_016859181.1; XP_016859183.1; XP_024308537.1; NP_001293061.1; XP_024308538.1; XP_005246465.1; NP_997641.1; XP_005246459.1; NP_001293058.1; XP_024308539.1; XP_005246468.1; NP_997647.1; XP_005246460.1; XP_005246458.1; XP_005246463.1; XP_005246456.1; XP_005246469.1; NP_002017.1; XP_00524646…	0	2	0.7595	0	1	1	957.004	1913	1913	1.49	0.00142	HCD (High Energy Collision Dissociation)	MS2	74.829	30	60.2044	79653	02272025_Fatema_2-26-25_Elu.raw	F4	2.91	1
	FALSE	High	Sequest HT (A2)	Unambiguous	EESPLLIGQQSTVSDVPR		33	XP_005246454.1	XP_005246466.1; NP_001293060.1; XP_016859184.1; XP_005246461.1; XP_005246462.1; XP_005246454.1; NP_997643.1; XP_016859181.1; XP_016859183.1; XP_024308537.1; NP_001293061.1; XP_024308538.1; XP_005246465.1; NP_997641.1; XP_005246459.1; NP_001293058.1; XP_024308539.1; XP_005246468.1; NP_997647.1; XP_005246460.1; XP_005246458.1; XP_005246463.1; XP_005246456.1; XP_005246469.1; NP_002017.1; XP_00524646…	0	3	0.7535	0	1	1	652.341	1955.01	1955.01	0.88	0.00058	HCD (High Energy Collision Dissociation)	MS2	3.59973	30	56.6442	74796	02272025_Fatema_2-26-25_Elu.raw	F4	2.88	1
	FALSE	High	Sequest HT (A2)	Unambiguous	EESPLLIGQQSTVSDVPR		33	XP_005246454.1	XP_005246466.1; NP_001293060.1; XP_016859184.1; XP_005246461.1; XP_005246462.1; XP_005246454.1; NP_997643.1; XP_016859181.1; XP_016859183.1; XP_024308537.1; NP_001293061.1; XP_024308538.1; XP_005246465.1; NP_997641.1; XP_005246459.1; NP_001293058.1; XP_024308539.1; XP_005246468.1; NP_997647.1; XP_005246460.1; XP_005246458.1; XP_005246463.1; XP_005246456.1; XP_005246469.1; NP_002017.1; XP_00524646…	0	2	0.822	0	1	1	978.007	1955.01	1955.01	-0.51	-0.0005	HCD (High Energy Collision Dissociation)	MS2	1.52326	30	56.6463	74799	02272025_Fatema_2-26-25_Elu.raw	F4	2.36	1
	FALSE	High	Sequest HT (A2)	Unambiguous	ATITGYR		33	XP_005246454.1	XP_005246466.1; NP_001293060.1; XP_016859184.1; XP_005246461.1; XP_005246462.1; XP_005246454.1; NP_997643.1; XP_016859181.1; XP_016859183.1; XP_024308537.1; NP_001293061.1; XP_024308538.1; XP_005246465.1; NP_997641.1; XP_005246459.1; NP_001293058.1; XP_024308539.1; XP_005246468.1; NP_997647.1; XP_005246460.1; XP_005246458.1; XP_005246463.1; XP_005246456.1; XP_005246469.1; NP_002017.1; XP_00524646…	0	2	0.4375	0	1	1	391.214	781.421	781.42	0.7	0.00027	HCD (High Energy Collision Dissociation)	MS2	79.9371	30	18.1369	22256	02272025_Fatema_2-26-25_Elu.raw	F4	2.24	1
	FALSE	High	Sequest HT (A2)	Unambiguous	STTPDITGYR		33	XP_005246454.1	XP_005246466.1; NP_001293060.1; XP_016859184.1; XP_005246461.1; XP_005246462.1; XP_005246454.1; NP_997643.1; XP_016859181.1; XP_016859183.1; XP_024308537.1; NP_001293061.1; XP_024308538.1; XP_005246465.1; NP_997641.1; XP_005246459.1; NP_001293058.1; XP_024308539.1; XP_005246468.1; NP_997647.1; XP_005246460.1; XP_005246458.1; XP_005246463.1; XP_005246456.1; XP_005246469.1; NP_002017.1; XP_00524646…	0	2	0.7489	0	1	1	555.775	1110.54	1110.54	0.39	0.00022	HCD (High Energy Collision Dissociation)	MS2	64.4823	30	31.8312	41338	02272025_Fatema_2-26-25_Elu.raw	F4	2.23	1
	FALSE	High	Sequest HT (A2)	Unambiguous	ITGYIIK		33	XP_005246454.1	XP_005246466.1; NP_001293060.1; XP_016859184.1; XP_005246461.1; XP_005246462.1; XP_005246454.1; NP_997643.1; XP_016859181.1; XP_016859183.1; XP_024308537.1; NP_001293061.1; XP_024308538.1; XP_005246465.1; NP_997641.1; XP_005246459.1; NP_001293058.1; XP_024308539.1; XP_005246468.1; NP_997647.1; XP_005246460.1; XP_005246458.1; XP_005246463.1; XP_005246456.1; XP_005246469.1; NP_002017.1; XP_00524646…	0	2	0.4591	0	1	1	404.253	807.498	807.497	0.78	0.00031	HCD (High Energy Collision Dissociation)	MS2	33.9666	30	33.2903	43348	02272025_Fatema_2-26-25_Elu.raw	F4	2.2	1
	FALSE	High	Sequest HT (A2)	Unambiguous	IScTIANR	C3(Carbamidomethyl)	34	XP_005246454.1	XP_005246466.1; NP_001293060.1; XP_016859184.1; XP_005246461.1; XP_005246462.1; XP_005246454.1; NP_997643.1; NP_473375.2; XP_016859181.1; XP_016859183.1; XP_024308537.1; NP_001293061.1; XP_024308538.1; XP_005246465.1; NP_997641.1; XP_005246459.1; NP_001293058.1; XP_024308539.1; XP_005246468.1; NP_997647.1; XP_005246460.1; XP_005246458.1; XP_005246463.1; XP_005246456.1; XP_005246469.1; NP_002017.1…	0	2	0.5735	0	1	1	467.743	934.479	934.477	1.36	0.00063	HCD (High Energy Collision Dissociation)	MS2	43.2158	30	17.6917	21633	02272025_Fatema_2-26-25_Elu.raw	F4	2.04	1
	FALSE	High	Sequest HT (A2)	Unambiguous	ATITGYR		33	XP_005246454.1	XP_005246466.1; NP_001293060.1; XP_016859184.1; XP_005246461.1; XP_005246462.1; XP_005246454.1; NP_997643.1; XP_016859181.1; XP_016859183.1; XP_024308537.1; NP_001293061.1; XP_024308538.1; XP_005246465.1; NP_997641.1; XP_005246459.1; NP_001293058.1; XP_024308539.1; XP_005246468.1; NP_997647.1; XP_005246460.1; XP_005246458.1; XP_005246463.1; XP_005246456.1; XP_005246469.1; NP_002017.1; XP_00524646…	0	2	0.408	0	1	1	391.214	781.421	781.42	0.31	0.00012	HCD (High Energy Collision Dissociation)	MS2	71.3353	19.066	18.0868	22186	02272025_Fatema_2-26-25_Elu.raw	F4	2.01	1
	FALSE	High	Sequest HT (A2)	Unambiguous	ATITGYR		33	XP_005246454.1	XP_005246466.1; NP_001293060.1; XP_016859184.1; XP_005246461.1; XP_005246462.1; XP_005246454.1; NP_997643.1; XP_016859181.1; XP_016859183.1; XP_024308537.1; NP_001293061.1; XP_024308538.1; XP_005246465.1; NP_997641.1; XP_005246459.1; NP_001293058.1; XP_024308539.1; XP_005246468.1; NP_997647.1; XP_005246460.1; XP_005246458.1; XP_005246463.1; XP_005246456.1; XP_005246469.1; NP_002017.1; XP_00524646…	0	2	0.5544	0	1	1	391.214	781.421	781.42	1.09	0.00043	HCD (High Energy Collision Dissociation)	MS2	31.7142	16.974	18.1932	22332	02272025_Fatema_2-26-25_Elu.raw	F4	1.93	1
	FALSE	High	Sequest HT (A2)	Unambiguous	DLQFVEVTDVK		33	XP_005246454.1	XP_005246466.1; NP_001293060.1; XP_016859184.1; XP_005246461.1; XP_005246462.1; XP_005246454.1; NP_997643.1; XP_016859181.1; XP_016859183.1; XP_024308537.1; NP_001293061.1; XP_024308538.1; XP_005246465.1; NP_997641.1; XP_005246459.1; NP_001293058.1; XP_024308539.1; XP_005246468.1; NP_997647.1; XP_005246460.1; XP_005246458.1; XP_005246463.1; XP_005246456.1; XP_005246469.1; NP_002017.1; XP_00524646…	0	2	0.6528	0	1	1	646.841	1292.68	1292.67	1.89	0.00122	HCD (High Energy Collision Dissociation)	MS2	25.9466	30	59.3248	78450	02272025_Fatema_2-26-25_Elu.raw	F4	1.93	1
FALSE	Master Protein Candidate	NP_997641.1	fibronectin isoform 5 precursor [Homo sapiens]	3	7	11	7	2296	252.7	5.94	26.14	7	1
	Checked	Confidence	Identifying Node	PSM Ambiguity	Annotated Sequence	Modifications	# Proteins	Master Protein Accessions	Protein Accessions	# Missed Cleavages	Charge	DeltaScore	DeltaCn	Rank	Search Engine Rank	m/z [Da]	MH+ [Da]	Theo. MH+ [Da]	DeltaM [ppm]	Deltam/z [Da]	Activation Type	MS Order	Isolation Interference [%]	Ion Inject Time [ms]	RT [min]	First Scan	Spectrum File	File ID	XCorr	# Protein Groups
	FALSE	High	Sequest HT (A2)	Unambiguous	SSPVVIDASTAIDAPSNLR		33	XP_005246454.1	XP_005246466.1; NP_001293060.1; XP_016859184.1; XP_005246461.1; XP_005246462.1; XP_005246454.1; NP_997643.1; XP_016859181.1; XP_016859183.1; XP_024308537.1; NP_001293061.1; XP_024308538.1; XP_005246465.1; NP_997641.1; XP_005246459.1; NP_001293058.1; XP_024308539.1; XP_005246468.1; NP_997647.1; XP_005246460.1; XP_005246458.1; XP_005246463.1; XP_005246456.1; XP_005246469.1; NP_002017.1; XP_00524646…	0	2	0.868	0	1	1	957.003	1913	1913	0.98	0.00093	HCD (High Energy Collision Dissociation)	MS2	8.38631	30	60.4815	80029	02272025_Fatema_2-26-25_Elu.raw	F4	3.41	1
	FALSE	High	Sequest HT (A2)	Unambiguous	SSPVVIDASTAIDAPSNLR		33	XP_005246454.1	XP_005246466.1; NP_001293060.1; XP_016859184.1; XP_005246461.1; XP_005246462.1; XP_005246454.1; NP_997643.1; XP_016859181.1; XP_016859183.1; XP_024308537.1; NP_001293061.1; XP_024308538.1; XP_005246465.1; NP_997641.1; XP_005246459.1; NP_001293058.1; XP_024308539.1; XP_005246468.1; NP_997647.1; XP_005246460.1; XP_005246458.1; XP_005246463.1; XP_005246456.1; XP_005246469.1; NP_002017.1; XP_00524646…	0	2	0.7595	0	1	1	957.004	1913	1913	1.49	0.00142	HCD (High Energy Collision Dissociation)	MS2	74.829	30	60.2044	79653	02272025_Fatema_2-26-25_Elu.raw	F4	2.91	1
	FALSE	High	Sequest HT (A2)	Unambiguous	EESPLLIGQQSTVSDVPR		33	XP_005246454.1	XP_005246466.1; NP_001293060.1; XP_016859184.1; XP_005246461.1; XP_005246462.1; XP_005246454.1; NP_997643.1; XP_016859181.1; XP_016859183.1; XP_024308537.1; NP_001293061.1; XP_024308538.1; XP_005246465.1; NP_997641.1; XP_005246459.1; NP_001293058.1; XP_024308539.1; XP_005246468.1; NP_997647.1; XP_005246460.1; XP_005246458.1; XP_005246463.1; XP_005246456.1; XP_005246469.1; NP_002017.1; XP_00524646…	0	3	0.7535	0	1	1	652.341	1955.01	1955.01	0.88	0.00058	HCD (High Energy Collision Dissociation)	MS2	3.59973	30	56.6442	74796	02272025_Fatema_2-26-25_Elu.raw	F4	2.88	1
	FALSE	High	Sequest HT (A2)	Unambiguous	EESPLLIGQQSTVSDVPR		33	XP_005246454.1	XP_005246466.1; NP_001293060.1; XP_016859184.1; XP_005246461.1; XP_005246462.1; XP_005246454.1; NP_997643.1; XP_016859181.1; XP_016859183.1; XP_024308537.1; NP_001293061.1; XP_024308538.1; XP_005246465.1; NP_997641.1; XP_005246459.1; NP_001293058.1; XP_024308539.1; XP_005246468.1; NP_997647.1; XP_005246460.1; XP_005246458.1; XP_005246463.1; XP_005246456.1; XP_005246469.1; NP_002017.1; XP_00524646…	0	2	0.822	0	1	1	978.007	1955.01	1955.01	-0.51	-0.0005	HCD (High Energy Collision Dissociation)	MS2	1.52326	30	56.6463	74799	02272025_Fatema_2-26-25_Elu.raw	F4	2.36	1
	FALSE	High	Sequest HT (A2)	Unambiguous	ATITGYR		33	XP_005246454.1	XP_005246466.1; NP_001293060.1; XP_016859184.1; XP_005246461.1; XP_005246462.1; XP_005246454.1; NP_997643.1; XP_016859181.1; XP_016859183.1; XP_024308537.1; NP_001293061.1; XP_024308538.1; XP_005246465.1; NP_997641.1; XP_005246459.1; NP_001293058.1; XP_024308539.1; XP_005246468.1; NP_997647.1; XP_005246460.1; XP_005246458.1; XP_005246463.1; XP_005246456.1; XP_005246469.1; NP_002017.1; XP_00524646…	0	2	0.4375	0	1	1	391.214	781.421	781.42	0.7	0.00027	HCD (High Energy Collision Dissociation)	MS2	79.9371	30	18.1369	22256	02272025_Fatema_2-26-25_Elu.raw	F4	2.24	1
	FALSE	High	Sequest HT (A2)	Unambiguous	STTPDITGYR		33	XP_005246454.1	XP_005246466.1; NP_001293060.1; XP_016859184.1; XP_005246461.1; XP_005246462.1; XP_005246454.1; NP_997643.1; XP_016859181.1; XP_016859183.1; XP_024308537.1; NP_001293061.1; XP_024308538.1; XP_005246465.1; NP_997641.1; XP_005246459.1; NP_001293058.1; XP_024308539.1; XP_005246468.1; NP_997647.1; XP_005246460.1; XP_005246458.1; XP_005246463.1; XP_005246456.1; XP_005246469.1; NP_002017.1; XP_00524646…	0	2	0.7489	0	1	1	555.775	1110.54	1110.54	0.39	0.00022	HCD (High Energy Collision Dissociation)	MS2	64.4823	30	31.8312	41338	02272025_Fatema_2-26-25_Elu.raw	F4	2.23	1
	FALSE	High	Sequest HT (A2)	Unambiguous	ITGYIIK		33	XP_005246454.1	XP_005246466.1; NP_001293060.1; XP_016859184.1; XP_005246461.1; XP_005246462.1; XP_005246454.1; NP_997643.1; XP_016859181.1; XP_016859183.1; XP_024308537.1; NP_001293061.1; XP_024308538.1; XP_005246465.1; NP_997641.1; XP_005246459.1; NP_001293058.1; XP_024308539.1; XP_005246468.1; NP_997647.1; XP_005246460.1; XP_005246458.1; XP_005246463.1; XP_005246456.1; XP_005246469.1; NP_002017.1; XP_00524646…	0	2	0.4591	0	1	1	404.253	807.498	807.497	0.78	0.00031	HCD (High Energy Collision Dissociation)	MS2	33.9666	30	33.2903	43348	02272025_Fatema_2-26-25_Elu.raw	F4	2.2	1
	FALSE	High	Sequest HT (A2)	Unambiguous	IScTIANR	C3(Carbamidomethyl)	34	XP_005246454.1	XP_005246466.1; NP_001293060.1; XP_016859184.1; XP_005246461.1; XP_005246462.1; XP_005246454.1; NP_997643.1; NP_473375.2; XP_016859181.1; XP_016859183.1; XP_024308537.1; NP_001293061.1; XP_024308538.1; XP_005246465.1; NP_997641.1; XP_005246459.1; NP_001293058.1; XP_024308539.1; XP_005246468.1; NP_997647.1; XP_005246460.1; XP_005246458.1; XP_005246463.1; XP_005246456.1; XP_005246469.1; NP_002017.1…	0	2	0.5735	0	1	1	467.743	934.479	934.477	1.36	0.00063	HCD (High Energy Collision Dissociation)	MS2	43.2158	30	17.6917	21633	02272025_Fatema_2-26-25_Elu.raw	F4	2.04	1
	FALSE	High	Sequest HT (A2)	Unambiguous	ATITGYR		33	XP_005246454.1	XP_005246466.1; NP_001293060.1; XP_016859184.1; XP_005246461.1; XP_005246462.1; XP_005246454.1; NP_997643.1; XP_016859181.1; XP_016859183.1; XP_024308537.1; NP_001293061.1; XP_024308538.1; XP_005246465.1; NP_997641.1; XP_005246459.1; NP_001293058.1; XP_024308539.1; XP_005246468.1; NP_997647.1; XP_005246460.1; XP_005246458.1; XP_005246463.1; XP_005246456.1; XP_005246469.1; NP_002017.1; XP_00524646…	0	2	0.408	0	1	1	391.214	781.421	781.42	0.31	0.00012	HCD (High Energy Collision Dissociation)	MS2	71.3353	19.066	18.0868	22186	02272025_Fatema_2-26-25_Elu.raw	F4	2.01	1
	FALSE	High	Sequest HT (A2)	Unambiguous	ATITGYR		33	XP_005246454.1	XP_005246466.1; NP_001293060.1; XP_016859184.1; XP_005246461.1; XP_005246462.1; XP_005246454.1; NP_997643.1; XP_016859181.1; XP_016859183.1; XP_024308537.1; NP_001293061.1; XP_024308538.1; XP_005246465.1; NP_997641.1; XP_005246459.1; NP_001293058.1; XP_024308539.1; XP_005246468.1; NP_997647.1; XP_005246460.1; XP_005246458.1; XP_005246463.1; XP_005246456.1; XP_005246469.1; NP_002017.1; XP_00524646…	0	2	0.5544	0	1	1	391.214	781.421	781.42	1.09	0.00043	HCD (High Energy Collision Dissociation)	MS2	31.7142	16.974	18.1932	22332	02272025_Fatema_2-26-25_Elu.raw	F4	1.93	1
	FALSE	High	Sequest HT (A2)	Unambiguous	DLQFVEVTDVK		33	XP_005246454.1	XP_005246466.1; NP_001293060.1; XP_016859184.1; XP_005246461.1; XP_005246462.1; XP_005246454.1; NP_997643.1; XP_016859181.1; XP_016859183.1; XP_024308537.1; NP_001293061.1; XP_024308538.1; XP_005246465.1; NP_997641.1; XP_005246459.1; NP_001293058.1; XP_024308539.1; XP_005246468.1; NP_997647.1; XP_005246460.1; XP_005246458.1; XP_005246463.1; XP_005246456.1; XP_005246469.1; NP_002017.1; XP_00524646…	0	2	0.6528	0	1	1	646.841	1292.68	1292.67	1.89	0.00122	HCD (High Energy Collision Dissociation)	MS2	25.9466	30	59.3248	78450	02272025_Fatema_2-26-25_Elu.raw	F4	1.93	1
FALSE	Master Protein Candidate	XP_005246465.1	fibronectin isoform X13 [Homo sapiens]	3	7	11	7	2362	259.5	5.82	26.14	7	1
	Checked	Confidence	Identifying Node	PSM Ambiguity	Annotated Sequence	Modifications	# Proteins	Master Protein Accessions	Protein Accessions	# Missed Cleavages	Charge	DeltaScore	DeltaCn	Rank	Search Engine Rank	m/z [Da]	MH+ [Da]	Theo. MH+ [Da]	DeltaM [ppm]	Deltam/z [Da]	Activation Type	MS Order	Isolation Interference [%]	Ion Inject Time [ms]	RT [min]	First Scan	Spectrum File	File ID	XCorr	# Protein Groups
	FALSE	High	Sequest HT (A2)	Unambiguous	SSPVVIDASTAIDAPSNLR		33	XP_005246454.1	XP_005246466.1; NP_001293060.1; XP_016859184.1; XP_005246461.1; XP_005246462.1; XP_005246454.1; NP_997643.1; XP_016859181.1; XP_016859183.1; XP_024308537.1; NP_001293061.1; XP_024308538.1; XP_005246465.1; NP_997641.1; XP_005246459.1; NP_001293058.1; XP_024308539.1; XP_005246468.1; NP_997647.1; XP_005246460.1; XP_005246458.1; XP_005246463.1; XP_005246456.1; XP_005246469.1; NP_002017.1; XP_00524646…	0	2	0.868	0	1	1	957.003	1913	1913	0.98	0.00093	HCD (High Energy Collision Dissociation)	MS2	8.38631	30	60.4815	80029	02272025_Fatema_2-26-25_Elu.raw	F4	3.41	1
	FALSE	High	Sequest HT (A2)	Unambiguous	SSPVVIDASTAIDAPSNLR		33	XP_005246454.1	XP_005246466.1; NP_001293060.1; XP_016859184.1; XP_005246461.1; XP_005246462.1; XP_005246454.1; NP_997643.1; XP_016859181.1; XP_016859183.1; XP_024308537.1; NP_001293061.1; XP_024308538.1; XP_005246465.1; NP_997641.1; XP_005246459.1; NP_001293058.1; XP_024308539.1; XP_005246468.1; NP_997647.1; XP_005246460.1; XP_005246458.1; XP_005246463.1; XP_005246456.1; XP_005246469.1; NP_002017.1; XP_00524646…	0	2	0.7595	0	1	1	957.004	1913	1913	1.49	0.00142	HCD (High Energy Collision Dissociation)	MS2	74.829	30	60.2044	79653	02272025_Fatema_2-26-25_Elu.raw	F4	2.91	1
	FALSE	High	Sequest HT (A2)	Unambiguous	EESPLLIGQQSTVSDVPR		33	XP_005246454.1	XP_005246466.1; NP_001293060.1; XP_016859184.1; XP_005246461.1; XP_005246462.1; XP_005246454.1; NP_997643.1; XP_016859181.1; XP_016859183.1; XP_024308537.1; NP_001293061.1; XP_024308538.1; XP_005246465.1; NP_997641.1; XP_005246459.1; NP_001293058.1; XP_024308539.1; XP_005246468.1; NP_997647.1; XP_005246460.1; XP_005246458.1; XP_005246463.1; XP_005246456.1; XP_005246469.1; NP_002017.1; XP_00524646…	0	3	0.7535	0	1	1	652.341	1955.01	1955.01	0.88	0.00058	HCD (High Energy Collision Dissociation)	MS2	3.59973	30	56.6442	74796	02272025_Fatema_2-26-25_Elu.raw	F4	2.88	1
	FALSE	High	Sequest HT (A2)	Unambiguous	EESPLLIGQQSTVSDVPR		33	XP_005246454.1	XP_005246466.1; NP_001293060.1; XP_016859184.1; XP_005246461.1; XP_005246462.1; XP_005246454.1; NP_997643.1; XP_016859181.1; XP_016859183.1; XP_024308537.1; NP_001293061.1; XP_024308538.1; XP_005246465.1; NP_997641.1; XP_005246459.1; NP_001293058.1; XP_024308539.1; XP_005246468.1; NP_997647.1; XP_005246460.1; XP_005246458.1; XP_005246463.1; XP_005246456.1; XP_005246469.1; NP_002017.1; XP_00524646…	0	2	0.822	0	1	1	978.007	1955.01	1955.01	-0.51	-0.0005	HCD (High Energy Collision Dissociation)	MS2	1.52326	30	56.6463	74799	02272025_Fatema_2-26-25_Elu.raw	F4	2.36	1
	FALSE	High	Sequest HT (A2)	Unambiguous	ATITGYR		33	XP_005246454.1	XP_005246466.1; NP_001293060.1; XP_016859184.1; XP_005246461.1; XP_005246462.1; XP_005246454.1; NP_997643.1; XP_016859181.1; XP_016859183.1; XP_024308537.1; NP_001293061.1; XP_024308538.1; XP_005246465.1; NP_997641.1; XP_005246459.1; NP_001293058.1; XP_024308539.1; XP_005246468.1; NP_997647.1; XP_005246460.1; XP_005246458.1; XP_005246463.1; XP_005246456.1; XP_005246469.1; NP_002017.1; XP_00524646…	0	2	0.4375	0	1	1	391.214	781.421	781.42	0.7	0.00027	HCD (High Energy Collision Dissociation)	MS2	79.9371	30	18.1369	22256	02272025_Fatema_2-26-25_Elu.raw	F4	2.24	1
	FALSE	High	Sequest HT (A2)	Unambiguous	STTPDITGYR		33	XP_005246454.1	XP_005246466.1; NP_001293060.1; XP_016859184.1; XP_005246461.1; XP_005246462.1; XP_005246454.1; NP_997643.1; XP_016859181.1; XP_016859183.1; XP_024308537.1; NP_001293061.1; XP_024308538.1; XP_005246465.1; NP_997641.1; XP_005246459.1; NP_001293058.1; XP_024308539.1; XP_005246468.1; NP_997647.1; XP_005246460.1; XP_005246458.1; XP_005246463.1; XP_005246456.1; XP_005246469.1; NP_002017.1; XP_00524646…	0	2	0.7489	0	1	1	555.775	1110.54	1110.54	0.39	0.00022	HCD (High Energy Collision Dissociation)	MS2	64.4823	30	31.8312	41338	02272025_Fatema_2-26-25_Elu.raw	F4	2.23	1
	FALSE	High	Sequest HT (A2)	Unambiguous	ITGYIIK		33	XP_005246454.1	XP_005246466.1; NP_001293060.1; XP_016859184.1; XP_005246461.1; XP_005246462.1; XP_005246454.1; NP_997643.1; XP_016859181.1; XP_016859183.1; XP_024308537.1; NP_001293061.1; XP_024308538.1; XP_005246465.1; NP_997641.1; XP_005246459.1; NP_001293058.1; XP_024308539.1; XP_005246468.1; NP_997647.1; XP_005246460.1; XP_005246458.1; XP_005246463.1; XP_005246456.1; XP_005246469.1; NP_002017.1; XP_00524646…	0	2	0.4591	0	1	1	404.253	807.498	807.497	0.78	0.00031	HCD (High Energy Collision Dissociation)	MS2	33.9666	30	33.2903	43348	02272025_Fatema_2-26-25_Elu.raw	F4	2.2	1
	FALSE	High	Sequest HT (A2)	Unambiguous	IScTIANR	C3(Carbamidomethyl)	34	XP_005246454.1	XP_005246466.1; NP_001293060.1; XP_016859184.1; XP_005246461.1; XP_005246462.1; XP_005246454.1; NP_997643.1; NP_473375.2; XP_016859181.1; XP_016859183.1; XP_024308537.1; NP_001293061.1; XP_024308538.1; XP_005246465.1; NP_997641.1; XP_005246459.1; NP_001293058.1; XP_024308539.1; XP_005246468.1; NP_997647.1; XP_005246460.1; XP_005246458.1; XP_005246463.1; XP_005246456.1; XP_005246469.1; NP_002017.1…	0	2	0.5735	0	1	1	467.743	934.479	934.477	1.36	0.00063	HCD (High Energy Collision Dissociation)	MS2	43.2158	30	17.6917	21633	02272025_Fatema_2-26-25_Elu.raw	F4	2.04	1
	FALSE	High	Sequest HT (A2)	Unambiguous	ATITGYR		33	XP_005246454.1	XP_005246466.1; NP_001293060.1; XP_016859184.1; XP_005246461.1; XP_005246462.1; XP_005246454.1; NP_997643.1; XP_016859181.1; XP_016859183.1; XP_024308537.1; NP_001293061.1; XP_024308538.1; XP_005246465.1; NP_997641.1; XP_005246459.1; NP_001293058.1; XP_024308539.1; XP_005246468.1; NP_997647.1; XP_005246460.1; XP_005246458.1; XP_005246463.1; XP_005246456.1; XP_005246469.1; NP_002017.1; XP_00524646…	0	2	0.408	0	1	1	391.214	781.421	781.42	0.31	0.00012	HCD (High Energy Collision Dissociation)	MS2	71.3353	19.066	18.0868	22186	02272025_Fatema_2-26-25_Elu.raw	F4	2.01	1
	FALSE	High	Sequest HT (A2)	Unambiguous	ATITGYR		33	XP_005246454.1	XP_005246466.1; NP_001293060.1; XP_016859184.1; XP_005246461.1; XP_005246462.1; XP_005246454.1; NP_997643.1; XP_016859181.1; XP_016859183.1; XP_024308537.1; NP_001293061.1; XP_024308538.1; XP_005246465.1; NP_997641.1; XP_005246459.1; NP_001293058.1; XP_024308539.1; XP_005246468.1; NP_997647.1; XP_005246460.1; XP_005246458.1; XP_005246463.1; XP_005246456.1; XP_005246469.1; NP_002017.1; XP_00524646…	0	2	0.5544	0	1	1	391.214	781.421	781.42	1.09	0.00043	HCD (High Energy Collision Dissociation)	MS2	31.7142	16.974	18.1932	22332	02272025_Fatema_2-26-25_Elu.raw	F4	1.93	1
	FALSE	High	Sequest HT (A2)	Unambiguous	DLQFVEVTDVK		33	XP_005246454.1	XP_005246466.1; NP_001293060.1; XP_016859184.1; XP_005246461.1; XP_005246462.1; XP_005246454.1; NP_997643.1; XP_016859181.1; XP_016859183.1; XP_024308537.1; NP_001293061.1; XP_024308538.1; XP_005246465.1; NP_997641.1; XP_005246459.1; NP_001293058.1; XP_024308539.1; XP_005246468.1; NP_997647.1; XP_005246460.1; XP_005246458.1; XP_005246463.1; XP_005246456.1; XP_005246469.1; NP_002017.1; XP_00524646…	0	2	0.6528	0	1	1	646.841	1292.68	1292.67	1.89	0.00122	HCD (High Energy Collision Dissociation)	MS2	25.9466	30	59.3248	78450	02272025_Fatema_2-26-25_Elu.raw	F4	1.93	1
FALSE	Master Protein Candidate	XP_024308539.1	fibronectin isoform X14 [Homo sapiens]	3	7	11	7	2362	259.6	5.73	26.14	7	1
	Checked	Confidence	Identifying Node	PSM Ambiguity	Annotated Sequence	Modifications	# Proteins	Master Protein Accessions	Protein Accessions	# Missed Cleavages	Charge	DeltaScore	DeltaCn	Rank	Search Engine Rank	m/z [Da]	MH+ [Da]	Theo. MH+ [Da]	DeltaM [ppm]	Deltam/z [Da]	Activation Type	MS Order	Isolation Interference [%]	Ion Inject Time [ms]	RT [min]	First Scan	Spectrum File	File ID	XCorr	# Protein Groups
	FALSE	High	Sequest HT (A2)	Unambiguous	SSPVVIDASTAIDAPSNLR		33	XP_005246454.1	XP_005246466.1; NP_001293060.1; XP_016859184.1; XP_005246461.1; XP_005246462.1; XP_005246454.1; NP_997643.1; XP_016859181.1; XP_016859183.1; XP_024308537.1; NP_001293061.1; XP_024308538.1; XP_005246465.1; NP_997641.1; XP_005246459.1; NP_001293058.1; XP_024308539.1; XP_005246468.1; NP_997647.1; XP_005246460.1; XP_005246458.1; XP_005246463.1; XP_005246456.1; XP_005246469.1; NP_002017.1; XP_00524646…	0	2	0.868	0	1	1	957.003	1913	1913	0.98	0.00093	HCD (High Energy Collision Dissociation)	MS2	8.38631	30	60.4815	80029	02272025_Fatema_2-26-25_Elu.raw	F4	3.41	1
	FALSE	High	Sequest HT (A2)	Unambiguous	SSPVVIDASTAIDAPSNLR		33	XP_005246454.1	XP_005246466.1; NP_001293060.1; XP_016859184.1; XP_005246461.1; XP_005246462.1; XP_005246454.1; NP_997643.1; XP_016859181.1; XP_016859183.1; XP_024308537.1; NP_001293061.1; XP_024308538.1; XP_005246465.1; NP_997641.1; XP_005246459.1; NP_001293058.1; XP_024308539.1; XP_005246468.1; NP_997647.1; XP_005246460.1; XP_005246458.1; XP_005246463.1; XP_005246456.1; XP_005246469.1; NP_002017.1; XP_00524646…	0	2	0.7595	0	1	1	957.004	1913	1913	1.49	0.00142	HCD (High Energy Collision Dissociation)	MS2	74.829	30	60.2044	79653	02272025_Fatema_2-26-25_Elu.raw	F4	2.91	1
	FALSE	High	Sequest HT (A2)	Unambiguous	EESPLLIGQQSTVSDVPR		33	XP_005246454.1	XP_005246466.1; NP_001293060.1; XP_016859184.1; XP_005246461.1; XP_005246462.1; XP_005246454.1; NP_997643.1; XP_016859181.1; XP_016859183.1; XP_024308537.1; NP_001293061.1; XP_024308538.1; XP_005246465.1; NP_997641.1; XP_005246459.1; NP_001293058.1; XP_024308539.1; XP_005246468.1; NP_997647.1; XP_005246460.1; XP_005246458.1; XP_005246463.1; XP_005246456.1; XP_005246469.1; NP_002017.1; XP_00524646…	0	3	0.7535	0	1	1	652.341	1955.01	1955.01	0.88	0.00058	HCD (High Energy Collision Dissociation)	MS2	3.59973	30	56.6442	74796	02272025_Fatema_2-26-25_Elu.raw	F4	2.88	1
	FALSE	High	Sequest HT (A2)	Unambiguous	EESPLLIGQQSTVSDVPR		33	XP_005246454.1	XP_005246466.1; NP_001293060.1; XP_016859184.1; XP_005246461.1; XP_005246462.1; XP_005246454.1; NP_997643.1; XP_016859181.1; XP_016859183.1; XP_024308537.1; NP_001293061.1; XP_024308538.1; XP_005246465.1; NP_997641.1; XP_005246459.1; NP_001293058.1; XP_024308539.1; XP_005246468.1; NP_997647.1; XP_005246460.1; XP_005246458.1; XP_005246463.1; XP_005246456.1; XP_005246469.1; NP_002017.1; XP_00524646…	0	2	0.822	0	1	1	978.007	1955.01	1955.01	-0.51	-0.0005	HCD (High Energy Collision Dissociation)	MS2	1.52326	30	56.6463	74799	02272025_Fatema_2-26-25_Elu.raw	F4	2.36	1
	FALSE	High	Sequest HT (A2)	Unambiguous	ATITGYR		33	XP_005246454.1	XP_005246466.1; NP_001293060.1; XP_016859184.1; XP_005246461.1; XP_005246462.1; XP_005246454.1; NP_997643.1; XP_016859181.1; XP_016859183.1; XP_024308537.1; NP_001293061.1; XP_024308538.1; XP_005246465.1; NP_997641.1; XP_005246459.1; NP_001293058.1; XP_024308539.1; XP_005246468.1; NP_997647.1; XP_005246460.1; XP_005246458.1; XP_005246463.1; XP_005246456.1; XP_005246469.1; NP_002017.1; XP_00524646…	0	2	0.4375	0	1	1	391.214	781.421	781.42	0.7	0.00027	HCD (High Energy Collision Dissociation)	MS2	79.9371	30	18.1369	22256	02272025_Fatema_2-26-25_Elu.raw	F4	2.24	1
	FALSE	High	Sequest HT (A2)	Unambiguous	STTPDITGYR		33	XP_005246454.1	XP_005246466.1; NP_001293060.1; XP_016859184.1; XP_005246461.1; XP_005246462.1; XP_005246454.1; NP_997643.1; XP_016859181.1; XP_016859183.1; XP_024308537.1; NP_001293061.1; XP_024308538.1; XP_005246465.1; NP_997641.1; XP_005246459.1; NP_001293058.1; XP_024308539.1; XP_005246468.1; NP_997647.1; XP_005246460.1; XP_005246458.1; XP_005246463.1; XP_005246456.1; XP_005246469.1; NP_002017.1; XP_00524646…	0	2	0.7489	0	1	1	555.775	1110.54	1110.54	0.39	0.00022	HCD (High Energy Collision Dissociation)	MS2	64.4823	30	31.8312	41338	02272025_Fatema_2-26-25_Elu.raw	F4	2.23	1
	FALSE	High	Sequest HT (A2)	Unambiguous	ITGYIIK		33	XP_005246454.1	XP_005246466.1; NP_001293060.1; XP_016859184.1; XP_005246461.1; XP_005246462.1; XP_005246454.1; NP_997643.1; XP_016859181.1; XP_016859183.1; XP_024308537.1; NP_001293061.1; XP_024308538.1; XP_005246465.1; NP_997641.1; XP_005246459.1; NP_001293058.1; XP_024308539.1; XP_005246468.1; NP_997647.1; XP_005246460.1; XP_005246458.1; XP_005246463.1; XP_005246456.1; XP_005246469.1; NP_002017.1; XP_00524646…	0	2	0.4591	0	1	1	404.253	807.498	807.497	0.78	0.00031	HCD (High Energy Collision Dissociation)	MS2	33.9666	30	33.2903	43348	02272025_Fatema_2-26-25_Elu.raw	F4	2.2	1
	FALSE	High	Sequest HT (A2)	Unambiguous	IScTIANR	C3(Carbamidomethyl)	34	XP_005246454.1	XP_005246466.1; NP_001293060.1; XP_016859184.1; XP_005246461.1; XP_005246462.1; XP_005246454.1; NP_997643.1; NP_473375.2; XP_016859181.1; XP_016859183.1; XP_024308537.1; NP_001293061.1; XP_024308538.1; XP_005246465.1; NP_997641.1; XP_005246459.1; NP_001293058.1; XP_024308539.1; XP_005246468.1; NP_997647.1; XP_005246460.1; XP_005246458.1; XP_005246463.1; XP_005246456.1; XP_005246469.1; NP_002017.1…	0	2	0.5735	0	1	1	467.743	934.479	934.477	1.36	0.00063	HCD (High Energy Collision Dissociation)	MS2	43.2158	30	17.6917	21633	02272025_Fatema_2-26-25_Elu.raw	F4	2.04	1
	FALSE	High	Sequest HT (A2)	Unambiguous	ATITGYR		33	XP_005246454.1	XP_005246466.1; NP_001293060.1; XP_016859184.1; XP_005246461.1; XP_005246462.1; XP_005246454.1; NP_997643.1; XP_016859181.1; XP_016859183.1; XP_024308537.1; NP_001293061.1; XP_024308538.1; XP_005246465.1; NP_997641.1; XP_005246459.1; NP_001293058.1; XP_024308539.1; XP_005246468.1; NP_997647.1; XP_005246460.1; XP_005246458.1; XP_005246463.1; XP_005246456.1; XP_005246469.1; NP_002017.1; XP_00524646…	0	2	0.408	0	1	1	391.214	781.421	781.42	0.31	0.00012	HCD (High Energy Collision Dissociation)	MS2	71.3353	19.066	18.0868	22186	02272025_Fatema_2-26-25_Elu.raw	F4	2.01	1
	FALSE	High	Sequest HT (A2)	Unambiguous	ATITGYR		33	XP_005246454.1	XP_005246466.1; NP_001293060.1; XP_016859184.1; XP_005246461.1; XP_005246462.1; XP_005246454.1; NP_997643.1; XP_016859181.1; XP_016859183.1; XP_024308537.1; NP_001293061.1; XP_024308538.1; XP_005246465.1; NP_997641.1; XP_005246459.1; NP_001293058.1; XP_024308539.1; XP_005246468.1; NP_997647.1; XP_005246460.1; XP_005246458.1; XP_005246463.1; XP_005246456.1; XP_005246469.1; NP_002017.1; XP_00524646…	0	2	0.5544	0	1	1	391.214	781.421	781.42	1.09	0.00043	HCD (High Energy Collision Dissociation)	MS2	31.7142	16.974	18.1932	22332	02272025_Fatema_2-26-25_Elu.raw	F4	1.93	1
	FALSE	High	Sequest HT (A2)	Unambiguous	DLQFVEVTDVK		33	XP_005246454.1	XP_005246466.1; NP_001293060.1; XP_016859184.1; XP_005246461.1; XP_005246462.1; XP_005246454.1; NP_997643.1; XP_016859181.1; XP_016859183.1; XP_024308537.1; NP_001293061.1; XP_024308538.1; XP_005246465.1; NP_997641.1; XP_005246459.1; NP_001293058.1; XP_024308539.1; XP_005246468.1; NP_997647.1; XP_005246460.1; XP_005246458.1; XP_005246463.1; XP_005246456.1; XP_005246469.1; NP_002017.1; XP_00524646…	0	2	0.6528	0	1	1	646.841	1292.68	1292.67	1.89	0.00122	HCD (High Energy Collision Dissociation)	MS2	25.9466	30	59.3248	78450	02272025_Fatema_2-26-25_Elu.raw	F4	1.93	1
FALSE	Master Protein Candidate	XP_005246468.1	fibronectin isoform X21 [Homo sapiens]	4	7	11	7	2273	249.7	5.72	26.14	7	1
	Checked	Confidence	Identifying Node	PSM Ambiguity	Annotated Sequence	Modifications	# Proteins	Master Protein Accessions	Protein Accessions	# Missed Cleavages	Charge	DeltaScore	DeltaCn	Rank	Search Engine Rank	m/z [Da]	MH+ [Da]	Theo. MH+ [Da]	DeltaM [ppm]	Deltam/z [Da]	Activation Type	MS Order	Isolation Interference [%]	Ion Inject Time [ms]	RT [min]	First Scan	Spectrum File	File ID	XCorr	# Protein Groups
	FALSE	High	Sequest HT (A2)	Unambiguous	SSPVVIDASTAIDAPSNLR		33	XP_005246454.1	XP_005246466.1; NP_001293060.1; XP_016859184.1; XP_005246461.1; XP_005246462.1; XP_005246454.1; NP_997643.1; XP_016859181.1; XP_016859183.1; XP_024308537.1; NP_001293061.1; XP_024308538.1; XP_005246465.1; NP_997641.1; XP_005246459.1; NP_001293058.1; XP_024308539.1; XP_005246468.1; NP_997647.1; XP_005246460.1; XP_005246458.1; XP_005246463.1; XP_005246456.1; XP_005246469.1; NP_002017.1; XP_00524646…	0	2	0.868	0	1	1	957.003	1913	1913	0.98	0.00093	HCD (High Energy Collision Dissociation)	MS2	8.38631	30	60.4815	80029	02272025_Fatema_2-26-25_Elu.raw	F4	3.41	1
	FALSE	High	Sequest HT (A2)	Unambiguous	SSPVVIDASTAIDAPSNLR		33	XP_005246454.1	XP_005246466.1; NP_001293060.1; XP_016859184.1; XP_005246461.1; XP_005246462.1; XP_005246454.1; NP_997643.1; XP_016859181.1; XP_016859183.1; XP_024308537.1; NP_001293061.1; XP_024308538.1; XP_005246465.1; NP_997641.1; XP_005246459.1; NP_001293058.1; XP_024308539.1; XP_005246468.1; NP_997647.1; XP_005246460.1; XP_005246458.1; XP_005246463.1; XP_005246456.1; XP_005246469.1; NP_002017.1; XP_00524646…	0	2	0.7595	0	1	1	957.004	1913	1913	1.49	0.00142	HCD (High Energy Collision Dissociation)	MS2	74.829	30	60.2044	79653	02272025_Fatema_2-26-25_Elu.raw	F4	2.91	1
	FALSE	High	Sequest HT (A2)	Unambiguous	EESPLLIGQQSTVSDVPR		33	XP_005246454.1	XP_005246466.1; NP_001293060.1; XP_016859184.1; XP_005246461.1; XP_005246462.1; XP_005246454.1; NP_997643.1; XP_016859181.1; XP_016859183.1; XP_024308537.1; NP_001293061.1; XP_024308538.1; XP_005246465.1; NP_997641.1; XP_005246459.1; NP_001293058.1; XP_024308539.1; XP_005246468.1; NP_997647.1; XP_005246460.1; XP_005246458.1; XP_005246463.1; XP_005246456.1; XP_005246469.1; NP_002017.1; XP_00524646…	0	3	0.7535	0	1	1	652.341	1955.01	1955.01	0.88	0.00058	HCD (High Energy Collision Dissociation)	MS2	3.59973	30	56.6442	74796	02272025_Fatema_2-26-25_Elu.raw	F4	2.88	1
	FALSE	High	Sequest HT (A2)	Unambiguous	EESPLLIGQQSTVSDVPR		33	XP_005246454.1	XP_005246466.1; NP_001293060.1; XP_016859184.1; XP_005246461.1; XP_005246462.1; XP_005246454.1; NP_997643.1; XP_016859181.1; XP_016859183.1; XP_024308537.1; NP_001293061.1; XP_024308538.1; XP_005246465.1; NP_997641.1; XP_005246459.1; NP_001293058.1; XP_024308539.1; XP_005246468.1; NP_997647.1; XP_005246460.1; XP_005246458.1; XP_005246463.1; XP_005246456.1; XP_005246469.1; NP_002017.1; XP_00524646…	0	2	0.822	0	1	1	978.007	1955.01	1955.01	-0.51	-0.0005	HCD (High Energy Collision Dissociation)	MS2	1.52326	30	56.6463	74799	02272025_Fatema_2-26-25_Elu.raw	F4	2.36	1
	FALSE	High	Sequest HT (A2)	Unambiguous	ATITGYR		33	XP_005246454.1	XP_005246466.1; NP_001293060.1; XP_016859184.1; XP_005246461.1; XP_005246462.1; XP_005246454.1; NP_997643.1; XP_016859181.1; XP_016859183.1; XP_024308537.1; NP_001293061.1; XP_024308538.1; XP_005246465.1; NP_997641.1; XP_005246459.1; NP_001293058.1; XP_024308539.1; XP_005246468.1; NP_997647.1; XP_005246460.1; XP_005246458.1; XP_005246463.1; XP_005246456.1; XP_005246469.1; NP_002017.1; XP_00524646…	0	2	0.4375	0	1	1	391.214	781.421	781.42	0.7	0.00027	HCD (High Energy Collision Dissociation)	MS2	79.9371	30	18.1369	22256	02272025_Fatema_2-26-25_Elu.raw	F4	2.24	1
	FALSE	High	Sequest HT (A2)	Unambiguous	STTPDITGYR		33	XP_005246454.1	XP_005246466.1; NP_001293060.1; XP_016859184.1; XP_005246461.1; XP_005246462.1; XP_005246454.1; NP_997643.1; XP_016859181.1; XP_016859183.1; XP_024308537.1; NP_001293061.1; XP_024308538.1; XP_005246465.1; NP_997641.1; XP_005246459.1; NP_001293058.1; XP_024308539.1; XP_005246468.1; NP_997647.1; XP_005246460.1; XP_005246458.1; XP_005246463.1; XP_005246456.1; XP_005246469.1; NP_002017.1; XP_00524646…	0	2	0.7489	0	1	1	555.775	1110.54	1110.54	0.39	0.00022	HCD (High Energy Collision Dissociation)	MS2	64.4823	30	31.8312	41338	02272025_Fatema_2-26-25_Elu.raw	F4	2.23	1
	FALSE	High	Sequest HT (A2)	Unambiguous	ITGYIIK		33	XP_005246454.1	XP_005246466.1; NP_001293060.1; XP_016859184.1; XP_005246461.1; XP_005246462.1; XP_005246454.1; NP_997643.1; XP_016859181.1; XP_016859183.1; XP_024308537.1; NP_001293061.1; XP_024308538.1; XP_005246465.1; NP_997641.1; XP_005246459.1; NP_001293058.1; XP_024308539.1; XP_005246468.1; NP_997647.1; XP_005246460.1; XP_005246458.1; XP_005246463.1; XP_005246456.1; XP_005246469.1; NP_002017.1; XP_00524646…	0	2	0.4591	0	1	1	404.253	807.498	807.497	0.78	0.00031	HCD (High Energy Collision Dissociation)	MS2	33.9666	30	33.2903	43348	02272025_Fatema_2-26-25_Elu.raw	F4	2.2	1
	FALSE	High	Sequest HT (A2)	Unambiguous	IScTIANR	C3(Carbamidomethyl)	34	XP_005246454.1	XP_005246466.1; NP_001293060.1; XP_016859184.1; XP_005246461.1; XP_005246462.1; XP_005246454.1; NP_997643.1; NP_473375.2; XP_016859181.1; XP_016859183.1; XP_024308537.1; NP_001293061.1; XP_024308538.1; XP_005246465.1; NP_997641.1; XP_005246459.1; NP_001293058.1; XP_024308539.1; XP_005246468.1; NP_997647.1; XP_005246460.1; XP_005246458.1; XP_005246463.1; XP_005246456.1; XP_005246469.1; NP_002017.1…	0	2	0.5735	0	1	1	467.743	934.479	934.477	1.36	0.00063	HCD (High Energy Collision Dissociation)	MS2	43.2158	30	17.6917	21633	02272025_Fatema_2-26-25_Elu.raw	F4	2.04	1
	FALSE	High	Sequest HT (A2)	Unambiguous	ATITGYR		33	XP_005246454.1	XP_005246466.1; NP_001293060.1; XP_016859184.1; XP_005246461.1; XP_005246462.1; XP_005246454.1; NP_997643.1; XP_016859181.1; XP_016859183.1; XP_024308537.1; NP_001293061.1; XP_024308538.1; XP_005246465.1; NP_997641.1; XP_005246459.1; NP_001293058.1; XP_024308539.1; XP_005246468.1; NP_997647.1; XP_005246460.1; XP_005246458.1; XP_005246463.1; XP_005246456.1; XP_005246469.1; NP_002017.1; XP_00524646…	0	2	0.408	0	1	1	391.214	781.421	781.42	0.31	0.00012	HCD (High Energy Collision Dissociation)	MS2	71.3353	19.066	18.0868	22186	02272025_Fatema_2-26-25_Elu.raw	F4	2.01	1
	FALSE	High	Sequest HT (A2)	Unambiguous	ATITGYR		33	XP_005246454.1	XP_005246466.1; NP_001293060.1; XP_016859184.1; XP_005246461.1; XP_005246462.1; XP_005246454.1; NP_997643.1; XP_016859181.1; XP_016859183.1; XP_024308537.1; NP_001293061.1; XP_024308538.1; XP_005246465.1; NP_997641.1; XP_005246459.1; NP_001293058.1; XP_024308539.1; XP_005246468.1; NP_997647.1; XP_005246460.1; XP_005246458.1; XP_005246463.1; XP_005246456.1; XP_005246469.1; NP_002017.1; XP_00524646…	0	2	0.5544	0	1	1	391.214	781.421	781.42	1.09	0.00043	HCD (High Energy Collision Dissociation)	MS2	31.7142	16.974	18.1932	22332	02272025_Fatema_2-26-25_Elu.raw	F4	1.93	1
	FALSE	High	Sequest HT (A2)	Unambiguous	DLQFVEVTDVK		33	XP_005246454.1	XP_005246466.1; NP_001293060.1; XP_016859184.1; XP_005246461.1; XP_005246462.1; XP_005246454.1; NP_997643.1; XP_016859181.1; XP_016859183.1; XP_024308537.1; NP_001293061.1; XP_024308538.1; XP_005246465.1; NP_997641.1; XP_005246459.1; NP_001293058.1; XP_024308539.1; XP_005246468.1; NP_997647.1; XP_005246460.1; XP_005246458.1; XP_005246463.1; XP_005246456.1; XP_005246469.1; NP_002017.1; XP_00524646…	0	2	0.6528	0	1	1	646.841	1292.68	1292.67	1.89	0.00122	HCD (High Energy Collision Dissociation)	MS2	25.9466	30	59.3248	78450	02272025_Fatema_2-26-25_Elu.raw	F4	1.93	1
FALSE	Master Protein Candidate	NP_997647.1	fibronectin isoform 1 precursor [Homo sapiens]	3	7	11	7	2477	272.2	5.5	26.14	7	1
	Checked	Confidence	Identifying Node	PSM Ambiguity	Annotated Sequence	Modifications	# Proteins	Master Protein Accessions	Protein Accessions	# Missed Cleavages	Charge	DeltaScore	DeltaCn	Rank	Search Engine Rank	m/z [Da]	MH+ [Da]	Theo. MH+ [Da]	DeltaM [ppm]	Deltam/z [Da]	Activation Type	MS Order	Isolation Interference [%]	Ion Inject Time [ms]	RT [min]	First Scan	Spectrum File	File ID	XCorr	# Protein Groups
	FALSE	High	Sequest HT (A2)	Unambiguous	SSPVVIDASTAIDAPSNLR		33	XP_005246454.1	XP_005246466.1; NP_001293060.1; XP_016859184.1; XP_005246461.1; XP_005246462.1; XP_005246454.1; NP_997643.1; XP_016859181.1; XP_016859183.1; XP_024308537.1; NP_001293061.1; XP_024308538.1; XP_005246465.1; NP_997641.1; XP_005246459.1; NP_001293058.1; XP_024308539.1; XP_005246468.1; NP_997647.1; XP_005246460.1; XP_005246458.1; XP_005246463.1; XP_005246456.1; XP_005246469.1; NP_002017.1; XP_00524646…	0	2	0.868	0	1	1	957.003	1913	1913	0.98	0.00093	HCD (High Energy Collision Dissociation)	MS2	8.38631	30	60.4815	80029	02272025_Fatema_2-26-25_Elu.raw	F4	3.41	1
	FALSE	High	Sequest HT (A2)	Unambiguous	SSPVVIDASTAIDAPSNLR		33	XP_005246454.1	XP_005246466.1; NP_001293060.1; XP_016859184.1; XP_005246461.1; XP_005246462.1; XP_005246454.1; NP_997643.1; XP_016859181.1; XP_016859183.1; XP_024308537.1; NP_001293061.1; XP_024308538.1; XP_005246465.1; NP_997641.1; XP_005246459.1; NP_001293058.1; XP_024308539.1; XP_005246468.1; NP_997647.1; XP_005246460.1; XP_005246458.1; XP_005246463.1; XP_005246456.1; XP_005246469.1; NP_002017.1; XP_00524646…	0	2	0.7595	0	1	1	957.004	1913	1913	1.49	0.00142	HCD (High Energy Collision Dissociation)	MS2	74.829	30	60.2044	79653	02272025_Fatema_2-26-25_Elu.raw	F4	2.91	1
	FALSE	High	Sequest HT (A2)	Unambiguous	EESPLLIGQQSTVSDVPR		33	XP_005246454.1	XP_005246466.1; NP_001293060.1; XP_016859184.1; XP_005246461.1; XP_005246462.1; XP_005246454.1; NP_997643.1; XP_016859181.1; XP_016859183.1; XP_024308537.1; NP_001293061.1; XP_024308538.1; XP_005246465.1; NP_997641.1; XP_005246459.1; NP_001293058.1; XP_024308539.1; XP_005246468.1; NP_997647.1; XP_005246460.1; XP_005246458.1; XP_005246463.1; XP_005246456.1; XP_005246469.1; NP_002017.1; XP_00524646…	0	3	0.7535	0	1	1	652.341	1955.01	1955.01	0.88	0.00058	HCD (High Energy Collision Dissociation)	MS2	3.59973	30	56.6442	74796	02272025_Fatema_2-26-25_Elu.raw	F4	2.88	1
	FALSE	High	Sequest HT (A2)	Unambiguous	EESPLLIGQQSTVSDVPR		33	XP_005246454.1	XP_005246466.1; NP_001293060.1; XP_016859184.1; XP_005246461.1; XP_005246462.1; XP_005246454.1; NP_997643.1; XP_016859181.1; XP_016859183.1; XP_024308537.1; NP_001293061.1; XP_024308538.1; XP_005246465.1; NP_997641.1; XP_005246459.1; NP_001293058.1; XP_024308539.1; XP_005246468.1; NP_997647.1; XP_005246460.1; XP_005246458.1; XP_005246463.1; XP_005246456.1; XP_005246469.1; NP_002017.1; XP_00524646…	0	2	0.822	0	1	1	978.007	1955.01	1955.01	-0.51	-0.0005	HCD (High Energy Collision Dissociation)	MS2	1.52326	30	56.6463	74799	02272025_Fatema_2-26-25_Elu.raw	F4	2.36	1
	FALSE	High	Sequest HT (A2)	Unambiguous	ATITGYR		33	XP_005246454.1	XP_005246466.1; NP_001293060.1; XP_016859184.1; XP_005246461.1; XP_005246462.1; XP_005246454.1; NP_997643.1; XP_016859181.1; XP_016859183.1; XP_024308537.1; NP_001293061.1; XP_024308538.1; XP_005246465.1; NP_997641.1; XP_005246459.1; NP_001293058.1; XP_024308539.1; XP_005246468.1; NP_997647.1; XP_005246460.1; XP_005246458.1; XP_005246463.1; XP_005246456.1; XP_005246469.1; NP_002017.1; XP_00524646…	0	2	0.4375	0	1	1	391.214	781.421	781.42	0.7	0.00027	HCD (High Energy Collision Dissociation)	MS2	79.9371	30	18.1369	22256	02272025_Fatema_2-26-25_Elu.raw	F4	2.24	1
	FALSE	High	Sequest HT (A2)	Unambiguous	STTPDITGYR		33	XP_005246454.1	XP_005246466.1; NP_001293060.1; XP_016859184.1; XP_005246461.1; XP_005246462.1; XP_005246454.1; NP_997643.1; XP_016859181.1; XP_016859183.1; XP_024308537.1; NP_001293061.1; XP_024308538.1; XP_005246465.1; NP_997641.1; XP_005246459.1; NP_001293058.1; XP_024308539.1; XP_005246468.1; NP_997647.1; XP_005246460.1; XP_005246458.1; XP_005246463.1; XP_005246456.1; XP_005246469.1; NP_002017.1; XP_00524646…	0	2	0.7489	0	1	1	555.775	1110.54	1110.54	0.39	0.00022	HCD (High Energy Collision Dissociation)	MS2	64.4823	30	31.8312	41338	02272025_Fatema_2-26-25_Elu.raw	F4	2.23	1
	FALSE	High	Sequest HT (A2)	Unambiguous	ITGYIIK		33	XP_005246454.1	XP_005246466.1; NP_001293060.1; XP_016859184.1; XP_005246461.1; XP_005246462.1; XP_005246454.1; NP_997643.1; XP_016859181.1; XP_016859183.1; XP_024308537.1; NP_001293061.1; XP_024308538.1; XP_005246465.1; NP_997641.1; XP_005246459.1; NP_001293058.1; XP_024308539.1; XP_005246468.1; NP_997647.1; XP_005246460.1; XP_005246458.1; XP_005246463.1; XP_005246456.1; XP_005246469.1; NP_002017.1; XP_00524646…	0	2	0.4591	0	1	1	404.253	807.498	807.497	0.78	0.00031	HCD (High Energy Collision Dissociation)	MS2	33.9666	30	33.2903	43348	02272025_Fatema_2-26-25_Elu.raw	F4	2.2	1
	FALSE	High	Sequest HT (A2)	Unambiguous	IScTIANR	C3(Carbamidomethyl)	34	XP_005246454.1	XP_005246466.1; NP_001293060.1; XP_016859184.1; XP_005246461.1; XP_005246462.1; XP_005246454.1; NP_997643.1; NP_473375.2; XP_016859181.1; XP_016859183.1; XP_024308537.1; NP_001293061.1; XP_024308538.1; XP_005246465.1; NP_997641.1; XP_005246459.1; NP_001293058.1; XP_024308539.1; XP_005246468.1; NP_997647.1; XP_005246460.1; XP_005246458.1; XP_005246463.1; XP_005246456.1; XP_005246469.1; NP_002017.1…	0	2	0.5735	0	1	1	467.743	934.479	934.477	1.36	0.00063	HCD (High Energy Collision Dissociation)	MS2	43.2158	30	17.6917	21633	02272025_Fatema_2-26-25_Elu.raw	F4	2.04	1
	FALSE	High	Sequest HT (A2)	Unambiguous	ATITGYR		33	XP_005246454.1	XP_005246466.1; NP_001293060.1; XP_016859184.1; XP_005246461.1; XP_005246462.1; XP_005246454.1; NP_997643.1; XP_016859181.1; XP_016859183.1; XP_024308537.1; NP_001293061.1; XP_024308538.1; XP_005246465.1; NP_997641.1; XP_005246459.1; NP_001293058.1; XP_024308539.1; XP_005246468.1; NP_997647.1; XP_005246460.1; XP_005246458.1; XP_005246463.1; XP_005246456.1; XP_005246469.1; NP_002017.1; XP_00524646…	0	2	0.408	0	1	1	391.214	781.421	781.42	0.31	0.00012	HCD (High Energy Collision Dissociation)	MS2	71.3353	19.066	18.0868	22186	02272025_Fatema_2-26-25_Elu.raw	F4	2.01	1
	FALSE	High	Sequest HT (A2)	Unambiguous	ATITGYR		33	XP_005246454.1	XP_005246466.1; NP_001293060.1; XP_016859184.1; XP_005246461.1; XP_005246462.1; XP_005246454.1; NP_997643.1; XP_016859181.1; XP_016859183.1; XP_024308537.1; NP_001293061.1; XP_024308538.1; XP_005246465.1; NP_997641.1; XP_005246459.1; NP_001293058.1; XP_024308539.1; XP_005246468.1; NP_997647.1; XP_005246460.1; XP_005246458.1; XP_005246463.1; XP_005246456.1; XP_005246469.1; NP_002017.1; XP_00524646…	0	2	0.5544	0	1	1	391.214	781.421	781.42	1.09	0.00043	HCD (High Energy Collision Dissociation)	MS2	31.7142	16.974	18.1932	22332	02272025_Fatema_2-26-25_Elu.raw	F4	1.93	1
	FALSE	High	Sequest HT (A2)	Unambiguous	DLQFVEVTDVK		33	XP_005246454.1	XP_005246466.1; NP_001293060.1; XP_016859184.1; XP_005246461.1; XP_005246462.1; XP_005246454.1; NP_997643.1; XP_016859181.1; XP_016859183.1; XP_024308537.1; NP_001293061.1; XP_024308538.1; XP_005246465.1; NP_997641.1; XP_005246459.1; NP_001293058.1; XP_024308539.1; XP_005246468.1; NP_997647.1; XP_005246460.1; XP_005246458.1; XP_005246463.1; XP_005246456.1; XP_005246469.1; NP_002017.1; XP_00524646…	0	2	0.6528	0	1	1	646.841	1292.68	1292.67	1.89	0.00122	HCD (High Energy Collision Dissociation)	MS2	25.9466	30	59.3248	78450	02272025_Fatema_2-26-25_Elu.raw	F4	1.93	1
FALSE	Master Protein Candidate	XP_005246460.1	fibronectin isoform X7 [Homo sapiens]	3	7	11	7	2393	262.9	5.78	26.14	7	1
	Checked	Confidence	Identifying Node	PSM Ambiguity	Annotated Sequence	Modifications	# Proteins	Master Protein Accessions	Protein Accessions	# Missed Cleavages	Charge	DeltaScore	DeltaCn	Rank	Search Engine Rank	m/z [Da]	MH+ [Da]	Theo. MH+ [Da]	DeltaM [ppm]	Deltam/z [Da]	Activation Type	MS Order	Isolation Interference [%]	Ion Inject Time [ms]	RT [min]	First Scan	Spectrum File	File ID	XCorr	# Protein Groups
	FALSE	High	Sequest HT (A2)	Unambiguous	SSPVVIDASTAIDAPSNLR		33	XP_005246454.1	XP_005246466.1; NP_001293060.1; XP_016859184.1; XP_005246461.1; XP_005246462.1; XP_005246454.1; NP_997643.1; XP_016859181.1; XP_016859183.1; XP_024308537.1; NP_001293061.1; XP_024308538.1; XP_005246465.1; NP_997641.1; XP_005246459.1; NP_001293058.1; XP_024308539.1; XP_005246468.1; NP_997647.1; XP_005246460.1; XP_005246458.1; XP_005246463.1; XP_005246456.1; XP_005246469.1; NP_002017.1; XP_00524646…	0	2	0.868	0	1	1	957.003	1913	1913	0.98	0.00093	HCD (High Energy Collision Dissociation)	MS2	8.38631	30	60.4815	80029	02272025_Fatema_2-26-25_Elu.raw	F4	3.41	1
	FALSE	High	Sequest HT (A2)	Unambiguous	SSPVVIDASTAIDAPSNLR		33	XP_005246454.1	XP_005246466.1; NP_001293060.1; XP_016859184.1; XP_005246461.1; XP_005246462.1; XP_005246454.1; NP_997643.1; XP_016859181.1; XP_016859183.1; XP_024308537.1; NP_001293061.1; XP_024308538.1; XP_005246465.1; NP_997641.1; XP_005246459.1; NP_001293058.1; XP_024308539.1; XP_005246468.1; NP_997647.1; XP_005246460.1; XP_005246458.1; XP_005246463.1; XP_005246456.1; XP_005246469.1; NP_002017.1; XP_00524646…	0	2	0.7595	0	1	1	957.004	1913	1913	1.49	0.00142	HCD (High Energy Collision Dissociation)	MS2	74.829	30	60.2044	79653	02272025_Fatema_2-26-25_Elu.raw	F4	2.91	1
	FALSE	High	Sequest HT (A2)	Unambiguous	EESPLLIGQQSTVSDVPR		33	XP_005246454.1	XP_005246466.1; NP_001293060.1; XP_016859184.1; XP_005246461.1; XP_005246462.1; XP_005246454.1; NP_997643.1; XP_016859181.1; XP_016859183.1; XP_024308537.1; NP_001293061.1; XP_024308538.1; XP_005246465.1; NP_997641.1; XP_005246459.1; NP_001293058.1; XP_024308539.1; XP_005246468.1; NP_997647.1; XP_005246460.1; XP_005246458.1; XP_005246463.1; XP_005246456.1; XP_005246469.1; NP_002017.1; XP_00524646…	0	3	0.7535	0	1	1	652.341	1955.01	1955.01	0.88	0.00058	HCD (High Energy Collision Dissociation)	MS2	3.59973	30	56.6442	74796	02272025_Fatema_2-26-25_Elu.raw	F4	2.88	1
	FALSE	High	Sequest HT (A2)	Unambiguous	EESPLLIGQQSTVSDVPR		33	XP_005246454.1	XP_005246466.1; NP_001293060.1; XP_016859184.1; XP_005246461.1; XP_005246462.1; XP_005246454.1; NP_997643.1; XP_016859181.1; XP_016859183.1; XP_024308537.1; NP_001293061.1; XP_024308538.1; XP_005246465.1; NP_997641.1; XP_005246459.1; NP_001293058.1; XP_024308539.1; XP_005246468.1; NP_997647.1; XP_005246460.1; XP_005246458.1; XP_005246463.1; XP_005246456.1; XP_005246469.1; NP_002017.1; XP_00524646…	0	2	0.822	0	1	1	978.007	1955.01	1955.01	-0.51	-0.0005	HCD (High Energy Collision Dissociation)	MS2	1.52326	30	56.6463	74799	02272025_Fatema_2-26-25_Elu.raw	F4	2.36	1
	FALSE	High	Sequest HT (A2)	Unambiguous	ATITGYR		33	XP_005246454.1	XP_005246466.1; NP_001293060.1; XP_016859184.1; XP_005246461.1; XP_005246462.1; XP_005246454.1; NP_997643.1; XP_016859181.1; XP_016859183.1; XP_024308537.1; NP_001293061.1; XP_024308538.1; XP_005246465.1; NP_997641.1; XP_005246459.1; NP_001293058.1; XP_024308539.1; XP_005246468.1; NP_997647.1; XP_005246460.1; XP_005246458.1; XP_005246463.1; XP_005246456.1; XP_005246469.1; NP_002017.1; XP_00524646…	0	2	0.4375	0	1	1	391.214	781.421	781.42	0.7	0.00027	HCD (High Energy Collision Dissociation)	MS2	79.9371	30	18.1369	22256	02272025_Fatema_2-26-25_Elu.raw	F4	2.24	1
	FALSE	High	Sequest HT (A2)	Unambiguous	STTPDITGYR		33	XP_005246454.1	XP_005246466.1; NP_001293060.1; XP_016859184.1; XP_005246461.1; XP_005246462.1; XP_005246454.1; NP_997643.1; XP_016859181.1; XP_016859183.1; XP_024308537.1; NP_001293061.1; XP_024308538.1; XP_005246465.1; NP_997641.1; XP_005246459.1; NP_001293058.1; XP_024308539.1; XP_005246468.1; NP_997647.1; XP_005246460.1; XP_005246458.1; XP_005246463.1; XP_005246456.1; XP_005246469.1; NP_002017.1; XP_00524646…	0	2	0.7489	0	1	1	555.775	1110.54	1110.54	0.39	0.00022	HCD (High Energy Collision Dissociation)	MS2	64.4823	30	31.8312	41338	02272025_Fatema_2-26-25_Elu.raw	F4	2.23	1
	FALSE	High	Sequest HT (A2)	Unambiguous	ITGYIIK		33	XP_005246454.1	XP_005246466.1; NP_001293060.1; XP_016859184.1; XP_005246461.1; XP_005246462.1; XP_005246454.1; NP_997643.1; XP_016859181.1; XP_016859183.1; XP_024308537.1; NP_001293061.1; XP_024308538.1; XP_005246465.1; NP_997641.1; XP_005246459.1; NP_001293058.1; XP_024308539.1; XP_005246468.1; NP_997647.1; XP_005246460.1; XP_005246458.1; XP_005246463.1; XP_005246456.1; XP_005246469.1; NP_002017.1; XP_00524646…	0	2	0.4591	0	1	1	404.253	807.498	807.497	0.78	0.00031	HCD (High Energy Collision Dissociation)	MS2	33.9666	30	33.2903	43348	02272025_Fatema_2-26-25_Elu.raw	F4	2.2	1
	FALSE	High	Sequest HT (A2)	Unambiguous	IScTIANR	C3(Carbamidomethyl)	34	XP_005246454.1	XP_005246466.1; NP_001293060.1; XP_016859184.1; XP_005246461.1; XP_005246462.1; XP_005246454.1; NP_997643.1; NP_473375.2; XP_016859181.1; XP_016859183.1; XP_024308537.1; NP_001293061.1; XP_024308538.1; XP_005246465.1; NP_997641.1; XP_005246459.1; NP_001293058.1; XP_024308539.1; XP_005246468.1; NP_997647.1; XP_005246460.1; XP_005246458.1; XP_005246463.1; XP_005246456.1; XP_005246469.1; NP_002017.1…	0	2	0.5735	0	1	1	467.743	934.479	934.477	1.36	0.00063	HCD (High Energy Collision Dissociation)	MS2	43.2158	30	17.6917	21633	02272025_Fatema_2-26-25_Elu.raw	F4	2.04	1
	FALSE	High	Sequest HT (A2)	Unambiguous	ATITGYR		33	XP_005246454.1	XP_005246466.1; NP_001293060.1; XP_016859184.1; XP_005246461.1; XP_005246462.1; XP_005246454.1; NP_997643.1; XP_016859181.1; XP_016859183.1; XP_024308537.1; NP_001293061.1; XP_024308538.1; XP_005246465.1; NP_997641.1; XP_005246459.1; NP_001293058.1; XP_024308539.1; XP_005246468.1; NP_997647.1; XP_005246460.1; XP_005246458.1; XP_005246463.1; XP_005246456.1; XP_005246469.1; NP_002017.1; XP_00524646…	0	2	0.408	0	1	1	391.214	781.421	781.42	0.31	0.00012	HCD (High Energy Collision Dissociation)	MS2	71.3353	19.066	18.0868	22186	02272025_Fatema_2-26-25_Elu.raw	F4	2.01	1
	FALSE	High	Sequest HT (A2)	Unambiguous	ATITGYR		33	XP_005246454.1	XP_005246466.1; NP_001293060.1; XP_016859184.1; XP_005246461.1; XP_005246462.1; XP_005246454.1; NP_997643.1; XP_016859181.1; XP_016859183.1; XP_024308537.1; NP_001293061.1; XP_024308538.1; XP_005246465.1; NP_997641.1; XP_005246459.1; NP_001293058.1; XP_024308539.1; XP_005246468.1; NP_997647.1; XP_005246460.1; XP_005246458.1; XP_005246463.1; XP_005246456.1; XP_005246469.1; NP_002017.1; XP_00524646…	0	2	0.5544	0	1	1	391.214	781.421	781.42	1.09	0.00043	HCD (High Energy Collision Dissociation)	MS2	31.7142	16.974	18.1932	22332	02272025_Fatema_2-26-25_Elu.raw	F4	1.93	1
	FALSE	High	Sequest HT (A2)	Unambiguous	DLQFVEVTDVK		33	XP_005246454.1	XP_005246466.1; NP_001293060.1; XP_016859184.1; XP_005246461.1; XP_005246462.1; XP_005246454.1; NP_997643.1; XP_016859181.1; XP_016859183.1; XP_024308537.1; NP_001293061.1; XP_024308538.1; XP_005246465.1; NP_997641.1; XP_005246459.1; NP_001293058.1; XP_024308539.1; XP_005246468.1; NP_997647.1; XP_005246460.1; XP_005246458.1; XP_005246463.1; XP_005246456.1; XP_005246469.1; NP_002017.1; XP_00524646…	0	2	0.6528	0	1	1	646.841	1292.68	1292.67	1.89	0.00122	HCD (High Energy Collision Dissociation)	MS2	25.9466	30	59.3248	78450	02272025_Fatema_2-26-25_Elu.raw	F4	1.93	1
FALSE	Master Protein Candidate	XP_005246463.1	fibronectin isoform X10 [Homo sapiens]	3	7	11	7	2386	262.5	5.71	26.14	7	1
	Checked	Confidence	Identifying Node	PSM Ambiguity	Annotated Sequence	Modifications	# Proteins	Master Protein Accessions	Protein Accessions	# Missed Cleavages	Charge	DeltaScore	DeltaCn	Rank	Search Engine Rank	m/z [Da]	MH+ [Da]	Theo. MH+ [Da]	DeltaM [ppm]	Deltam/z [Da]	Activation Type	MS Order	Isolation Interference [%]	Ion Inject Time [ms]	RT [min]	First Scan	Spectrum File	File ID	XCorr	# Protein Groups
	FALSE	High	Sequest HT (A2)	Unambiguous	SSPVVIDASTAIDAPSNLR		33	XP_005246454.1	XP_005246466.1; NP_001293060.1; XP_016859184.1; XP_005246461.1; XP_005246462.1; XP_005246454.1; NP_997643.1; XP_016859181.1; XP_016859183.1; XP_024308537.1; NP_001293061.1; XP_024308538.1; XP_005246465.1; NP_997641.1; XP_005246459.1; NP_001293058.1; XP_024308539.1; XP_005246468.1; NP_997647.1; XP_005246460.1; XP_005246458.1; XP_005246463.1; XP_005246456.1; XP_005246469.1; NP_002017.1; XP_00524646…	0	2	0.868	0	1	1	957.003	1913	1913	0.98	0.00093	HCD (High Energy Collision Dissociation)	MS2	8.38631	30	60.4815	80029	02272025_Fatema_2-26-25_Elu.raw	F4	3.41	1
	FALSE	High	Sequest HT (A2)	Unambiguous	SSPVVIDASTAIDAPSNLR		33	XP_005246454.1	XP_005246466.1; NP_001293060.1; XP_016859184.1; XP_005246461.1; XP_005246462.1; XP_005246454.1; NP_997643.1; XP_016859181.1; XP_016859183.1; XP_024308537.1; NP_001293061.1; XP_024308538.1; XP_005246465.1; NP_997641.1; XP_005246459.1; NP_001293058.1; XP_024308539.1; XP_005246468.1; NP_997647.1; XP_005246460.1; XP_005246458.1; XP_005246463.1; XP_005246456.1; XP_005246469.1; NP_002017.1; XP_00524646…	0	2	0.7595	0	1	1	957.004	1913	1913	1.49	0.00142	HCD (High Energy Collision Dissociation)	MS2	74.829	30	60.2044	79653	02272025_Fatema_2-26-25_Elu.raw	F4	2.91	1
	FALSE	High	Sequest HT (A2)	Unambiguous	EESPLLIGQQSTVSDVPR		33	XP_005246454.1	XP_005246466.1; NP_001293060.1; XP_016859184.1; XP_005246461.1; XP_005246462.1; XP_005246454.1; NP_997643.1; XP_016859181.1; XP_016859183.1; XP_024308537.1; NP_001293061.1; XP_024308538.1; XP_005246465.1; NP_997641.1; XP_005246459.1; NP_001293058.1; XP_024308539.1; XP_005246468.1; NP_997647.1; XP_005246460.1; XP_005246458.1; XP_005246463.1; XP_005246456.1; XP_005246469.1; NP_002017.1; XP_00524646…	0	3	0.7535	0	1	1	652.341	1955.01	1955.01	0.88	0.00058	HCD (High Energy Collision Dissociation)	MS2	3.59973	30	56.6442	74796	02272025_Fatema_2-26-25_Elu.raw	F4	2.88	1
	FALSE	High	Sequest HT (A2)	Unambiguous	EESPLLIGQQSTVSDVPR		33	XP_005246454.1	XP_005246466.1; NP_001293060.1; XP_016859184.1; XP_005246461.1; XP_005246462.1; XP_005246454.1; NP_997643.1; XP_016859181.1; XP_016859183.1; XP_024308537.1; NP_001293061.1; XP_024308538.1; XP_005246465.1; NP_997641.1; XP_005246459.1; NP_001293058.1; XP_024308539.1; XP_005246468.1; NP_997647.1; XP_005246460.1; XP_005246458.1; XP_005246463.1; XP_005246456.1; XP_005246469.1; NP_002017.1; XP_00524646…	0	2	0.822	0	1	1	978.007	1955.01	1955.01	-0.51	-0.0005	HCD (High Energy Collision Dissociation)	MS2	1.52326	30	56.6463	74799	02272025_Fatema_2-26-25_Elu.raw	F4	2.36	1
	FALSE	High	Sequest HT (A2)	Unambiguous	ATITGYR		33	XP_005246454.1	XP_005246466.1; NP_001293060.1; XP_016859184.1; XP_005246461.1; XP_005246462.1; XP_005246454.1; NP_997643.1; XP_016859181.1; XP_016859183.1; XP_024308537.1; NP_001293061.1; XP_024308538.1; XP_005246465.1; NP_997641.1; XP_005246459.1; NP_001293058.1; XP_024308539.1; XP_005246468.1; NP_997647.1; XP_005246460.1; XP_005246458.1; XP_005246463.1; XP_005246456.1; XP_005246469.1; NP_002017.1; XP_00524646…	0	2	0.4375	0	1	1	391.214	781.421	781.42	0.7	0.00027	HCD (High Energy Collision Dissociation)	MS2	79.9371	30	18.1369	22256	02272025_Fatema_2-26-25_Elu.raw	F4	2.24	1
	FALSE	High	Sequest HT (A2)	Unambiguous	STTPDITGYR		33	XP_005246454.1	XP_005246466.1; NP_001293060.1; XP_016859184.1; XP_005246461.1; XP_005246462.1; XP_005246454.1; NP_997643.1; XP_016859181.1; XP_016859183.1; XP_024308537.1; NP_001293061.1; XP_024308538.1; XP_005246465.1; NP_997641.1; XP_005246459.1; NP_001293058.1; XP_024308539.1; XP_005246468.1; NP_997647.1; XP_005246460.1; XP_005246458.1; XP_005246463.1; XP_005246456.1; XP_005246469.1; NP_002017.1; XP_00524646…	0	2	0.7489	0	1	1	555.775	1110.54	1110.54	0.39	0.00022	HCD (High Energy Collision Dissociation)	MS2	64.4823	30	31.8312	41338	02272025_Fatema_2-26-25_Elu.raw	F4	2.23	1
	FALSE	High	Sequest HT (A2)	Unambiguous	ITGYIIK		33	XP_005246454.1	XP_005246466.1; NP_001293060.1; XP_016859184.1; XP_005246461.1; XP_005246462.1; XP_005246454.1; NP_997643.1; XP_016859181.1; XP_016859183.1; XP_024308537.1; NP_001293061.1; XP_024308538.1; XP_005246465.1; NP_997641.1; XP_005246459.1; NP_001293058.1; XP_024308539.1; XP_005246468.1; NP_997647.1; XP_005246460.1; XP_005246458.1; XP_005246463.1; XP_005246456.1; XP_005246469.1; NP_002017.1; XP_00524646…	0	2	0.4591	0	1	1	404.253	807.498	807.497	0.78	0.00031	HCD (High Energy Collision Dissociation)	MS2	33.9666	30	33.2903	43348	02272025_Fatema_2-26-25_Elu.raw	F4	2.2	1
	FALSE	High	Sequest HT (A2)	Unambiguous	IScTIANR	C3(Carbamidomethyl)	34	XP_005246454.1	XP_005246466.1; NP_001293060.1; XP_016859184.1; XP_005246461.1; XP_005246462.1; XP_005246454.1; NP_997643.1; NP_473375.2; XP_016859181.1; XP_016859183.1; XP_024308537.1; NP_001293061.1; XP_024308538.1; XP_005246465.1; NP_997641.1; XP_005246459.1; NP_001293058.1; XP_024308539.1; XP_005246468.1; NP_997647.1; XP_005246460.1; XP_005246458.1; XP_005246463.1; XP_005246456.1; XP_005246469.1; NP_002017.1…	0	2	0.5735	0	1	1	467.743	934.479	934.477	1.36	0.00063	HCD (High Energy Collision Dissociation)	MS2	43.2158	30	17.6917	21633	02272025_Fatema_2-26-25_Elu.raw	F4	2.04	1
	FALSE	High	Sequest HT (A2)	Unambiguous	ATITGYR		33	XP_005246454.1	XP_005246466.1; NP_001293060.1; XP_016859184.1; XP_005246461.1; XP_005246462.1; XP_005246454.1; NP_997643.1; XP_016859181.1; XP_016859183.1; XP_024308537.1; NP_001293061.1; XP_024308538.1; XP_005246465.1; NP_997641.1; XP_005246459.1; NP_001293058.1; XP_024308539.1; XP_005246468.1; NP_997647.1; XP_005246460.1; XP_005246458.1; XP_005246463.1; XP_005246456.1; XP_005246469.1; NP_002017.1; XP_00524646…	0	2	0.408	0	1	1	391.214	781.421	781.42	0.31	0.00012	HCD (High Energy Collision Dissociation)	MS2	71.3353	19.066	18.0868	22186	02272025_Fatema_2-26-25_Elu.raw	F4	2.01	1
	FALSE	High	Sequest HT (A2)	Unambiguous	ATITGYR		33	XP_005246454.1	XP_005246466.1; NP_001293060.1; XP_016859184.1; XP_005246461.1; XP_005246462.1; XP_005246454.1; NP_997643.1; XP_016859181.1; XP_016859183.1; XP_024308537.1; NP_001293061.1; XP_024308538.1; XP_005246465.1; NP_997641.1; XP_005246459.1; NP_001293058.1; XP_024308539.1; XP_005246468.1; NP_997647.1; XP_005246460.1; XP_005246458.1; XP_005246463.1; XP_005246456.1; XP_005246469.1; NP_002017.1; XP_00524646…	0	2	0.5544	0	1	1	391.214	781.421	781.42	1.09	0.00043	HCD (High Energy Collision Dissociation)	MS2	31.7142	16.974	18.1932	22332	02272025_Fatema_2-26-25_Elu.raw	F4	1.93	1
	FALSE	High	Sequest HT (A2)	Unambiguous	DLQFVEVTDVK		33	XP_005246454.1	XP_005246466.1; NP_001293060.1; XP_016859184.1; XP_005246461.1; XP_005246462.1; XP_005246454.1; NP_997643.1; XP_016859181.1; XP_016859183.1; XP_024308537.1; NP_001293061.1; XP_024308538.1; XP_005246465.1; NP_997641.1; XP_005246459.1; NP_001293058.1; XP_024308539.1; XP_005246468.1; NP_997647.1; XP_005246460.1; XP_005246458.1; XP_005246463.1; XP_005246456.1; XP_005246469.1; NP_002017.1; XP_00524646…	0	2	0.6528	0	1	1	646.841	1292.68	1292.67	1.89	0.00122	HCD (High Energy Collision Dissociation)	MS2	25.9466	30	59.3248	78450	02272025_Fatema_2-26-25_Elu.raw	F4	1.93	1
FALSE	Master Protein Candidate	XP_024308538.1	fibronectin isoform X11 [Homo sapiens]	3	7	11	7	2368	260.2	5.85	26.14	7	1
	Checked	Confidence	Identifying Node	PSM Ambiguity	Annotated Sequence	Modifications	# Proteins	Master Protein Accessions	Protein Accessions	# Missed Cleavages	Charge	DeltaScore	DeltaCn	Rank	Search Engine Rank	m/z [Da]	MH+ [Da]	Theo. MH+ [Da]	DeltaM [ppm]	Deltam/z [Da]	Activation Type	MS Order	Isolation Interference [%]	Ion Inject Time [ms]	RT [min]	First Scan	Spectrum File	File ID	XCorr	# Protein Groups
	FALSE	High	Sequest HT (A2)	Unambiguous	SSPVVIDASTAIDAPSNLR		33	XP_005246454.1	XP_005246466.1; NP_001293060.1; XP_016859184.1; XP_005246461.1; XP_005246462.1; XP_005246454.1; NP_997643.1; XP_016859181.1; XP_016859183.1; XP_024308537.1; NP_001293061.1; XP_024308538.1; XP_005246465.1; NP_997641.1; XP_005246459.1; NP_001293058.1; XP_024308539.1; XP_005246468.1; NP_997647.1; XP_005246460.1; XP_005246458.1; XP_005246463.1; XP_005246456.1; XP_005246469.1; NP_002017.1; XP_00524646…	0	2	0.868	0	1	1	957.003	1913	1913	0.98	0.00093	HCD (High Energy Collision Dissociation)	MS2	8.38631	30	60.4815	80029	02272025_Fatema_2-26-25_Elu.raw	F4	3.41	1
	FALSE	High	Sequest HT (A2)	Unambiguous	SSPVVIDASTAIDAPSNLR		33	XP_005246454.1	XP_005246466.1; NP_001293060.1; XP_016859184.1; XP_005246461.1; XP_005246462.1; XP_005246454.1; NP_997643.1; XP_016859181.1; XP_016859183.1; XP_024308537.1; NP_001293061.1; XP_024308538.1; XP_005246465.1; NP_997641.1; XP_005246459.1; NP_001293058.1; XP_024308539.1; XP_005246468.1; NP_997647.1; XP_005246460.1; XP_005246458.1; XP_005246463.1; XP_005246456.1; XP_005246469.1; NP_002017.1; XP_00524646…	0	2	0.7595	0	1	1	957.004	1913	1913	1.49	0.00142	HCD (High Energy Collision Dissociation)	MS2	74.829	30	60.2044	79653	02272025_Fatema_2-26-25_Elu.raw	F4	2.91	1
	FALSE	High	Sequest HT (A2)	Unambiguous	EESPLLIGQQSTVSDVPR		33	XP_005246454.1	XP_005246466.1; NP_001293060.1; XP_016859184.1; XP_005246461.1; XP_005246462.1; XP_005246454.1; NP_997643.1; XP_016859181.1; XP_016859183.1; XP_024308537.1; NP_001293061.1; XP_024308538.1; XP_005246465.1; NP_997641.1; XP_005246459.1; NP_001293058.1; XP_024308539.1; XP_005246468.1; NP_997647.1; XP_005246460.1; XP_005246458.1; XP_005246463.1; XP_005246456.1; XP_005246469.1; NP_002017.1; XP_00524646…	0	3	0.7535	0	1	1	652.341	1955.01	1955.01	0.88	0.00058	HCD (High Energy Collision Dissociation)	MS2	3.59973	30	56.6442	74796	02272025_Fatema_2-26-25_Elu.raw	F4	2.88	1
	FALSE	High	Sequest HT (A2)	Unambiguous	EESPLLIGQQSTVSDVPR		33	XP_005246454.1	XP_005246466.1; NP_001293060.1; XP_016859184.1; XP_005246461.1; XP_005246462.1; XP_005246454.1; NP_997643.1; XP_016859181.1; XP_016859183.1; XP_024308537.1; NP_001293061.1; XP_024308538.1; XP_005246465.1; NP_997641.1; XP_005246459.1; NP_001293058.1; XP_024308539.1; XP_005246468.1; NP_997647.1; XP_005246460.1; XP_005246458.1; XP_005246463.1; XP_005246456.1; XP_005246469.1; NP_002017.1; XP_00524646…	0	2	0.822	0	1	1	978.007	1955.01	1955.01	-0.51	-0.0005	HCD (High Energy Collision Dissociation)	MS2	1.52326	30	56.6463	74799	02272025_Fatema_2-26-25_Elu.raw	F4	2.36	1
	FALSE	High	Sequest HT (A2)	Unambiguous	ATITGYR		33	XP_005246454.1	XP_005246466.1; NP_001293060.1; XP_016859184.1; XP_005246461.1; XP_005246462.1; XP_005246454.1; NP_997643.1; XP_016859181.1; XP_016859183.1; XP_024308537.1; NP_001293061.1; XP_024308538.1; XP_005246465.1; NP_997641.1; XP_005246459.1; NP_001293058.1; XP_024308539.1; XP_005246468.1; NP_997647.1; XP_005246460.1; XP_005246458.1; XP_005246463.1; XP_005246456.1; XP_005246469.1; NP_002017.1; XP_00524646…	0	2	0.4375	0	1	1	391.214	781.421	781.42	0.7	0.00027	HCD (High Energy Collision Dissociation)	MS2	79.9371	30	18.1369	22256	02272025_Fatema_2-26-25_Elu.raw	F4	2.24	1
	FALSE	High	Sequest HT (A2)	Unambiguous	STTPDITGYR		33	XP_005246454.1	XP_005246466.1; NP_001293060.1; XP_016859184.1; XP_005246461.1; XP_005246462.1; XP_005246454.1; NP_997643.1; XP_016859181.1; XP_016859183.1; XP_024308537.1; NP_001293061.1; XP_024308538.1; XP_005246465.1; NP_997641.1; XP_005246459.1; NP_001293058.1; XP_024308539.1; XP_005246468.1; NP_997647.1; XP_005246460.1; XP_005246458.1; XP_005246463.1; XP_005246456.1; XP_005246469.1; NP_002017.1; XP_00524646…	0	2	0.7489	0	1	1	555.775	1110.54	1110.54	0.39	0.00022	HCD (High Energy Collision Dissociation)	MS2	64.4823	30	31.8312	41338	02272025_Fatema_2-26-25_Elu.raw	F4	2.23	1
	FALSE	High	Sequest HT (A2)	Unambiguous	ITGYIIK		33	XP_005246454.1	XP_005246466.1; NP_001293060.1; XP_016859184.1; XP_005246461.1; XP_005246462.1; XP_005246454.1; NP_997643.1; XP_016859181.1; XP_016859183.1; XP_024308537.1; NP_001293061.1; XP_024308538.1; XP_005246465.1; NP_997641.1; XP_005246459.1; NP_001293058.1; XP_024308539.1; XP_005246468.1; NP_997647.1; XP_005246460.1; XP_005246458.1; XP_005246463.1; XP_005246456.1; XP_005246469.1; NP_002017.1; XP_00524646…	0	2	0.4591	0	1	1	404.253	807.498	807.497	0.78	0.00031	HCD (High Energy Collision Dissociation)	MS2	33.9666	30	33.2903	43348	02272025_Fatema_2-26-25_Elu.raw	F4	2.2	1
	FALSE	High	Sequest HT (A2)	Unambiguous	IScTIANR	C3(Carbamidomethyl)	34	XP_005246454.1	XP_005246466.1; NP_001293060.1; XP_016859184.1; XP_005246461.1; XP_005246462.1; XP_005246454.1; NP_997643.1; NP_473375.2; XP_016859181.1; XP_016859183.1; XP_024308537.1; NP_001293061.1; XP_024308538.1; XP_005246465.1; NP_997641.1; XP_005246459.1; NP_001293058.1; XP_024308539.1; XP_005246468.1; NP_997647.1; XP_005246460.1; XP_005246458.1; XP_005246463.1; XP_005246456.1; XP_005246469.1; NP_002017.1…	0	2	0.5735	0	1	1	467.743	934.479	934.477	1.36	0.00063	HCD (High Energy Collision Dissociation)	MS2	43.2158	30	17.6917	21633	02272025_Fatema_2-26-25_Elu.raw	F4	2.04	1
	FALSE	High	Sequest HT (A2)	Unambiguous	ATITGYR		33	XP_005246454.1	XP_005246466.1; NP_001293060.1; XP_016859184.1; XP_005246461.1; XP_005246462.1; XP_005246454.1; NP_997643.1; XP_016859181.1; XP_016859183.1; XP_024308537.1; NP_001293061.1; XP_024308538.1; XP_005246465.1; NP_997641.1; XP_005246459.1; NP_001293058.1; XP_024308539.1; XP_005246468.1; NP_997647.1; XP_005246460.1; XP_005246458.1; XP_005246463.1; XP_005246456.1; XP_005246469.1; NP_002017.1; XP_00524646…	0	2	0.408	0	1	1	391.214	781.421	781.42	0.31	0.00012	HCD (High Energy Collision Dissociation)	MS2	71.3353	19.066	18.0868	22186	02272025_Fatema_2-26-25_Elu.raw	F4	2.01	1
	FALSE	High	Sequest HT (A2)	Unambiguous	ATITGYR		33	XP_005246454.1	XP_005246466.1; NP_001293060.1; XP_016859184.1; XP_005246461.1; XP_005246462.1; XP_005246454.1; NP_997643.1; XP_016859181.1; XP_016859183.1; XP_024308537.1; NP_001293061.1; XP_024308538.1; XP_005246465.1; NP_997641.1; XP_005246459.1; NP_001293058.1; XP_024308539.1; XP_005246468.1; NP_997647.1; XP_005246460.1; XP_005246458.1; XP_005246463.1; XP_005246456.1; XP_005246469.1; NP_002017.1; XP_00524646…	0	2	0.5544	0	1	1	391.214	781.421	781.42	1.09	0.00043	HCD (High Energy Collision Dissociation)	MS2	31.7142	16.974	18.1932	22332	02272025_Fatema_2-26-25_Elu.raw	F4	1.93	1
	FALSE	High	Sequest HT (A2)	Unambiguous	DLQFVEVTDVK		33	XP_005246454.1	XP_005246466.1; NP_001293060.1; XP_016859184.1; XP_005246461.1; XP_005246462.1; XP_005246454.1; NP_997643.1; XP_016859181.1; XP_016859183.1; XP_024308537.1; NP_001293061.1; XP_024308538.1; XP_005246465.1; NP_997641.1; XP_005246459.1; NP_001293058.1; XP_024308539.1; XP_005246468.1; NP_997647.1; XP_005246460.1; XP_005246458.1; XP_005246463.1; XP_005246456.1; XP_005246469.1; NP_002017.1; XP_00524646…	0	2	0.6528	0	1	1	646.841	1292.68	1292.67	1.89	0.00122	HCD (High Energy Collision Dissociation)	MS2	25.9466	30	59.3248	78450	02272025_Fatema_2-26-25_Elu.raw	F4	1.93	1
FALSE	Master Protein Candidate	XP_005246456.1	fibronectin isoform X3 [Homo sapiens]	3	7	11	7	2452	269.3	5.6	26.14	7	1
	Checked	Confidence	Identifying Node	PSM Ambiguity	Annotated Sequence	Modifications	# Proteins	Master Protein Accessions	Protein Accessions	# Missed Cleavages	Charge	DeltaScore	DeltaCn	Rank	Search Engine Rank	m/z [Da]	MH+ [Da]	Theo. MH+ [Da]	DeltaM [ppm]	Deltam/z [Da]	Activation Type	MS Order	Isolation Interference [%]	Ion Inject Time [ms]	RT [min]	First Scan	Spectrum File	File ID	XCorr	# Protein Groups
	FALSE	High	Sequest HT (A2)	Unambiguous	SSPVVIDASTAIDAPSNLR		33	XP_005246454.1	XP_005246466.1; NP_001293060.1; XP_016859184.1; XP_005246461.1; XP_005246462.1; XP_005246454.1; NP_997643.1; XP_016859181.1; XP_016859183.1; XP_024308537.1; NP_001293061.1; XP_024308538.1; XP_005246465.1; NP_997641.1; XP_005246459.1; NP_001293058.1; XP_024308539.1; XP_005246468.1; NP_997647.1; XP_005246460.1; XP_005246458.1; XP_005246463.1; XP_005246456.1; XP_005246469.1; NP_002017.1; XP_00524646…	0	2	0.868	0	1	1	957.003	1913	1913	0.98	0.00093	HCD (High Energy Collision Dissociation)	MS2	8.38631	30	60.4815	80029	02272025_Fatema_2-26-25_Elu.raw	F4	3.41	1
	FALSE	High	Sequest HT (A2)	Unambiguous	SSPVVIDASTAIDAPSNLR		33	XP_005246454.1	XP_005246466.1; NP_001293060.1; XP_016859184.1; XP_005246461.1; XP_005246462.1; XP_005246454.1; NP_997643.1; XP_016859181.1; XP_016859183.1; XP_024308537.1; NP_001293061.1; XP_024308538.1; XP_005246465.1; NP_997641.1; XP_005246459.1; NP_001293058.1; XP_024308539.1; XP_005246468.1; NP_997647.1; XP_005246460.1; XP_005246458.1; XP_005246463.1; XP_005246456.1; XP_005246469.1; NP_002017.1; XP_00524646…	0	2	0.7595	0	1	1	957.004	1913	1913	1.49	0.00142	HCD (High Energy Collision Dissociation)	MS2	74.829	30	60.2044	79653	02272025_Fatema_2-26-25_Elu.raw	F4	2.91	1
	FALSE	High	Sequest HT (A2)	Unambiguous	EESPLLIGQQSTVSDVPR		33	XP_005246454.1	XP_005246466.1; NP_001293060.1; XP_016859184.1; XP_005246461.1; XP_005246462.1; XP_005246454.1; NP_997643.1; XP_016859181.1; XP_016859183.1; XP_024308537.1; NP_001293061.1; XP_024308538.1; XP_005246465.1; NP_997641.1; XP_005246459.1; NP_001293058.1; XP_024308539.1; XP_005246468.1; NP_997647.1; XP_005246460.1; XP_005246458.1; XP_005246463.1; XP_005246456.1; XP_005246469.1; NP_002017.1; XP_00524646…	0	3	0.7535	0	1	1	652.341	1955.01	1955.01	0.88	0.00058	HCD (High Energy Collision Dissociation)	MS2	3.59973	30	56.6442	74796	02272025_Fatema_2-26-25_Elu.raw	F4	2.88	1
	FALSE	High	Sequest HT (A2)	Unambiguous	EESPLLIGQQSTVSDVPR		33	XP_005246454.1	XP_005246466.1; NP_001293060.1; XP_016859184.1; XP_005246461.1; XP_005246462.1; XP_005246454.1; NP_997643.1; XP_016859181.1; XP_016859183.1; XP_024308537.1; NP_001293061.1; XP_024308538.1; XP_005246465.1; NP_997641.1; XP_005246459.1; NP_001293058.1; XP_024308539.1; XP_005246468.1; NP_997647.1; XP_005246460.1; XP_005246458.1; XP_005246463.1; XP_005246456.1; XP_005246469.1; NP_002017.1; XP_00524646…	0	2	0.822	0	1	1	978.007	1955.01	1955.01	-0.51	-0.0005	HCD (High Energy Collision Dissociation)	MS2	1.52326	30	56.6463	74799	02272025_Fatema_2-26-25_Elu.raw	F4	2.36	1
	FALSE	High	Sequest HT (A2)	Unambiguous	ATITGYR		33	XP_005246454.1	XP_005246466.1; NP_001293060.1; XP_016859184.1; XP_005246461.1; XP_005246462.1; XP_005246454.1; NP_997643.1; XP_016859181.1; XP_016859183.1; XP_024308537.1; NP_001293061.1; XP_024308538.1; XP_005246465.1; NP_997641.1; XP_005246459.1; NP_001293058.1; XP_024308539.1; XP_005246468.1; NP_997647.1; XP_005246460.1; XP_005246458.1; XP_005246463.1; XP_005246456.1; XP_005246469.1; NP_002017.1; XP_00524646…	0	2	0.4375	0	1	1	391.214	781.421	781.42	0.7	0.00027	HCD (High Energy Collision Dissociation)	MS2	79.9371	30	18.1369	22256	02272025_Fatema_2-26-25_Elu.raw	F4	2.24	1
	FALSE	High	Sequest HT (A2)	Unambiguous	STTPDITGYR		33	XP_005246454.1	XP_005246466.1; NP_001293060.1; XP_016859184.1; XP_005246461.1; XP_005246462.1; XP_005246454.1; NP_997643.1; XP_016859181.1; XP_016859183.1; XP_024308537.1; NP_001293061.1; XP_024308538.1; XP_005246465.1; NP_997641.1; XP_005246459.1; NP_001293058.1; XP_024308539.1; XP_005246468.1; NP_997647.1; XP_005246460.1; XP_005246458.1; XP_005246463.1; XP_005246456.1; XP_005246469.1; NP_002017.1; XP_00524646…	0	2	0.7489	0	1	1	555.775	1110.54	1110.54	0.39	0.00022	HCD (High Energy Collision Dissociation)	MS2	64.4823	30	31.8312	41338	02272025_Fatema_2-26-25_Elu.raw	F4	2.23	1
	FALSE	High	Sequest HT (A2)	Unambiguous	ITGYIIK		33	XP_005246454.1	XP_005246466.1; NP_001293060.1; XP_016859184.1; XP_005246461.1; XP_005246462.1; XP_005246454.1; NP_997643.1; XP_016859181.1; XP_016859183.1; XP_024308537.1; NP_001293061.1; XP_024308538.1; XP_005246465.1; NP_997641.1; XP_005246459.1; NP_001293058.1; XP_024308539.1; XP_005246468.1; NP_997647.1; XP_005246460.1; XP_005246458.1; XP_005246463.1; XP_005246456.1; XP_005246469.1; NP_002017.1; XP_00524646…	0	2	0.4591	0	1	1	404.253	807.498	807.497	0.78	0.00031	HCD (High Energy Collision Dissociation)	MS2	33.9666	30	33.2903	43348	02272025_Fatema_2-26-25_Elu.raw	F4	2.2	1
	FALSE	High	Sequest HT (A2)	Unambiguous	IScTIANR	C3(Carbamidomethyl)	34	XP_005246454.1	XP_005246466.1; NP_001293060.1; XP_016859184.1; XP_005246461.1; XP_005246462.1; XP_005246454.1; NP_997643.1; NP_473375.2; XP_016859181.1; XP_016859183.1; XP_024308537.1; NP_001293061.1; XP_024308538.1; XP_005246465.1; NP_997641.1; XP_005246459.1; NP_001293058.1; XP_024308539.1; XP_005246468.1; NP_997647.1; XP_005246460.1; XP_005246458.1; XP_005246463.1; XP_005246456.1; XP_005246469.1; NP_002017.1…	0	2	0.5735	0	1	1	467.743	934.479	934.477	1.36	0.00063	HCD (High Energy Collision Dissociation)	MS2	43.2158	30	17.6917	21633	02272025_Fatema_2-26-25_Elu.raw	F4	2.04	1
	FALSE	High	Sequest HT (A2)	Unambiguous	ATITGYR		33	XP_005246454.1	XP_005246466.1; NP_001293060.1; XP_016859184.1; XP_005246461.1; XP_005246462.1; XP_005246454.1; NP_997643.1; XP_016859181.1; XP_016859183.1; XP_024308537.1; NP_001293061.1; XP_024308538.1; XP_005246465.1; NP_997641.1; XP_005246459.1; NP_001293058.1; XP_024308539.1; XP_005246468.1; NP_997647.1; XP_005246460.1; XP_005246458.1; XP_005246463.1; XP_005246456.1; XP_005246469.1; NP_002017.1; XP_00524646…	0	2	0.408	0	1	1	391.214	781.421	781.42	0.31	0.00012	HCD (High Energy Collision Dissociation)	MS2	71.3353	19.066	18.0868	22186	02272025_Fatema_2-26-25_Elu.raw	F4	2.01	1
	FALSE	High	Sequest HT (A2)	Unambiguous	ATITGYR		33	XP_005246454.1	XP_005246466.1; NP_001293060.1; XP_016859184.1; XP_005246461.1; XP_005246462.1; XP_005246454.1; NP_997643.1; XP_016859181.1; XP_016859183.1; XP_024308537.1; NP_001293061.1; XP_024308538.1; XP_005246465.1; NP_997641.1; XP_005246459.1; NP_001293058.1; XP_024308539.1; XP_005246468.1; NP_997647.1; XP_005246460.1; XP_005246458.1; XP_005246463.1; XP_005246456.1; XP_005246469.1; NP_002017.1; XP_00524646…	0	2	0.5544	0	1	1	391.214	781.421	781.42	1.09	0.00043	HCD (High Energy Collision Dissociation)	MS2	31.7142	16.974	18.1932	22332	02272025_Fatema_2-26-25_Elu.raw	F4	1.93	1
	FALSE	High	Sequest HT (A2)	Unambiguous	DLQFVEVTDVK		33	XP_005246454.1	XP_005246466.1; NP_001293060.1; XP_016859184.1; XP_005246461.1; XP_005246462.1; XP_005246454.1; NP_997643.1; XP_016859181.1; XP_016859183.1; XP_024308537.1; NP_001293061.1; XP_024308538.1; XP_005246465.1; NP_997641.1; XP_005246459.1; NP_001293058.1; XP_024308539.1; XP_005246468.1; NP_997647.1; XP_005246460.1; XP_005246458.1; XP_005246463.1; XP_005246456.1; XP_005246469.1; NP_002017.1; XP_00524646…	0	2	0.6528	0	1	1	646.841	1292.68	1292.67	1.89	0.00122	HCD (High Energy Collision Dissociation)	MS2	25.9466	30	59.3248	78450	02272025_Fatema_2-26-25_Elu.raw	F4	1.93	1
FALSE	Master Protein Candidate	XP_005246469.1	fibronectin isoform X22 [Homo sapiens]	4	7	11	7	2271	249.9	6.01	26.14	7	1
	Checked	Confidence	Identifying Node	PSM Ambiguity	Annotated Sequence	Modifications	# Proteins	Master Protein Accessions	Protein Accessions	# Missed Cleavages	Charge	DeltaScore	DeltaCn	Rank	Search Engine Rank	m/z [Da]	MH+ [Da]	Theo. MH+ [Da]	DeltaM [ppm]	Deltam/z [Da]	Activation Type	MS Order	Isolation Interference [%]	Ion Inject Time [ms]	RT [min]	First Scan	Spectrum File	File ID	XCorr	# Protein Groups
	FALSE	High	Sequest HT (A2)	Unambiguous	SSPVVIDASTAIDAPSNLR		33	XP_005246454.1	XP_005246466.1; NP_001293060.1; XP_016859184.1; XP_005246461.1; XP_005246462.1; XP_005246454.1; NP_997643.1; XP_016859181.1; XP_016859183.1; XP_024308537.1; NP_001293061.1; XP_024308538.1; XP_005246465.1; NP_997641.1; XP_005246459.1; NP_001293058.1; XP_024308539.1; XP_005246468.1; NP_997647.1; XP_005246460.1; XP_005246458.1; XP_005246463.1; XP_005246456.1; XP_005246469.1; NP_002017.1; XP_00524646…	0	2	0.868	0	1	1	957.003	1913	1913	0.98	0.00093	HCD (High Energy Collision Dissociation)	MS2	8.38631	30	60.4815	80029	02272025_Fatema_2-26-25_Elu.raw	F4	3.41	1
	FALSE	High	Sequest HT (A2)	Unambiguous	SSPVVIDASTAIDAPSNLR		33	XP_005246454.1	XP_005246466.1; NP_001293060.1; XP_016859184.1; XP_005246461.1; XP_005246462.1; XP_005246454.1; NP_997643.1; XP_016859181.1; XP_016859183.1; XP_024308537.1; NP_001293061.1; XP_024308538.1; XP_005246465.1; NP_997641.1; XP_005246459.1; NP_001293058.1; XP_024308539.1; XP_005246468.1; NP_997647.1; XP_005246460.1; XP_005246458.1; XP_005246463.1; XP_005246456.1; XP_005246469.1; NP_002017.1; XP_00524646…	0	2	0.7595	0	1	1	957.004	1913	1913	1.49	0.00142	HCD (High Energy Collision Dissociation)	MS2	74.829	30	60.2044	79653	02272025_Fatema_2-26-25_Elu.raw	F4	2.91	1
	FALSE	High	Sequest HT (A2)	Unambiguous	EESPLLIGQQSTVSDVPR		33	XP_005246454.1	XP_005246466.1; NP_001293060.1; XP_016859184.1; XP_005246461.1; XP_005246462.1; XP_005246454.1; NP_997643.1; XP_016859181.1; XP_016859183.1; XP_024308537.1; NP_001293061.1; XP_024308538.1; XP_005246465.1; NP_997641.1; XP_005246459.1; NP_001293058.1; XP_024308539.1; XP_005246468.1; NP_997647.1; XP_005246460.1; XP_005246458.1; XP_005246463.1; XP_005246456.1; XP_005246469.1; NP_002017.1; XP_00524646…	0	3	0.7535	0	1	1	652.341	1955.01	1955.01	0.88	0.00058	HCD (High Energy Collision Dissociation)	MS2	3.59973	30	56.6442	74796	02272025_Fatema_2-26-25_Elu.raw	F4	2.88	1
	FALSE	High	Sequest HT (A2)	Unambiguous	EESPLLIGQQSTVSDVPR		33	XP_005246454.1	XP_005246466.1; NP_001293060.1; XP_016859184.1; XP_005246461.1; XP_005246462.1; XP_005246454.1; NP_997643.1; XP_016859181.1; XP_016859183.1; XP_024308537.1; NP_001293061.1; XP_024308538.1; XP_005246465.1; NP_997641.1; XP_005246459.1; NP_001293058.1; XP_024308539.1; XP_005246468.1; NP_997647.1; XP_005246460.1; XP_005246458.1; XP_005246463.1; XP_005246456.1; XP_005246469.1; NP_002017.1; XP_00524646…	0	2	0.822	0	1	1	978.007	1955.01	1955.01	-0.51	-0.0005	HCD (High Energy Collision Dissociation)	MS2	1.52326	30	56.6463	74799	02272025_Fatema_2-26-25_Elu.raw	F4	2.36	1
	FALSE	High	Sequest HT (A2)	Unambiguous	ATITGYR		33	XP_005246454.1	XP_005246466.1; NP_001293060.1; XP_016859184.1; XP_005246461.1; XP_005246462.1; XP_005246454.1; NP_997643.1; XP_016859181.1; XP_016859183.1; XP_024308537.1; NP_001293061.1; XP_024308538.1; XP_005246465.1; NP_997641.1; XP_005246459.1; NP_001293058.1; XP_024308539.1; XP_005246468.1; NP_997647.1; XP_005246460.1; XP_005246458.1; XP_005246463.1; XP_005246456.1; XP_005246469.1; NP_002017.1; XP_00524646…	0	2	0.4375	0	1	1	391.214	781.421	781.42	0.7	0.00027	HCD (High Energy Collision Dissociation)	MS2	79.9371	30	18.1369	22256	02272025_Fatema_2-26-25_Elu.raw	F4	2.24	1
	FALSE	High	Sequest HT (A2)	Unambiguous	STTPDITGYR		33	XP_005246454.1	XP_005246466.1; NP_001293060.1; XP_016859184.1; XP_005246461.1; XP_005246462.1; XP_005246454.1; NP_997643.1; XP_016859181.1; XP_016859183.1; XP_024308537.1; NP_001293061.1; XP_024308538.1; XP_005246465.1; NP_997641.1; XP_005246459.1; NP_001293058.1; XP_024308539.1; XP_005246468.1; NP_997647.1; XP_005246460.1; XP_005246458.1; XP_005246463.1; XP_005246456.1; XP_005246469.1; NP_002017.1; XP_00524646…	0	2	0.7489	0	1	1	555.775	1110.54	1110.54	0.39	0.00022	HCD (High Energy Collision Dissociation)	MS2	64.4823	30	31.8312	41338	02272025_Fatema_2-26-25_Elu.raw	F4	2.23	1
	FALSE	High	Sequest HT (A2)	Unambiguous	ITGYIIK		33	XP_005246454.1	XP_005246466.1; NP_001293060.1; XP_016859184.1; XP_005246461.1; XP_005246462.1; XP_005246454.1; NP_997643.1; XP_016859181.1; XP_016859183.1; XP_024308537.1; NP_001293061.1; XP_024308538.1; XP_005246465.1; NP_997641.1; XP_005246459.1; NP_001293058.1; XP_024308539.1; XP_005246468.1; NP_997647.1; XP_005246460.1; XP_005246458.1; XP_005246463.1; XP_005246456.1; XP_005246469.1; NP_002017.1; XP_00524646…	0	2	0.4591	0	1	1	404.253	807.498	807.497	0.78	0.00031	HCD (High Energy Collision Dissociation)	MS2	33.9666	30	33.2903	43348	02272025_Fatema_2-26-25_Elu.raw	F4	2.2	1
	FALSE	High	Sequest HT (A2)	Unambiguous	IScTIANR	C3(Carbamidomethyl)	34	XP_005246454.1	XP_005246466.1; NP_001293060.1; XP_016859184.1; XP_005246461.1; XP_005246462.1; XP_005246454.1; NP_997643.1; NP_473375.2; XP_016859181.1; XP_016859183.1; XP_024308537.1; NP_001293061.1; XP_024308538.1; XP_005246465.1; NP_997641.1; XP_005246459.1; NP_001293058.1; XP_024308539.1; XP_005246468.1; NP_997647.1; XP_005246460.1; XP_005246458.1; XP_005246463.1; XP_005246456.1; XP_005246469.1; NP_002017.1…	0	2	0.5735	0	1	1	467.743	934.479	934.477	1.36	0.00063	HCD (High Energy Collision Dissociation)	MS2	43.2158	30	17.6917	21633	02272025_Fatema_2-26-25_Elu.raw	F4	2.04	1
	FALSE	High	Sequest HT (A2)	Unambiguous	ATITGYR		33	XP_005246454.1	XP_005246466.1; NP_001293060.1; XP_016859184.1; XP_005246461.1; XP_005246462.1; XP_005246454.1; NP_997643.1; XP_016859181.1; XP_016859183.1; XP_024308537.1; NP_001293061.1; XP_024308538.1; XP_005246465.1; NP_997641.1; XP_005246459.1; NP_001293058.1; XP_024308539.1; XP_005246468.1; NP_997647.1; XP_005246460.1; XP_005246458.1; XP_005246463.1; XP_005246456.1; XP_005246469.1; NP_002017.1; XP_00524646…	0	2	0.408	0	1	1	391.214	781.421	781.42	0.31	0.00012	HCD (High Energy Collision Dissociation)	MS2	71.3353	19.066	18.0868	22186	02272025_Fatema_2-26-25_Elu.raw	F4	2.01	1
	FALSE	High	Sequest HT (A2)	Unambiguous	ATITGYR		33	XP_005246454.1	XP_005246466.1; NP_001293060.1; XP_016859184.1; XP_005246461.1; XP_005246462.1; XP_005246454.1; NP_997643.1; XP_016859181.1; XP_016859183.1; XP_024308537.1; NP_001293061.1; XP_024308538.1; XP_005246465.1; NP_997641.1; XP_005246459.1; NP_001293058.1; XP_024308539.1; XP_005246468.1; NP_997647.1; XP_005246460.1; XP_005246458.1; XP_005246463.1; XP_005246456.1; XP_005246469.1; NP_002017.1; XP_00524646…	0	2	0.5544	0	1	1	391.214	781.421	781.42	1.09	0.00043	HCD (High Energy Collision Dissociation)	MS2	31.7142	16.974	18.1932	22332	02272025_Fatema_2-26-25_Elu.raw	F4	1.93	1
	FALSE	High	Sequest HT (A2)	Unambiguous	DLQFVEVTDVK		33	XP_005246454.1	XP_005246466.1; NP_001293060.1; XP_016859184.1; XP_005246461.1; XP_005246462.1; XP_005246454.1; NP_997643.1; XP_016859181.1; XP_016859183.1; XP_024308537.1; NP_001293061.1; XP_024308538.1; XP_005246465.1; NP_997641.1; XP_005246459.1; NP_001293058.1; XP_024308539.1; XP_005246468.1; NP_997647.1; XP_005246460.1; XP_005246458.1; XP_005246463.1; XP_005246456.1; XP_005246469.1; NP_002017.1; XP_00524646…	0	2	0.6528	0	1	1	646.841	1292.68	1292.67	1.89	0.00122	HCD (High Energy Collision Dissociation)	MS2	25.9466	30	59.3248	78450	02272025_Fatema_2-26-25_Elu.raw	F4	1.93	1
FALSE	Master Protein Candidate	NP_002017.1	fibronectin isoform 3 preproprotein [Homo sapiens]	3	7	11	7	2355	259.1	5.73	26.14	7	1
	Checked	Confidence	Identifying Node	PSM Ambiguity	Annotated Sequence	Modifications	# Proteins	Master Protein Accessions	Protein Accessions	# Missed Cleavages	Charge	DeltaScore	DeltaCn	Rank	Search Engine Rank	m/z [Da]	MH+ [Da]	Theo. MH+ [Da]	DeltaM [ppm]	Deltam/z [Da]	Activation Type	MS Order	Isolation Interference [%]	Ion Inject Time [ms]	RT [min]	First Scan	Spectrum File	File ID	XCorr	# Protein Groups
	FALSE	High	Sequest HT (A2)	Unambiguous	SSPVVIDASTAIDAPSNLR		33	XP_005246454.1	XP_005246466.1; NP_001293060.1; XP_016859184.1; XP_005246461.1; XP_005246462.1; XP_005246454.1; NP_997643.1; XP_016859181.1; XP_016859183.1; XP_024308537.1; NP_001293061.1; XP_024308538.1; XP_005246465.1; NP_997641.1; XP_005246459.1; NP_001293058.1; XP_024308539.1; XP_005246468.1; NP_997647.1; XP_005246460.1; XP_005246458.1; XP_005246463.1; XP_005246456.1; XP_005246469.1; NP_002017.1; XP_00524646…	0	2	0.868	0	1	1	957.003	1913	1913	0.98	0.00093	HCD (High Energy Collision Dissociation)	MS2	8.38631	30	60.4815	80029	02272025_Fatema_2-26-25_Elu.raw	F4	3.41	1
	FALSE	High	Sequest HT (A2)	Unambiguous	SSPVVIDASTAIDAPSNLR		33	XP_005246454.1	XP_005246466.1; NP_001293060.1; XP_016859184.1; XP_005246461.1; XP_005246462.1; XP_005246454.1; NP_997643.1; XP_016859181.1; XP_016859183.1; XP_024308537.1; NP_001293061.1; XP_024308538.1; XP_005246465.1; NP_997641.1; XP_005246459.1; NP_001293058.1; XP_024308539.1; XP_005246468.1; NP_997647.1; XP_005246460.1; XP_005246458.1; XP_005246463.1; XP_005246456.1; XP_005246469.1; NP_002017.1; XP_00524646…	0	2	0.7595	0	1	1	957.004	1913	1913	1.49	0.00142	HCD (High Energy Collision Dissociation)	MS2	74.829	30	60.2044	79653	02272025_Fatema_2-26-25_Elu.raw	F4	2.91	1
	FALSE	High	Sequest HT (A2)	Unambiguous	EESPLLIGQQSTVSDVPR		33	XP_005246454.1	XP_005246466.1; NP_001293060.1; XP_016859184.1; XP_005246461.1; XP_005246462.1; XP_005246454.1; NP_997643.1; XP_016859181.1; XP_016859183.1; XP_024308537.1; NP_001293061.1; XP_024308538.1; XP_005246465.1; NP_997641.1; XP_005246459.1; NP_001293058.1; XP_024308539.1; XP_005246468.1; NP_997647.1; XP_005246460.1; XP_005246458.1; XP_005246463.1; XP_005246456.1; XP_005246469.1; NP_002017.1; XP_00524646…	0	3	0.7535	0	1	1	652.341	1955.01	1955.01	0.88	0.00058	HCD (High Energy Collision Dissociation)	MS2	3.59973	30	56.6442	74796	02272025_Fatema_2-26-25_Elu.raw	F4	2.88	1
	FALSE	High	Sequest HT (A2)	Unambiguous	EESPLLIGQQSTVSDVPR		33	XP_005246454.1	XP_005246466.1; NP_001293060.1; XP_016859184.1; XP_005246461.1; XP_005246462.1; XP_005246454.1; NP_997643.1; XP_016859181.1; XP_016859183.1; XP_024308537.1; NP_001293061.1; XP_024308538.1; XP_005246465.1; NP_997641.1; XP_005246459.1; NP_001293058.1; XP_024308539.1; XP_005246468.1; NP_997647.1; XP_005246460.1; XP_005246458.1; XP_005246463.1; XP_005246456.1; XP_005246469.1; NP_002017.1; XP_00524646…	0	2	0.822	0	1	1	978.007	1955.01	1955.01	-0.51	-0.0005	HCD (High Energy Collision Dissociation)	MS2	1.52326	30	56.6463	74799	02272025_Fatema_2-26-25_Elu.raw	F4	2.36	1
	FALSE	High	Sequest HT (A2)	Unambiguous	ATITGYR		33	XP_005246454.1	XP_005246466.1; NP_001293060.1; XP_016859184.1; XP_005246461.1; XP_005246462.1; XP_005246454.1; NP_997643.1; XP_016859181.1; XP_016859183.1; XP_024308537.1; NP_001293061.1; XP_024308538.1; XP_005246465.1; NP_997641.1; XP_005246459.1; NP_001293058.1; XP_024308539.1; XP_005246468.1; NP_997647.1; XP_005246460.1; XP_005246458.1; XP_005246463.1; XP_005246456.1; XP_005246469.1; NP_002017.1; XP_00524646…	0	2	0.4375	0	1	1	391.214	781.421	781.42	0.7	0.00027	HCD (High Energy Collision Dissociation)	MS2	79.9371	30	18.1369	22256	02272025_Fatema_2-26-25_Elu.raw	F4	2.24	1
	FALSE	High	Sequest HT (A2)	Unambiguous	STTPDITGYR		33	XP_005246454.1	XP_005246466.1; NP_001293060.1; XP_016859184.1; XP_005246461.1; XP_005246462.1; XP_005246454.1; NP_997643.1; XP_016859181.1; XP_016859183.1; XP_024308537.1; NP_001293061.1; XP_024308538.1; XP_005246465.1; NP_997641.1; XP_005246459.1; NP_001293058.1; XP_024308539.1; XP_005246468.1; NP_997647.1; XP_005246460.1; XP_005246458.1; XP_005246463.1; XP_005246456.1; XP_005246469.1; NP_002017.1; XP_00524646…	0	2	0.7489	0	1	1	555.775	1110.54	1110.54	0.39	0.00022	HCD (High Energy Collision Dissociation)	MS2	64.4823	30	31.8312	41338	02272025_Fatema_2-26-25_Elu.raw	F4	2.23	1
	FALSE	High	Sequest HT (A2)	Unambiguous	ITGYIIK		33	XP_005246454.1	XP_005246466.1; NP_001293060.1; XP_016859184.1; XP_005246461.1; XP_005246462.1; XP_005246454.1; NP_997643.1; XP_016859181.1; XP_016859183.1; XP_024308537.1; NP_001293061.1; XP_024308538.1; XP_005246465.1; NP_997641.1; XP_005246459.1; NP_001293058.1; XP_024308539.1; XP_005246468.1; NP_997647.1; XP_005246460.1; XP_005246458.1; XP_005246463.1; XP_005246456.1; XP_005246469.1; NP_002017.1; XP_00524646…	0	2	0.4591	0	1	1	404.253	807.498	807.497	0.78	0.00031	HCD (High Energy Collision Dissociation)	MS2	33.9666	30	33.2903	43348	02272025_Fatema_2-26-25_Elu.raw	F4	2.2	1
	FALSE	High	Sequest HT (A2)	Unambiguous	IScTIANR	C3(Carbamidomethyl)	34	XP_005246454.1	XP_005246466.1; NP_001293060.1; XP_016859184.1; XP_005246461.1; XP_005246462.1; XP_005246454.1; NP_997643.1; NP_473375.2; XP_016859181.1; XP_016859183.1; XP_024308537.1; NP_001293061.1; XP_024308538.1; XP_005246465.1; NP_997641.1; XP_005246459.1; NP_001293058.1; XP_024308539.1; XP_005246468.1; NP_997647.1; XP_005246460.1; XP_005246458.1; XP_005246463.1; XP_005246456.1; XP_005246469.1; NP_002017.1…	0	2	0.5735	0	1	1	467.743	934.479	934.477	1.36	0.00063	HCD (High Energy Collision Dissociation)	MS2	43.2158	30	17.6917	21633	02272025_Fatema_2-26-25_Elu.raw	F4	2.04	1
	FALSE	High	Sequest HT (A2)	Unambiguous	ATITGYR		33	XP_005246454.1	XP_005246466.1; NP_001293060.1; XP_016859184.1; XP_005246461.1; XP_005246462.1; XP_005246454.1; NP_997643.1; XP_016859181.1; XP_016859183.1; XP_024308537.1; NP_001293061.1; XP_024308538.1; XP_005246465.1; NP_997641.1; XP_005246459.1; NP_001293058.1; XP_024308539.1; XP_005246468.1; NP_997647.1; XP_005246460.1; XP_005246458.1; XP_005246463.1; XP_005246456.1; XP_005246469.1; NP_002017.1; XP_00524646…	0	2	0.408	0	1	1	391.214	781.421	781.42	0.31	0.00012	HCD (High Energy Collision Dissociation)	MS2	71.3353	19.066	18.0868	22186	02272025_Fatema_2-26-25_Elu.raw	F4	2.01	1
	FALSE	High	Sequest HT (A2)	Unambiguous	ATITGYR		33	XP_005246454.1	XP_005246466.1; NP_001293060.1; XP_016859184.1; XP_005246461.1; XP_005246462.1; XP_005246454.1; NP_997643.1; XP_016859181.1; XP_016859183.1; XP_024308537.1; NP_001293061.1; XP_024308538.1; XP_005246465.1; NP_997641.1; XP_005246459.1; NP_001293058.1; XP_024308539.1; XP_005246468.1; NP_997647.1; XP_005246460.1; XP_005246458.1; XP_005246463.1; XP_005246456.1; XP_005246469.1; NP_002017.1; XP_00524646…	0	2	0.5544	0	1	1	391.214	781.421	781.42	1.09	0.00043	HCD (High Energy Collision Dissociation)	MS2	31.7142	16.974	18.1932	22332	02272025_Fatema_2-26-25_Elu.raw	F4	1.93	1
	FALSE	High	Sequest HT (A2)	Unambiguous	DLQFVEVTDVK		33	XP_005246454.1	XP_005246466.1; NP_001293060.1; XP_016859184.1; XP_005246461.1; XP_005246462.1; XP_005246454.1; NP_997643.1; XP_016859181.1; XP_016859183.1; XP_024308537.1; NP_001293061.1; XP_024308538.1; XP_005246465.1; NP_997641.1; XP_005246459.1; NP_001293058.1; XP_024308539.1; XP_005246468.1; NP_997647.1; XP_005246460.1; XP_005246458.1; XP_005246463.1; XP_005246456.1; XP_005246469.1; NP_002017.1; XP_00524646…	0	2	0.6528	0	1	1	646.841	1292.68	1292.67	1.89	0.00122	HCD (High Energy Collision Dissociation)	MS2	25.9466	30	59.3248	78450	02272025_Fatema_2-26-25_Elu.raw	F4	1.93	1
FALSE	Master Protein Candidate	XP_005246467.1	fibronectin isoform X18 [Homo sapiens]	3	7	11	7	2337	256.8	5.88	26.14	7	1
	Checked	Confidence	Identifying Node	PSM Ambiguity	Annotated Sequence	Modifications	# Proteins	Master Protein Accessions	Protein Accessions	# Missed Cleavages	Charge	DeltaScore	DeltaCn	Rank	Search Engine Rank	m/z [Da]	MH+ [Da]	Theo. MH+ [Da]	DeltaM [ppm]	Deltam/z [Da]	Activation Type	MS Order	Isolation Interference [%]	Ion Inject Time [ms]	RT [min]	First Scan	Spectrum File	File ID	XCorr	# Protein Groups
	FALSE	High	Sequest HT (A2)	Unambiguous	SSPVVIDASTAIDAPSNLR		33	XP_005246454.1	XP_005246466.1; NP_001293060.1; XP_016859184.1; XP_005246461.1; XP_005246462.1; XP_005246454.1; NP_997643.1; XP_016859181.1; XP_016859183.1; XP_024308537.1; NP_001293061.1; XP_024308538.1; XP_005246465.1; NP_997641.1; XP_005246459.1; NP_001293058.1; XP_024308539.1; XP_005246468.1; NP_997647.1; XP_005246460.1; XP_005246458.1; XP_005246463.1; XP_005246456.1; XP_005246469.1; NP_002017.1; XP_00524646…	0	2	0.868	0	1	1	957.003	1913	1913	0.98	0.00093	HCD (High Energy Collision Dissociation)	MS2	8.38631	30	60.4815	80029	02272025_Fatema_2-26-25_Elu.raw	F4	3.41	1
	FALSE	High	Sequest HT (A2)	Unambiguous	SSPVVIDASTAIDAPSNLR		33	XP_005246454.1	XP_005246466.1; NP_001293060.1; XP_016859184.1; XP_005246461.1; XP_005246462.1; XP_005246454.1; NP_997643.1; XP_016859181.1; XP_016859183.1; XP_024308537.1; NP_001293061.1; XP_024308538.1; XP_005246465.1; NP_997641.1; XP_005246459.1; NP_001293058.1; XP_024308539.1; XP_005246468.1; NP_997647.1; XP_005246460.1; XP_005246458.1; XP_005246463.1; XP_005246456.1; XP_005246469.1; NP_002017.1; XP_00524646…	0	2	0.7595	0	1	1	957.004	1913	1913	1.49	0.00142	HCD (High Energy Collision Dissociation)	MS2	74.829	30	60.2044	79653	02272025_Fatema_2-26-25_Elu.raw	F4	2.91	1
	FALSE	High	Sequest HT (A2)	Unambiguous	EESPLLIGQQSTVSDVPR		33	XP_005246454.1	XP_005246466.1; NP_001293060.1; XP_016859184.1; XP_005246461.1; XP_005246462.1; XP_005246454.1; NP_997643.1; XP_016859181.1; XP_016859183.1; XP_024308537.1; NP_001293061.1; XP_024308538.1; XP_005246465.1; NP_997641.1; XP_005246459.1; NP_001293058.1; XP_024308539.1; XP_005246468.1; NP_997647.1; XP_005246460.1; XP_005246458.1; XP_005246463.1; XP_005246456.1; XP_005246469.1; NP_002017.1; XP_00524646…	0	3	0.7535	0	1	1	652.341	1955.01	1955.01	0.88	0.00058	HCD (High Energy Collision Dissociation)	MS2	3.59973	30	56.6442	74796	02272025_Fatema_2-26-25_Elu.raw	F4	2.88	1
	FALSE	High	Sequest HT (A2)	Unambiguous	EESPLLIGQQSTVSDVPR		33	XP_005246454.1	XP_005246466.1; NP_001293060.1; XP_016859184.1; XP_005246461.1; XP_005246462.1; XP_005246454.1; NP_997643.1; XP_016859181.1; XP_016859183.1; XP_024308537.1; NP_001293061.1; XP_024308538.1; XP_005246465.1; NP_997641.1; XP_005246459.1; NP_001293058.1; XP_024308539.1; XP_005246468.1; NP_997647.1; XP_005246460.1; XP_005246458.1; XP_005246463.1; XP_005246456.1; XP_005246469.1; NP_002017.1; XP_00524646…	0	2	0.822	0	1	1	978.007	1955.01	1955.01	-0.51	-0.0005	HCD (High Energy Collision Dissociation)	MS2	1.52326	30	56.6463	74799	02272025_Fatema_2-26-25_Elu.raw	F4	2.36	1
	FALSE	High	Sequest HT (A2)	Unambiguous	ATITGYR		33	XP_005246454.1	XP_005246466.1; NP_001293060.1; XP_016859184.1; XP_005246461.1; XP_005246462.1; XP_005246454.1; NP_997643.1; XP_016859181.1; XP_016859183.1; XP_024308537.1; NP_001293061.1; XP_024308538.1; XP_005246465.1; NP_997641.1; XP_005246459.1; NP_001293058.1; XP_024308539.1; XP_005246468.1; NP_997647.1; XP_005246460.1; XP_005246458.1; XP_005246463.1; XP_005246456.1; XP_005246469.1; NP_002017.1; XP_00524646…	0	2	0.4375	0	1	1	391.214	781.421	781.42	0.7	0.00027	HCD (High Energy Collision Dissociation)	MS2	79.9371	30	18.1369	22256	02272025_Fatema_2-26-25_Elu.raw	F4	2.24	1
	FALSE	High	Sequest HT (A2)	Unambiguous	STTPDITGYR		33	XP_005246454.1	XP_005246466.1; NP_001293060.1; XP_016859184.1; XP_005246461.1; XP_005246462.1; XP_005246454.1; NP_997643.1; XP_016859181.1; XP_016859183.1; XP_024308537.1; NP_001293061.1; XP_024308538.1; XP_005246465.1; NP_997641.1; XP_005246459.1; NP_001293058.1; XP_024308539.1; XP_005246468.1; NP_997647.1; XP_005246460.1; XP_005246458.1; XP_005246463.1; XP_005246456.1; XP_005246469.1; NP_002017.1; XP_00524646…	0	2	0.7489	0	1	1	555.775	1110.54	1110.54	0.39	0.00022	HCD (High Energy Collision Dissociation)	MS2	64.4823	30	31.8312	41338	02272025_Fatema_2-26-25_Elu.raw	F4	2.23	1
	FALSE	High	Sequest HT (A2)	Unambiguous	ITGYIIK		33	XP_005246454.1	XP_005246466.1; NP_001293060.1; XP_016859184.1; XP_005246461.1; XP_005246462.1; XP_005246454.1; NP_997643.1; XP_016859181.1; XP_016859183.1; XP_024308537.1; NP_001293061.1; XP_024308538.1; XP_005246465.1; NP_997641.1; XP_005246459.1; NP_001293058.1; XP_024308539.1; XP_005246468.1; NP_997647.1; XP_005246460.1; XP_005246458.1; XP_005246463.1; XP_005246456.1; XP_005246469.1; NP_002017.1; XP_00524646…	0	2	0.4591	0	1	1	404.253	807.498	807.497	0.78	0.00031	HCD (High Energy Collision Dissociation)	MS2	33.9666	30	33.2903	43348	02272025_Fatema_2-26-25_Elu.raw	F4	2.2	1
	FALSE	High	Sequest HT (A2)	Unambiguous	IScTIANR	C3(Carbamidomethyl)	34	XP_005246454.1	XP_005246466.1; NP_001293060.1; XP_016859184.1; XP_005246461.1; XP_005246462.1; XP_005246454.1; NP_997643.1; NP_473375.2; XP_016859181.1; XP_016859183.1; XP_024308537.1; NP_001293061.1; XP_024308538.1; XP_005246465.1; NP_997641.1; XP_005246459.1; NP_001293058.1; XP_024308539.1; XP_005246468.1; NP_997647.1; XP_005246460.1; XP_005246458.1; XP_005246463.1; XP_005246456.1; XP_005246469.1; NP_002017.1…	0	2	0.5735	0	1	1	467.743	934.479	934.477	1.36	0.00063	HCD (High Energy Collision Dissociation)	MS2	43.2158	30	17.6917	21633	02272025_Fatema_2-26-25_Elu.raw	F4	2.04	1
	FALSE	High	Sequest HT (A2)	Unambiguous	ATITGYR		33	XP_005246454.1	XP_005246466.1; NP_001293060.1; XP_016859184.1; XP_005246461.1; XP_005246462.1; XP_005246454.1; NP_997643.1; XP_016859181.1; XP_016859183.1; XP_024308537.1; NP_001293061.1; XP_024308538.1; XP_005246465.1; NP_997641.1; XP_005246459.1; NP_001293058.1; XP_024308539.1; XP_005246468.1; NP_997647.1; XP_005246460.1; XP_005246458.1; XP_005246463.1; XP_005246456.1; XP_005246469.1; NP_002017.1; XP_00524646…	0	2	0.408	0	1	1	391.214	781.421	781.42	0.31	0.00012	HCD (High Energy Collision Dissociation)	MS2	71.3353	19.066	18.0868	22186	02272025_Fatema_2-26-25_Elu.raw	F4	2.01	1
	FALSE	High	Sequest HT (A2)	Unambiguous	ATITGYR		33	XP_005246454.1	XP_005246466.1; NP_001293060.1; XP_016859184.1; XP_005246461.1; XP_005246462.1; XP_005246454.1; NP_997643.1; XP_016859181.1; XP_016859183.1; XP_024308537.1; NP_001293061.1; XP_024308538.1; XP_005246465.1; NP_997641.1; XP_005246459.1; NP_001293058.1; XP_024308539.1; XP_005246468.1; NP_997647.1; XP_005246460.1; XP_005246458.1; XP_005246463.1; XP_005246456.1; XP_005246469.1; NP_002017.1; XP_00524646…	0	2	0.5544	0	1	1	391.214	781.421	781.42	1.09	0.00043	HCD (High Energy Collision Dissociation)	MS2	31.7142	16.974	18.1932	22332	02272025_Fatema_2-26-25_Elu.raw	F4	1.93	1
	FALSE	High	Sequest HT (A2)	Unambiguous	DLQFVEVTDVK		33	XP_005246454.1	XP_005246466.1; NP_001293060.1; XP_016859184.1; XP_005246461.1; XP_005246462.1; XP_005246454.1; NP_997643.1; XP_016859181.1; XP_016859183.1; XP_024308537.1; NP_001293061.1; XP_024308538.1; XP_005246465.1; NP_997641.1; XP_005246459.1; NP_001293058.1; XP_024308539.1; XP_005246468.1; NP_997647.1; XP_005246460.1; XP_005246458.1; XP_005246463.1; XP_005246456.1; XP_005246469.1; NP_002017.1; XP_00524646…	0	2	0.6528	0	1	1	646.841	1292.68	1292.67	1.89	0.00122	HCD (High Energy Collision Dissociation)	MS2	25.9466	30	59.3248	78450	02272025_Fatema_2-26-25_Elu.raw	F4	1.93	1
FALSE	Master Protein Candidate	XP_005246464.1	fibronectin isoform X12 [Homo sapiens]	3	7	11	7	2363	259.5	5.52	26.14	7	1
	Checked	Confidence	Identifying Node	PSM Ambiguity	Annotated Sequence	Modifications	# Proteins	Master Protein Accessions	Protein Accessions	# Missed Cleavages	Charge	DeltaScore	DeltaCn	Rank	Search Engine Rank	m/z [Da]	MH+ [Da]	Theo. MH+ [Da]	DeltaM [ppm]	Deltam/z [Da]	Activation Type	MS Order	Isolation Interference [%]	Ion Inject Time [ms]	RT [min]	First Scan	Spectrum File	File ID	XCorr	# Protein Groups
	FALSE	High	Sequest HT (A2)	Unambiguous	SSPVVIDASTAIDAPSNLR		33	XP_005246454.1	XP_005246466.1; NP_001293060.1; XP_016859184.1; XP_005246461.1; XP_005246462.1; XP_005246454.1; NP_997643.1; XP_016859181.1; XP_016859183.1; XP_024308537.1; NP_001293061.1; XP_024308538.1; XP_005246465.1; NP_997641.1; XP_005246459.1; NP_001293058.1; XP_024308539.1; XP_005246468.1; NP_997647.1; XP_005246460.1; XP_005246458.1; XP_005246463.1; XP_005246456.1; XP_005246469.1; NP_002017.1; XP_00524646…	0	2	0.868	0	1	1	957.003	1913	1913	0.98	0.00093	HCD (High Energy Collision Dissociation)	MS2	8.38631	30	60.4815	80029	02272025_Fatema_2-26-25_Elu.raw	F4	3.41	1
	FALSE	High	Sequest HT (A2)	Unambiguous	SSPVVIDASTAIDAPSNLR		33	XP_005246454.1	XP_005246466.1; NP_001293060.1; XP_016859184.1; XP_005246461.1; XP_005246462.1; XP_005246454.1; NP_997643.1; XP_016859181.1; XP_016859183.1; XP_024308537.1; NP_001293061.1; XP_024308538.1; XP_005246465.1; NP_997641.1; XP_005246459.1; NP_001293058.1; XP_024308539.1; XP_005246468.1; NP_997647.1; XP_005246460.1; XP_005246458.1; XP_005246463.1; XP_005246456.1; XP_005246469.1; NP_002017.1; XP_00524646…	0	2	0.7595	0	1	1	957.004	1913	1913	1.49	0.00142	HCD (High Energy Collision Dissociation)	MS2	74.829	30	60.2044	79653	02272025_Fatema_2-26-25_Elu.raw	F4	2.91	1
	FALSE	High	Sequest HT (A2)	Unambiguous	EESPLLIGQQSTVSDVPR		33	XP_005246454.1	XP_005246466.1; NP_001293060.1; XP_016859184.1; XP_005246461.1; XP_005246462.1; XP_005246454.1; NP_997643.1; XP_016859181.1; XP_016859183.1; XP_024308537.1; NP_001293061.1; XP_024308538.1; XP_005246465.1; NP_997641.1; XP_005246459.1; NP_001293058.1; XP_024308539.1; XP_005246468.1; NP_997647.1; XP_005246460.1; XP_005246458.1; XP_005246463.1; XP_005246456.1; XP_005246469.1; NP_002017.1; XP_00524646…	0	3	0.7535	0	1	1	652.341	1955.01	1955.01	0.88	0.00058	HCD (High Energy Collision Dissociation)	MS2	3.59973	30	56.6442	74796	02272025_Fatema_2-26-25_Elu.raw	F4	2.88	1
	FALSE	High	Sequest HT (A2)	Unambiguous	EESPLLIGQQSTVSDVPR		33	XP_005246454.1	XP_005246466.1; NP_001293060.1; XP_016859184.1; XP_005246461.1; XP_005246462.1; XP_005246454.1; NP_997643.1; XP_016859181.1; XP_016859183.1; XP_024308537.1; NP_001293061.1; XP_024308538.1; XP_005246465.1; NP_997641.1; XP_005246459.1; NP_001293058.1; XP_024308539.1; XP_005246468.1; NP_997647.1; XP_005246460.1; XP_005246458.1; XP_005246463.1; XP_005246456.1; XP_005246469.1; NP_002017.1; XP_00524646…	0	2	0.822	0	1	1	978.007	1955.01	1955.01	-0.51	-0.0005	HCD (High Energy Collision Dissociation)	MS2	1.52326	30	56.6463	74799	02272025_Fatema_2-26-25_Elu.raw	F4	2.36	1
	FALSE	High	Sequest HT (A2)	Unambiguous	ATITGYR		33	XP_005246454.1	XP_005246466.1; NP_001293060.1; XP_016859184.1; XP_005246461.1; XP_005246462.1; XP_005246454.1; NP_997643.1; XP_016859181.1; XP_016859183.1; XP_024308537.1; NP_001293061.1; XP_024308538.1; XP_005246465.1; NP_997641.1; XP_005246459.1; NP_001293058.1; XP_024308539.1; XP_005246468.1; NP_997647.1; XP_005246460.1; XP_005246458.1; XP_005246463.1; XP_005246456.1; XP_005246469.1; NP_002017.1; XP_00524646…	0	2	0.4375	0	1	1	391.214	781.421	781.42	0.7	0.00027	HCD (High Energy Collision Dissociation)	MS2	79.9371	30	18.1369	22256	02272025_Fatema_2-26-25_Elu.raw	F4	2.24	1
	FALSE	High	Sequest HT (A2)	Unambiguous	STTPDITGYR		33	XP_005246454.1	XP_005246466.1; NP_001293060.1; XP_016859184.1; XP_005246461.1; XP_005246462.1; XP_005246454.1; NP_997643.1; XP_016859181.1; XP_016859183.1; XP_024308537.1; NP_001293061.1; XP_024308538.1; XP_005246465.1; NP_997641.1; XP_005246459.1; NP_001293058.1; XP_024308539.1; XP_005246468.1; NP_997647.1; XP_005246460.1; XP_005246458.1; XP_005246463.1; XP_005246456.1; XP_005246469.1; NP_002017.1; XP_00524646…	0	2	0.7489	0	1	1	555.775	1110.54	1110.54	0.39	0.00022	HCD (High Energy Collision Dissociation)	MS2	64.4823	30	31.8312	41338	02272025_Fatema_2-26-25_Elu.raw	F4	2.23	1
	FALSE	High	Sequest HT (A2)	Unambiguous	ITGYIIK		33	XP_005246454.1	XP_005246466.1; NP_001293060.1; XP_016859184.1; XP_005246461.1; XP_005246462.1; XP_005246454.1; NP_997643.1; XP_016859181.1; XP_016859183.1; XP_024308537.1; NP_001293061.1; XP_024308538.1; XP_005246465.1; NP_997641.1; XP_005246459.1; NP_001293058.1; XP_024308539.1; XP_005246468.1; NP_997647.1; XP_005246460.1; XP_005246458.1; XP_005246463.1; XP_005246456.1; XP_005246469.1; NP_002017.1; XP_00524646…	0	2	0.4591	0	1	1	404.253	807.498	807.497	0.78	0.00031	HCD (High Energy Collision Dissociation)	MS2	33.9666	30	33.2903	43348	02272025_Fatema_2-26-25_Elu.raw	F4	2.2	1
	FALSE	High	Sequest HT (A2)	Unambiguous	IScTIANR	C3(Carbamidomethyl)	34	XP_005246454.1	XP_005246466.1; NP_001293060.1; XP_016859184.1; XP_005246461.1; XP_005246462.1; XP_005246454.1; NP_997643.1; NP_473375.2; XP_016859181.1; XP_016859183.1; XP_024308537.1; NP_001293061.1; XP_024308538.1; XP_005246465.1; NP_997641.1; XP_005246459.1; NP_001293058.1; XP_024308539.1; XP_005246468.1; NP_997647.1; XP_005246460.1; XP_005246458.1; XP_005246463.1; XP_005246456.1; XP_005246469.1; NP_002017.1…	0	2	0.5735	0	1	1	467.743	934.479	934.477	1.36	0.00063	HCD (High Energy Collision Dissociation)	MS2	43.2158	30	17.6917	21633	02272025_Fatema_2-26-25_Elu.raw	F4	2.04	1
	FALSE	High	Sequest HT (A2)	Unambiguous	ATITGYR		33	XP_005246454.1	XP_005246466.1; NP_001293060.1; XP_016859184.1; XP_005246461.1; XP_005246462.1; XP_005246454.1; NP_997643.1; XP_016859181.1; XP_016859183.1; XP_024308537.1; NP_001293061.1; XP_024308538.1; XP_005246465.1; NP_997641.1; XP_005246459.1; NP_001293058.1; XP_024308539.1; XP_005246468.1; NP_997647.1; XP_005246460.1; XP_005246458.1; XP_005246463.1; XP_005246456.1; XP_005246469.1; NP_002017.1; XP_00524646…	0	2	0.408	0	1	1	391.214	781.421	781.42	0.31	0.00012	HCD (High Energy Collision Dissociation)	MS2	71.3353	19.066	18.0868	22186	02272025_Fatema_2-26-25_Elu.raw	F4	2.01	1
	FALSE	High	Sequest HT (A2)	Unambiguous	ATITGYR		33	XP_005246454.1	XP_005246466.1; NP_001293060.1; XP_016859184.1; XP_005246461.1; XP_005246462.1; XP_005246454.1; NP_997643.1; XP_016859181.1; XP_016859183.1; XP_024308537.1; NP_001293061.1; XP_024308538.1; XP_005246465.1; NP_997641.1; XP_005246459.1; NP_001293058.1; XP_024308539.1; XP_005246468.1; NP_997647.1; XP_005246460.1; XP_005246458.1; XP_005246463.1; XP_005246456.1; XP_005246469.1; NP_002017.1; XP_00524646…	0	2	0.5544	0	1	1	391.214	781.421	781.42	1.09	0.00043	HCD (High Energy Collision Dissociation)	MS2	31.7142	16.974	18.1932	22332	02272025_Fatema_2-26-25_Elu.raw	F4	1.93	1
	FALSE	High	Sequest HT (A2)	Unambiguous	DLQFVEVTDVK		33	XP_005246454.1	XP_005246466.1; NP_001293060.1; XP_016859184.1; XP_005246461.1; XP_005246462.1; XP_005246454.1; NP_997643.1; XP_016859181.1; XP_016859183.1; XP_024308537.1; NP_001293061.1; XP_024308538.1; XP_005246465.1; NP_997641.1; XP_005246459.1; NP_001293058.1; XP_024308539.1; XP_005246468.1; NP_997647.1; XP_005246460.1; XP_005246458.1; XP_005246463.1; XP_005246456.1; XP_005246469.1; NP_002017.1; XP_00524646…	0	2	0.6528	0	1	1	646.841	1292.68	1292.67	1.89	0.00122	HCD (High Energy Collision Dissociation)	MS2	25.9466	30	59.3248	78450	02272025_Fatema_2-26-25_Elu.raw	F4	1.93	1
FALSE	Master Protein Candidate	XP_005246455.1	fibronectin isoform X2 [Homo sapiens]	3	7	11	7	2458	270	5.62	26.14	7	1
	Checked	Confidence	Identifying Node	PSM Ambiguity	Annotated Sequence	Modifications	# Proteins	Master Protein Accessions	Protein Accessions	# Missed Cleavages	Charge	DeltaScore	DeltaCn	Rank	Search Engine Rank	m/z [Da]	MH+ [Da]	Theo. MH+ [Da]	DeltaM [ppm]	Deltam/z [Da]	Activation Type	MS Order	Isolation Interference [%]	Ion Inject Time [ms]	RT [min]	First Scan	Spectrum File	File ID	XCorr	# Protein Groups
	FALSE	High	Sequest HT (A2)	Unambiguous	SSPVVIDASTAIDAPSNLR		33	XP_005246454.1	XP_005246466.1; NP_001293060.1; XP_016859184.1; XP_005246461.1; XP_005246462.1; XP_005246454.1; NP_997643.1; XP_016859181.1; XP_016859183.1; XP_024308537.1; NP_001293061.1; XP_024308538.1; XP_005246465.1; NP_997641.1; XP_005246459.1; NP_001293058.1; XP_024308539.1; XP_005246468.1; NP_997647.1; XP_005246460.1; XP_005246458.1; XP_005246463.1; XP_005246456.1; XP_005246469.1; NP_002017.1; XP_00524646…	0	2	0.868	0	1	1	957.003	1913	1913	0.98	0.00093	HCD (High Energy Collision Dissociation)	MS2	8.38631	30	60.4815	80029	02272025_Fatema_2-26-25_Elu.raw	F4	3.41	1
	FALSE	High	Sequest HT (A2)	Unambiguous	SSPVVIDASTAIDAPSNLR		33	XP_005246454.1	XP_005246466.1; NP_001293060.1; XP_016859184.1; XP_005246461.1; XP_005246462.1; XP_005246454.1; NP_997643.1; XP_016859181.1; XP_016859183.1; XP_024308537.1; NP_001293061.1; XP_024308538.1; XP_005246465.1; NP_997641.1; XP_005246459.1; NP_001293058.1; XP_024308539.1; XP_005246468.1; NP_997647.1; XP_005246460.1; XP_005246458.1; XP_005246463.1; XP_005246456.1; XP_005246469.1; NP_002017.1; XP_00524646…	0	2	0.7595	0	1	1	957.004	1913	1913	1.49	0.00142	HCD (High Energy Collision Dissociation)	MS2	74.829	30	60.2044	79653	02272025_Fatema_2-26-25_Elu.raw	F4	2.91	1
	FALSE	High	Sequest HT (A2)	Unambiguous	EESPLLIGQQSTVSDVPR		33	XP_005246454.1	XP_005246466.1; NP_001293060.1; XP_016859184.1; XP_005246461.1; XP_005246462.1; XP_005246454.1; NP_997643.1; XP_016859181.1; XP_016859183.1; XP_024308537.1; NP_001293061.1; XP_024308538.1; XP_005246465.1; NP_997641.1; XP_005246459.1; NP_001293058.1; XP_024308539.1; XP_005246468.1; NP_997647.1; XP_005246460.1; XP_005246458.1; XP_005246463.1; XP_005246456.1; XP_005246469.1; NP_002017.1; XP_00524646…	0	3	0.7535	0	1	1	652.341	1955.01	1955.01	0.88	0.00058	HCD (High Energy Collision Dissociation)	MS2	3.59973	30	56.6442	74796	02272025_Fatema_2-26-25_Elu.raw	F4	2.88	1
	FALSE	High	Sequest HT (A2)	Unambiguous	EESPLLIGQQSTVSDVPR		33	XP_005246454.1	XP_005246466.1; NP_001293060.1; XP_016859184.1; XP_005246461.1; XP_005246462.1; XP_005246454.1; NP_997643.1; XP_016859181.1; XP_016859183.1; XP_024308537.1; NP_001293061.1; XP_024308538.1; XP_005246465.1; NP_997641.1; XP_005246459.1; NP_001293058.1; XP_024308539.1; XP_005246468.1; NP_997647.1; XP_005246460.1; XP_005246458.1; XP_005246463.1; XP_005246456.1; XP_005246469.1; NP_002017.1; XP_00524646…	0	2	0.822	0	1	1	978.007	1955.01	1955.01	-0.51	-0.0005	HCD (High Energy Collision Dissociation)	MS2	1.52326	30	56.6463	74799	02272025_Fatema_2-26-25_Elu.raw	F4	2.36	1
	FALSE	High	Sequest HT (A2)	Unambiguous	ATITGYR		33	XP_005246454.1	XP_005246466.1; NP_001293060.1; XP_016859184.1; XP_005246461.1; XP_005246462.1; XP_005246454.1; NP_997643.1; XP_016859181.1; XP_016859183.1; XP_024308537.1; NP_001293061.1; XP_024308538.1; XP_005246465.1; NP_997641.1; XP_005246459.1; NP_001293058.1; XP_024308539.1; XP_005246468.1; NP_997647.1; XP_005246460.1; XP_005246458.1; XP_005246463.1; XP_005246456.1; XP_005246469.1; NP_002017.1; XP_00524646…	0	2	0.4375	0	1	1	391.214	781.421	781.42	0.7	0.00027	HCD (High Energy Collision Dissociation)	MS2	79.9371	30	18.1369	22256	02272025_Fatema_2-26-25_Elu.raw	F4	2.24	1
	FALSE	High	Sequest HT (A2)	Unambiguous	STTPDITGYR		33	XP_005246454.1	XP_005246466.1; NP_001293060.1; XP_016859184.1; XP_005246461.1; XP_005246462.1; XP_005246454.1; NP_997643.1; XP_016859181.1; XP_016859183.1; XP_024308537.1; NP_001293061.1; XP_024308538.1; XP_005246465.1; NP_997641.1; XP_005246459.1; NP_001293058.1; XP_024308539.1; XP_005246468.1; NP_997647.1; XP_005246460.1; XP_005246458.1; XP_005246463.1; XP_005246456.1; XP_005246469.1; NP_002017.1; XP_00524646…	0	2	0.7489	0	1	1	555.775	1110.54	1110.54	0.39	0.00022	HCD (High Energy Collision Dissociation)	MS2	64.4823	30	31.8312	41338	02272025_Fatema_2-26-25_Elu.raw	F4	2.23	1
	FALSE	High	Sequest HT (A2)	Unambiguous	ITGYIIK		33	XP_005246454.1	XP_005246466.1; NP_001293060.1; XP_016859184.1; XP_005246461.1; XP_005246462.1; XP_005246454.1; NP_997643.1; XP_016859181.1; XP_016859183.1; XP_024308537.1; NP_001293061.1; XP_024308538.1; XP_005246465.1; NP_997641.1; XP_005246459.1; NP_001293058.1; XP_024308539.1; XP_005246468.1; NP_997647.1; XP_005246460.1; XP_005246458.1; XP_005246463.1; XP_005246456.1; XP_005246469.1; NP_002017.1; XP_00524646…	0	2	0.4591	0	1	1	404.253	807.498	807.497	0.78	0.00031	HCD (High Energy Collision Dissociation)	MS2	33.9666	30	33.2903	43348	02272025_Fatema_2-26-25_Elu.raw	F4	2.2	1
	FALSE	High	Sequest HT (A2)	Unambiguous	IScTIANR	C3(Carbamidomethyl)	34	XP_005246454.1	XP_005246466.1; NP_001293060.1; XP_016859184.1; XP_005246461.1; XP_005246462.1; XP_005246454.1; NP_997643.1; NP_473375.2; XP_016859181.1; XP_016859183.1; XP_024308537.1; NP_001293061.1; XP_024308538.1; XP_005246465.1; NP_997641.1; XP_005246459.1; NP_001293058.1; XP_024308539.1; XP_005246468.1; NP_997647.1; XP_005246460.1; XP_005246458.1; XP_005246463.1; XP_005246456.1; XP_005246469.1; NP_002017.1…	0	2	0.5735	0	1	1	467.743	934.479	934.477	1.36	0.00063	HCD (High Energy Collision Dissociation)	MS2	43.2158	30	17.6917	21633	02272025_Fatema_2-26-25_Elu.raw	F4	2.04	1
	FALSE	High	Sequest HT (A2)	Unambiguous	ATITGYR		33	XP_005246454.1	XP_005246466.1; NP_001293060.1; XP_016859184.1; XP_005246461.1; XP_005246462.1; XP_005246454.1; NP_997643.1; XP_016859181.1; XP_016859183.1; XP_024308537.1; NP_001293061.1; XP_024308538.1; XP_005246465.1; NP_997641.1; XP_005246459.1; NP_001293058.1; XP_024308539.1; XP_005246468.1; NP_997647.1; XP_005246460.1; XP_005246458.1; XP_005246463.1; XP_005246456.1; XP_005246469.1; NP_002017.1; XP_00524646…	0	2	0.408	0	1	1	391.214	781.421	781.42	0.31	0.00012	HCD (High Energy Collision Dissociation)	MS2	71.3353	19.066	18.0868	22186	02272025_Fatema_2-26-25_Elu.raw	F4	2.01	1
	FALSE	High	Sequest HT (A2)	Unambiguous	ATITGYR		33	XP_005246454.1	XP_005246466.1; NP_001293060.1; XP_016859184.1; XP_005246461.1; XP_005246462.1; XP_005246454.1; NP_997643.1; XP_016859181.1; XP_016859183.1; XP_024308537.1; NP_001293061.1; XP_024308538.1; XP_005246465.1; NP_997641.1; XP_005246459.1; NP_001293058.1; XP_024308539.1; XP_005246468.1; NP_997647.1; XP_005246460.1; XP_005246458.1; XP_005246463.1; XP_005246456.1; XP_005246469.1; NP_002017.1; XP_00524646…	0	2	0.5544	0	1	1	391.214	781.421	781.42	1.09	0.00043	HCD (High Energy Collision Dissociation)	MS2	31.7142	16.974	18.1932	22332	02272025_Fatema_2-26-25_Elu.raw	F4	1.93	1
	FALSE	High	Sequest HT (A2)	Unambiguous	DLQFVEVTDVK		33	XP_005246454.1	XP_005246466.1; NP_001293060.1; XP_016859184.1; XP_005246461.1; XP_005246462.1; XP_005246454.1; NP_997643.1; XP_016859181.1; XP_016859183.1; XP_024308537.1; NP_001293061.1; XP_024308538.1; XP_005246465.1; NP_997641.1; XP_005246459.1; NP_001293058.1; XP_024308539.1; XP_005246468.1; NP_997647.1; XP_005246460.1; XP_005246458.1; XP_005246463.1; XP_005246456.1; XP_005246469.1; NP_002017.1; XP_00524646…	0	2	0.6528	0	1	1	646.841	1292.68	1292.67	1.89	0.00122	HCD (High Energy Collision Dissociation)	MS2	25.9466	30	59.3248	78450	02272025_Fatema_2-26-25_Elu.raw	F4	1.93	1
FALSE	Master Protein Candidate	NP_997639.1	fibronectin isoform 6 precursor [Homo sapiens]	4	7	11	7	2176	239.5	5.88	26.14	7	1
	Checked	Confidence	Identifying Node	PSM Ambiguity	Annotated Sequence	Modifications	# Proteins	Master Protein Accessions	Protein Accessions	# Missed Cleavages	Charge	DeltaScore	DeltaCn	Rank	Search Engine Rank	m/z [Da]	MH+ [Da]	Theo. MH+ [Da]	DeltaM [ppm]	Deltam/z [Da]	Activation Type	MS Order	Isolation Interference [%]	Ion Inject Time [ms]	RT [min]	First Scan	Spectrum File	File ID	XCorr	# Protein Groups
	FALSE	High	Sequest HT (A2)	Unambiguous	SSPVVIDASTAIDAPSNLR		33	XP_005246454.1	XP_005246466.1; NP_001293060.1; XP_016859184.1; XP_005246461.1; XP_005246462.1; XP_005246454.1; NP_997643.1; XP_016859181.1; XP_016859183.1; XP_024308537.1; NP_001293061.1; XP_024308538.1; XP_005246465.1; NP_997641.1; XP_005246459.1; NP_001293058.1; XP_024308539.1; XP_005246468.1; NP_997647.1; XP_005246460.1; XP_005246458.1; XP_005246463.1; XP_005246456.1; XP_005246469.1; NP_002017.1; XP_00524646…	0	2	0.868	0	1	1	957.003	1913	1913	0.98	0.00093	HCD (High Energy Collision Dissociation)	MS2	8.38631	30	60.4815	80029	02272025_Fatema_2-26-25_Elu.raw	F4	3.41	1
	FALSE	High	Sequest HT (A2)	Unambiguous	SSPVVIDASTAIDAPSNLR		33	XP_005246454.1	XP_005246466.1; NP_001293060.1; XP_016859184.1; XP_005246461.1; XP_005246462.1; XP_005246454.1; NP_997643.1; XP_016859181.1; XP_016859183.1; XP_024308537.1; NP_001293061.1; XP_024308538.1; XP_005246465.1; NP_997641.1; XP_005246459.1; NP_001293058.1; XP_024308539.1; XP_005246468.1; NP_997647.1; XP_005246460.1; XP_005246458.1; XP_005246463.1; XP_005246456.1; XP_005246469.1; NP_002017.1; XP_00524646…	0	2	0.7595	0	1	1	957.004	1913	1913	1.49	0.00142	HCD (High Energy Collision Dissociation)	MS2	74.829	30	60.2044	79653	02272025_Fatema_2-26-25_Elu.raw	F4	2.91	1
	FALSE	High	Sequest HT (A2)	Unambiguous	EESPLLIGQQSTVSDVPR		33	XP_005246454.1	XP_005246466.1; NP_001293060.1; XP_016859184.1; XP_005246461.1; XP_005246462.1; XP_005246454.1; NP_997643.1; XP_016859181.1; XP_016859183.1; XP_024308537.1; NP_001293061.1; XP_024308538.1; XP_005246465.1; NP_997641.1; XP_005246459.1; NP_001293058.1; XP_024308539.1; XP_005246468.1; NP_997647.1; XP_005246460.1; XP_005246458.1; XP_005246463.1; XP_005246456.1; XP_005246469.1; NP_002017.1; XP_00524646…	0	3	0.7535	0	1	1	652.341	1955.01	1955.01	0.88	0.00058	HCD (High Energy Collision Dissociation)	MS2	3.59973	30	56.6442	74796	02272025_Fatema_2-26-25_Elu.raw	F4	2.88	1
	FALSE	High	Sequest HT (A2)	Unambiguous	EESPLLIGQQSTVSDVPR		33	XP_005246454.1	XP_005246466.1; NP_001293060.1; XP_016859184.1; XP_005246461.1; XP_005246462.1; XP_005246454.1; NP_997643.1; XP_016859181.1; XP_016859183.1; XP_024308537.1; NP_001293061.1; XP_024308538.1; XP_005246465.1; NP_997641.1; XP_005246459.1; NP_001293058.1; XP_024308539.1; XP_005246468.1; NP_997647.1; XP_005246460.1; XP_005246458.1; XP_005246463.1; XP_005246456.1; XP_005246469.1; NP_002017.1; XP_00524646…	0	2	0.822	0	1	1	978.007	1955.01	1955.01	-0.51	-0.0005	HCD (High Energy Collision Dissociation)	MS2	1.52326	30	56.6463	74799	02272025_Fatema_2-26-25_Elu.raw	F4	2.36	1
	FALSE	High	Sequest HT (A2)	Unambiguous	ATITGYR		33	XP_005246454.1	XP_005246466.1; NP_001293060.1; XP_016859184.1; XP_005246461.1; XP_005246462.1; XP_005246454.1; NP_997643.1; XP_016859181.1; XP_016859183.1; XP_024308537.1; NP_001293061.1; XP_024308538.1; XP_005246465.1; NP_997641.1; XP_005246459.1; NP_001293058.1; XP_024308539.1; XP_005246468.1; NP_997647.1; XP_005246460.1; XP_005246458.1; XP_005246463.1; XP_005246456.1; XP_005246469.1; NP_002017.1; XP_00524646…	0	2	0.4375	0	1	1	391.214	781.421	781.42	0.7	0.00027	HCD (High Energy Collision Dissociation)	MS2	79.9371	30	18.1369	22256	02272025_Fatema_2-26-25_Elu.raw	F4	2.24	1
	FALSE	High	Sequest HT (A2)	Unambiguous	STTPDITGYR		33	XP_005246454.1	XP_005246466.1; NP_001293060.1; XP_016859184.1; XP_005246461.1; XP_005246462.1; XP_005246454.1; NP_997643.1; XP_016859181.1; XP_016859183.1; XP_024308537.1; NP_001293061.1; XP_024308538.1; XP_005246465.1; NP_997641.1; XP_005246459.1; NP_001293058.1; XP_024308539.1; XP_005246468.1; NP_997647.1; XP_005246460.1; XP_005246458.1; XP_005246463.1; XP_005246456.1; XP_005246469.1; NP_002017.1; XP_00524646…	0	2	0.7489	0	1	1	555.775	1110.54	1110.54	0.39	0.00022	HCD (High Energy Collision Dissociation)	MS2	64.4823	30	31.8312	41338	02272025_Fatema_2-26-25_Elu.raw	F4	2.23	1
	FALSE	High	Sequest HT (A2)	Unambiguous	ITGYIIK		33	XP_005246454.1	XP_005246466.1; NP_001293060.1; XP_016859184.1; XP_005246461.1; XP_005246462.1; XP_005246454.1; NP_997643.1; XP_016859181.1; XP_016859183.1; XP_024308537.1; NP_001293061.1; XP_024308538.1; XP_005246465.1; NP_997641.1; XP_005246459.1; NP_001293058.1; XP_024308539.1; XP_005246468.1; NP_997647.1; XP_005246460.1; XP_005246458.1; XP_005246463.1; XP_005246456.1; XP_005246469.1; NP_002017.1; XP_00524646…	0	2	0.4591	0	1	1	404.253	807.498	807.497	0.78	0.00031	HCD (High Energy Collision Dissociation)	MS2	33.9666	30	33.2903	43348	02272025_Fatema_2-26-25_Elu.raw	F4	2.2	1
	FALSE	High	Sequest HT (A2)	Unambiguous	IScTIANR	C3(Carbamidomethyl)	34	XP_005246454.1	XP_005246466.1; NP_001293060.1; XP_016859184.1; XP_005246461.1; XP_005246462.1; XP_005246454.1; NP_997643.1; NP_473375.2; XP_016859181.1; XP_016859183.1; XP_024308537.1; NP_001293061.1; XP_024308538.1; XP_005246465.1; NP_997641.1; XP_005246459.1; NP_001293058.1; XP_024308539.1; XP_005246468.1; NP_997647.1; XP_005246460.1; XP_005246458.1; XP_005246463.1; XP_005246456.1; XP_005246469.1; NP_002017.1…	0	2	0.5735	0	1	1	467.743	934.479	934.477	1.36	0.00063	HCD (High Energy Collision Dissociation)	MS2	43.2158	30	17.6917	21633	02272025_Fatema_2-26-25_Elu.raw	F4	2.04	1
	FALSE	High	Sequest HT (A2)	Unambiguous	ATITGYR		33	XP_005246454.1	XP_005246466.1; NP_001293060.1; XP_016859184.1; XP_005246461.1; XP_005246462.1; XP_005246454.1; NP_997643.1; XP_016859181.1; XP_016859183.1; XP_024308537.1; NP_001293061.1; XP_024308538.1; XP_005246465.1; NP_997641.1; XP_005246459.1; NP_001293058.1; XP_024308539.1; XP_005246468.1; NP_997647.1; XP_005246460.1; XP_005246458.1; XP_005246463.1; XP_005246456.1; XP_005246469.1; NP_002017.1; XP_00524646…	0	2	0.408	0	1	1	391.214	781.421	781.42	0.31	0.00012	HCD (High Energy Collision Dissociation)	MS2	71.3353	19.066	18.0868	22186	02272025_Fatema_2-26-25_Elu.raw	F4	2.01	1
	FALSE	High	Sequest HT (A2)	Unambiguous	ATITGYR		33	XP_005246454.1	XP_005246466.1; NP_001293060.1; XP_016859184.1; XP_005246461.1; XP_005246462.1; XP_005246454.1; NP_997643.1; XP_016859181.1; XP_016859183.1; XP_024308537.1; NP_001293061.1; XP_024308538.1; XP_005246465.1; NP_997641.1; XP_005246459.1; NP_001293058.1; XP_024308539.1; XP_005246468.1; NP_997647.1; XP_005246460.1; XP_005246458.1; XP_005246463.1; XP_005246456.1; XP_005246469.1; NP_002017.1; XP_00524646…	0	2	0.5544	0	1	1	391.214	781.421	781.42	1.09	0.00043	HCD (High Energy Collision Dissociation)	MS2	31.7142	16.974	18.1932	22332	02272025_Fatema_2-26-25_Elu.raw	F4	1.93	1
	FALSE	High	Sequest HT (A2)	Unambiguous	DLQFVEVTDVK		33	XP_005246454.1	XP_005246466.1; NP_001293060.1; XP_016859184.1; XP_005246461.1; XP_005246462.1; XP_005246454.1; NP_997643.1; XP_016859181.1; XP_016859183.1; XP_024308537.1; NP_001293061.1; XP_024308538.1; XP_005246465.1; NP_997641.1; XP_005246459.1; NP_001293058.1; XP_024308539.1; XP_005246468.1; NP_997647.1; XP_005246460.1; XP_005246458.1; XP_005246463.1; XP_005246456.1; XP_005246469.1; NP_002017.1; XP_00524646…	0	2	0.6528	0	1	1	646.841	1292.68	1292.67	1.89	0.00122	HCD (High Energy Collision Dissociation)	MS2	25.9466	30	59.3248	78450	02272025_Fatema_2-26-25_Elu.raw	F4	1.93	1
FALSE	Master Protein Candidate	NP_001293059.1	fibronectin isoform 9 precursor [Homo sapiens]	4	7	11	7	2267	249.2	5.62	26.14	7	1
	Checked	Confidence	Identifying Node	PSM Ambiguity	Annotated Sequence	Modifications	# Proteins	Master Protein Accessions	Protein Accessions	# Missed Cleavages	Charge	DeltaScore	DeltaCn	Rank	Search Engine Rank	m/z [Da]	MH+ [Da]	Theo. MH+ [Da]	DeltaM [ppm]	Deltam/z [Da]	Activation Type	MS Order	Isolation Interference [%]	Ion Inject Time [ms]	RT [min]	First Scan	Spectrum File	File ID	XCorr	# Protein Groups
	FALSE	High	Sequest HT (A2)	Unambiguous	SSPVVIDASTAIDAPSNLR		33	XP_005246454.1	XP_005246466.1; NP_001293060.1; XP_016859184.1; XP_005246461.1; XP_005246462.1; XP_005246454.1; NP_997643.1; XP_016859181.1; XP_016859183.1; XP_024308537.1; NP_001293061.1; XP_024308538.1; XP_005246465.1; NP_997641.1; XP_005246459.1; NP_001293058.1; XP_024308539.1; XP_005246468.1; NP_997647.1; XP_005246460.1; XP_005246458.1; XP_005246463.1; XP_005246456.1; XP_005246469.1; NP_002017.1; XP_00524646…	0	2	0.868	0	1	1	957.003	1913	1913	0.98	0.00093	HCD (High Energy Collision Dissociation)	MS2	8.38631	30	60.4815	80029	02272025_Fatema_2-26-25_Elu.raw	F4	3.41	1
	FALSE	High	Sequest HT (A2)	Unambiguous	SSPVVIDASTAIDAPSNLR		33	XP_005246454.1	XP_005246466.1; NP_001293060.1; XP_016859184.1; XP_005246461.1; XP_005246462.1; XP_005246454.1; NP_997643.1; XP_016859181.1; XP_016859183.1; XP_024308537.1; NP_001293061.1; XP_024308538.1; XP_005246465.1; NP_997641.1; XP_005246459.1; NP_001293058.1; XP_024308539.1; XP_005246468.1; NP_997647.1; XP_005246460.1; XP_005246458.1; XP_005246463.1; XP_005246456.1; XP_005246469.1; NP_002017.1; XP_00524646…	0	2	0.7595	0	1	1	957.004	1913	1913	1.49	0.00142	HCD (High Energy Collision Dissociation)	MS2	74.829	30	60.2044	79653	02272025_Fatema_2-26-25_Elu.raw	F4	2.91	1
	FALSE	High	Sequest HT (A2)	Unambiguous	EESPLLIGQQSTVSDVPR		33	XP_005246454.1	XP_005246466.1; NP_001293060.1; XP_016859184.1; XP_005246461.1; XP_005246462.1; XP_005246454.1; NP_997643.1; XP_016859181.1; XP_016859183.1; XP_024308537.1; NP_001293061.1; XP_024308538.1; XP_005246465.1; NP_997641.1; XP_005246459.1; NP_001293058.1; XP_024308539.1; XP_005246468.1; NP_997647.1; XP_005246460.1; XP_005246458.1; XP_005246463.1; XP_005246456.1; XP_005246469.1; NP_002017.1; XP_00524646…	0	3	0.7535	0	1	1	652.341	1955.01	1955.01	0.88	0.00058	HCD (High Energy Collision Dissociation)	MS2	3.59973	30	56.6442	74796	02272025_Fatema_2-26-25_Elu.raw	F4	2.88	1
	FALSE	High	Sequest HT (A2)	Unambiguous	EESPLLIGQQSTVSDVPR		33	XP_005246454.1	XP_005246466.1; NP_001293060.1; XP_016859184.1; XP_005246461.1; XP_005246462.1; XP_005246454.1; NP_997643.1; XP_016859181.1; XP_016859183.1; XP_024308537.1; NP_001293061.1; XP_024308538.1; XP_005246465.1; NP_997641.1; XP_005246459.1; NP_001293058.1; XP_024308539.1; XP_005246468.1; NP_997647.1; XP_005246460.1; XP_005246458.1; XP_005246463.1; XP_005246456.1; XP_005246469.1; NP_002017.1; XP_00524646…	0	2	0.822	0	1	1	978.007	1955.01	1955.01	-0.51	-0.0005	HCD (High Energy Collision Dissociation)	MS2	1.52326	30	56.6463	74799	02272025_Fatema_2-26-25_Elu.raw	F4	2.36	1
	FALSE	High	Sequest HT (A2)	Unambiguous	ATITGYR		33	XP_005246454.1	XP_005246466.1; NP_001293060.1; XP_016859184.1; XP_005246461.1; XP_005246462.1; XP_005246454.1; NP_997643.1; XP_016859181.1; XP_016859183.1; XP_024308537.1; NP_001293061.1; XP_024308538.1; XP_005246465.1; NP_997641.1; XP_005246459.1; NP_001293058.1; XP_024308539.1; XP_005246468.1; NP_997647.1; XP_005246460.1; XP_005246458.1; XP_005246463.1; XP_005246456.1; XP_005246469.1; NP_002017.1; XP_00524646…	0	2	0.4375	0	1	1	391.214	781.421	781.42	0.7	0.00027	HCD (High Energy Collision Dissociation)	MS2	79.9371	30	18.1369	22256	02272025_Fatema_2-26-25_Elu.raw	F4	2.24	1
	FALSE	High	Sequest HT (A2)	Unambiguous	STTPDITGYR		33	XP_005246454.1	XP_005246466.1; NP_001293060.1; XP_016859184.1; XP_005246461.1; XP_005246462.1; XP_005246454.1; NP_997643.1; XP_016859181.1; XP_016859183.1; XP_024308537.1; NP_001293061.1; XP_024308538.1; XP_005246465.1; NP_997641.1; XP_005246459.1; NP_001293058.1; XP_024308539.1; XP_005246468.1; NP_997647.1; XP_005246460.1; XP_005246458.1; XP_005246463.1; XP_005246456.1; XP_005246469.1; NP_002017.1; XP_00524646…	0	2	0.7489	0	1	1	555.775	1110.54	1110.54	0.39	0.00022	HCD (High Energy Collision Dissociation)	MS2	64.4823	30	31.8312	41338	02272025_Fatema_2-26-25_Elu.raw	F4	2.23	1
	FALSE	High	Sequest HT (A2)	Unambiguous	ITGYIIK		33	XP_005246454.1	XP_005246466.1; NP_001293060.1; XP_016859184.1; XP_005246461.1; XP_005246462.1; XP_005246454.1; NP_997643.1; XP_016859181.1; XP_016859183.1; XP_024308537.1; NP_001293061.1; XP_024308538.1; XP_005246465.1; NP_997641.1; XP_005246459.1; NP_001293058.1; XP_024308539.1; XP_005246468.1; NP_997647.1; XP_005246460.1; XP_005246458.1; XP_005246463.1; XP_005246456.1; XP_005246469.1; NP_002017.1; XP_00524646…	0	2	0.4591	0	1	1	404.253	807.498	807.497	0.78	0.00031	HCD (High Energy Collision Dissociation)	MS2	33.9666	30	33.2903	43348	02272025_Fatema_2-26-25_Elu.raw	F4	2.2	1
	FALSE	High	Sequest HT (A2)	Unambiguous	IScTIANR	C3(Carbamidomethyl)	34	XP_005246454.1	XP_005246466.1; NP_001293060.1; XP_016859184.1; XP_005246461.1; XP_005246462.1; XP_005246454.1; NP_997643.1; NP_473375.2; XP_016859181.1; XP_016859183.1; XP_024308537.1; NP_001293061.1; XP_024308538.1; XP_005246465.1; NP_997641.1; XP_005246459.1; NP_001293058.1; XP_024308539.1; XP_005246468.1; NP_997647.1; XP_005246460.1; XP_005246458.1; XP_005246463.1; XP_005246456.1; XP_005246469.1; NP_002017.1…	0	2	0.5735	0	1	1	467.743	934.479	934.477	1.36	0.00063	HCD (High Energy Collision Dissociation)	MS2	43.2158	30	17.6917	21633	02272025_Fatema_2-26-25_Elu.raw	F4	2.04	1
	FALSE	High	Sequest HT (A2)	Unambiguous	ATITGYR		33	XP_005246454.1	XP_005246466.1; NP_001293060.1; XP_016859184.1; XP_005246461.1; XP_005246462.1; XP_005246454.1; NP_997643.1; XP_016859181.1; XP_016859183.1; XP_024308537.1; NP_001293061.1; XP_024308538.1; XP_005246465.1; NP_997641.1; XP_005246459.1; NP_001293058.1; XP_024308539.1; XP_005246468.1; NP_997647.1; XP_005246460.1; XP_005246458.1; XP_005246463.1; XP_005246456.1; XP_005246469.1; NP_002017.1; XP_00524646…	0	2	0.408	0	1	1	391.214	781.421	781.42	0.31	0.00012	HCD (High Energy Collision Dissociation)	MS2	71.3353	19.066	18.0868	22186	02272025_Fatema_2-26-25_Elu.raw	F4	2.01	1
	FALSE	High	Sequest HT (A2)	Unambiguous	ATITGYR		33	XP_005246454.1	XP_005246466.1; NP_001293060.1; XP_016859184.1; XP_005246461.1; XP_005246462.1; XP_005246454.1; NP_997643.1; XP_016859181.1; XP_016859183.1; XP_024308537.1; NP_001293061.1; XP_024308538.1; XP_005246465.1; NP_997641.1; XP_005246459.1; NP_001293058.1; XP_024308539.1; XP_005246468.1; NP_997647.1; XP_005246460.1; XP_005246458.1; XP_005246463.1; XP_005246456.1; XP_005246469.1; NP_002017.1; XP_00524646…	0	2	0.5544	0	1	1	391.214	781.421	781.42	1.09	0.00043	HCD (High Energy Collision Dissociation)	MS2	31.7142	16.974	18.1932	22332	02272025_Fatema_2-26-25_Elu.raw	F4	1.93	1
	FALSE	High	Sequest HT (A2)	Unambiguous	DLQFVEVTDVK		33	XP_005246454.1	XP_005246466.1; NP_001293060.1; XP_016859184.1; XP_005246461.1; XP_005246462.1; XP_005246454.1; NP_997643.1; XP_016859181.1; XP_016859183.1; XP_024308537.1; NP_001293061.1; XP_024308538.1; XP_005246465.1; NP_997641.1; XP_005246459.1; NP_001293058.1; XP_024308539.1; XP_005246468.1; NP_997647.1; XP_005246460.1; XP_005246458.1; XP_005246463.1; XP_005246456.1; XP_005246469.1; NP_002017.1; XP_00524646…	0	2	0.6528	0	1	1	646.841	1292.68	1292.67	1.89	0.00122	HCD (High Energy Collision Dissociation)	MS2	25.9466	30	59.3248	78450	02272025_Fatema_2-26-25_Elu.raw	F4	1.93	1
FALSE	Master Protein Candidate	XP_005246473.1	fibronectin isoform X24 [Homo sapiens]	4	7	11	7	2246	247.1	6.19	26.14	7	1
	Checked	Confidence	Identifying Node	PSM Ambiguity	Annotated Sequence	Modifications	# Proteins	Master Protein Accessions	Protein Accessions	# Missed Cleavages	Charge	DeltaScore	DeltaCn	Rank	Search Engine Rank	m/z [Da]	MH+ [Da]	Theo. MH+ [Da]	DeltaM [ppm]	Deltam/z [Da]	Activation Type	MS Order	Isolation Interference [%]	Ion Inject Time [ms]	RT [min]	First Scan	Spectrum File	File ID	XCorr	# Protein Groups
	FALSE	High	Sequest HT (A2)	Unambiguous	SSPVVIDASTAIDAPSNLR		33	XP_005246454.1	XP_005246466.1; NP_001293060.1; XP_016859184.1; XP_005246461.1; XP_005246462.1; XP_005246454.1; NP_997643.1; XP_016859181.1; XP_016859183.1; XP_024308537.1; NP_001293061.1; XP_024308538.1; XP_005246465.1; NP_997641.1; XP_005246459.1; NP_001293058.1; XP_024308539.1; XP_005246468.1; NP_997647.1; XP_005246460.1; XP_005246458.1; XP_005246463.1; XP_005246456.1; XP_005246469.1; NP_002017.1; XP_00524646…	0	2	0.868	0	1	1	957.003	1913	1913	0.98	0.00093	HCD (High Energy Collision Dissociation)	MS2	8.38631	30	60.4815	80029	02272025_Fatema_2-26-25_Elu.raw	F4	3.41	1
	FALSE	High	Sequest HT (A2)	Unambiguous	SSPVVIDASTAIDAPSNLR		33	XP_005246454.1	XP_005246466.1; NP_001293060.1; XP_016859184.1; XP_005246461.1; XP_005246462.1; XP_005246454.1; NP_997643.1; XP_016859181.1; XP_016859183.1; XP_024308537.1; NP_001293061.1; XP_024308538.1; XP_005246465.1; NP_997641.1; XP_005246459.1; NP_001293058.1; XP_024308539.1; XP_005246468.1; NP_997647.1; XP_005246460.1; XP_005246458.1; XP_005246463.1; XP_005246456.1; XP_005246469.1; NP_002017.1; XP_00524646…	0	2	0.7595	0	1	1	957.004	1913	1913	1.49	0.00142	HCD (High Energy Collision Dissociation)	MS2	74.829	30	60.2044	79653	02272025_Fatema_2-26-25_Elu.raw	F4	2.91	1
	FALSE	High	Sequest HT (A2)	Unambiguous	EESPLLIGQQSTVSDVPR		33	XP_005246454.1	XP_005246466.1; NP_001293060.1; XP_016859184.1; XP_005246461.1; XP_005246462.1; XP_005246454.1; NP_997643.1; XP_016859181.1; XP_016859183.1; XP_024308537.1; NP_001293061.1; XP_024308538.1; XP_005246465.1; NP_997641.1; XP_005246459.1; NP_001293058.1; XP_024308539.1; XP_005246468.1; NP_997647.1; XP_005246460.1; XP_005246458.1; XP_005246463.1; XP_005246456.1; XP_005246469.1; NP_002017.1; XP_00524646…	0	3	0.7535	0	1	1	652.341	1955.01	1955.01	0.88	0.00058	HCD (High Energy Collision Dissociation)	MS2	3.59973	30	56.6442	74796	02272025_Fatema_2-26-25_Elu.raw	F4	2.88	1
	FALSE	High	Sequest HT (A2)	Unambiguous	EESPLLIGQQSTVSDVPR		33	XP_005246454.1	XP_005246466.1; NP_001293060.1; XP_016859184.1; XP_005246461.1; XP_005246462.1; XP_005246454.1; NP_997643.1; XP_016859181.1; XP_016859183.1; XP_024308537.1; NP_001293061.1; XP_024308538.1; XP_005246465.1; NP_997641.1; XP_005246459.1; NP_001293058.1; XP_024308539.1; XP_005246468.1; NP_997647.1; XP_005246460.1; XP_005246458.1; XP_005246463.1; XP_005246456.1; XP_005246469.1; NP_002017.1; XP_00524646…	0	2	0.822	0	1	1	978.007	1955.01	1955.01	-0.51	-0.0005	HCD (High Energy Collision Dissociation)	MS2	1.52326	30	56.6463	74799	02272025_Fatema_2-26-25_Elu.raw	F4	2.36	1
	FALSE	High	Sequest HT (A2)	Unambiguous	ATITGYR		33	XP_005246454.1	XP_005246466.1; NP_001293060.1; XP_016859184.1; XP_005246461.1; XP_005246462.1; XP_005246454.1; NP_997643.1; XP_016859181.1; XP_016859183.1; XP_024308537.1; NP_001293061.1; XP_024308538.1; XP_005246465.1; NP_997641.1; XP_005246459.1; NP_001293058.1; XP_024308539.1; XP_005246468.1; NP_997647.1; XP_005246460.1; XP_005246458.1; XP_005246463.1; XP_005246456.1; XP_005246469.1; NP_002017.1; XP_00524646…	0	2	0.4375	0	1	1	391.214	781.421	781.42	0.7	0.00027	HCD (High Energy Collision Dissociation)	MS2	79.9371	30	18.1369	22256	02272025_Fatema_2-26-25_Elu.raw	F4	2.24	1
	FALSE	High	Sequest HT (A2)	Unambiguous	STTPDITGYR		33	XP_005246454.1	XP_005246466.1; NP_001293060.1; XP_016859184.1; XP_005246461.1; XP_005246462.1; XP_005246454.1; NP_997643.1; XP_016859181.1; XP_016859183.1; XP_024308537.1; NP_001293061.1; XP_024308538.1; XP_005246465.1; NP_997641.1; XP_005246459.1; NP_001293058.1; XP_024308539.1; XP_005246468.1; NP_997647.1; XP_005246460.1; XP_005246458.1; XP_005246463.1; XP_005246456.1; XP_005246469.1; NP_002017.1; XP_00524646…	0	2	0.7489	0	1	1	555.775	1110.54	1110.54	0.39	0.00022	HCD (High Energy Collision Dissociation)	MS2	64.4823	30	31.8312	41338	02272025_Fatema_2-26-25_Elu.raw	F4	2.23	1
	FALSE	High	Sequest HT (A2)	Unambiguous	ITGYIIK		33	XP_005246454.1	XP_005246466.1; NP_001293060.1; XP_016859184.1; XP_005246461.1; XP_005246462.1; XP_005246454.1; NP_997643.1; XP_016859181.1; XP_016859183.1; XP_024308537.1; NP_001293061.1; XP_024308538.1; XP_005246465.1; NP_997641.1; XP_005246459.1; NP_001293058.1; XP_024308539.1; XP_005246468.1; NP_997647.1; XP_005246460.1; XP_005246458.1; XP_005246463.1; XP_005246456.1; XP_005246469.1; NP_002017.1; XP_00524646…	0	2	0.4591	0	1	1	404.253	807.498	807.497	0.78	0.00031	HCD (High Energy Collision Dissociation)	MS2	33.9666	30	33.2903	43348	02272025_Fatema_2-26-25_Elu.raw	F4	2.2	1
	FALSE	High	Sequest HT (A2)	Unambiguous	IScTIANR	C3(Carbamidomethyl)	34	XP_005246454.1	XP_005246466.1; NP_001293060.1; XP_016859184.1; XP_005246461.1; XP_005246462.1; XP_005246454.1; NP_997643.1; NP_473375.2; XP_016859181.1; XP_016859183.1; XP_024308537.1; NP_001293061.1; XP_024308538.1; XP_005246465.1; NP_997641.1; XP_005246459.1; NP_001293058.1; XP_024308539.1; XP_005246468.1; NP_997647.1; XP_005246460.1; XP_005246458.1; XP_005246463.1; XP_005246456.1; XP_005246469.1; NP_002017.1…	0	2	0.5735	0	1	1	467.743	934.479	934.477	1.36	0.00063	HCD (High Energy Collision Dissociation)	MS2	43.2158	30	17.6917	21633	02272025_Fatema_2-26-25_Elu.raw	F4	2.04	1
	FALSE	High	Sequest HT (A2)	Unambiguous	ATITGYR		33	XP_005246454.1	XP_005246466.1; NP_001293060.1; XP_016859184.1; XP_005246461.1; XP_005246462.1; XP_005246454.1; NP_997643.1; XP_016859181.1; XP_016859183.1; XP_024308537.1; NP_001293061.1; XP_024308538.1; XP_005246465.1; NP_997641.1; XP_005246459.1; NP_001293058.1; XP_024308539.1; XP_005246468.1; NP_997647.1; XP_005246460.1; XP_005246458.1; XP_005246463.1; XP_005246456.1; XP_005246469.1; NP_002017.1; XP_00524646…	0	2	0.408	0	1	1	391.214	781.421	781.42	0.31	0.00012	HCD (High Energy Collision Dissociation)	MS2	71.3353	19.066	18.0868	22186	02272025_Fatema_2-26-25_Elu.raw	F4	2.01	1
	FALSE	High	Sequest HT (A2)	Unambiguous	ATITGYR		33	XP_005246454.1	XP_005246466.1; NP_001293060.1; XP_016859184.1; XP_005246461.1; XP_005246462.1; XP_005246454.1; NP_997643.1; XP_016859181.1; XP_016859183.1; XP_024308537.1; NP_001293061.1; XP_024308538.1; XP_005246465.1; NP_997641.1; XP_005246459.1; NP_001293058.1; XP_024308539.1; XP_005246468.1; NP_997647.1; XP_005246460.1; XP_005246458.1; XP_005246463.1; XP_005246456.1; XP_005246469.1; NP_002017.1; XP_00524646…	0	2	0.5544	0	1	1	391.214	781.421	781.42	1.09	0.00043	HCD (High Energy Collision Dissociation)	MS2	31.7142	16.974	18.1932	22332	02272025_Fatema_2-26-25_Elu.raw	F4	1.93	1
	FALSE	High	Sequest HT (A2)	Unambiguous	DLQFVEVTDVK		33	XP_005246454.1	XP_005246466.1; NP_001293060.1; XP_016859184.1; XP_005246461.1; XP_005246462.1; XP_005246454.1; NP_997643.1; XP_016859181.1; XP_016859183.1; XP_024308537.1; NP_001293061.1; XP_024308538.1; XP_005246465.1; NP_997641.1; XP_005246459.1; NP_001293058.1; XP_024308539.1; XP_005246468.1; NP_997647.1; XP_005246460.1; XP_005246458.1; XP_005246463.1; XP_005246456.1; XP_005246469.1; NP_002017.1; XP_00524646…	0	2	0.6528	0	1	1	646.841	1292.68	1292.67	1.89	0.00122	HCD (High Energy Collision Dissociation)	MS2	25.9466	30	59.3248	78450	02272025_Fatema_2-26-25_Elu.raw	F4	1.93	1
FALSE	Master Protein Candidate	XP_016859182.1	fibronectin isoform X17 [Homo sapiens]	3	7	11	7	2356	258.9	5.71	26.14	7	1
	Checked	Confidence	Identifying Node	PSM Ambiguity	Annotated Sequence	Modifications	# Proteins	Master Protein Accessions	Protein Accessions	# Missed Cleavages	Charge	DeltaScore	DeltaCn	Rank	Search Engine Rank	m/z [Da]	MH+ [Da]	Theo. MH+ [Da]	DeltaM [ppm]	Deltam/z [Da]	Activation Type	MS Order	Isolation Interference [%]	Ion Inject Time [ms]	RT [min]	First Scan	Spectrum File	File ID	XCorr	# Protein Groups
	FALSE	High	Sequest HT (A2)	Unambiguous	SSPVVIDASTAIDAPSNLR		33	XP_005246454.1	XP_005246466.1; NP_001293060.1; XP_016859184.1; XP_005246461.1; XP_005246462.1; XP_005246454.1; NP_997643.1; XP_016859181.1; XP_016859183.1; XP_024308537.1; NP_001293061.1; XP_024308538.1; XP_005246465.1; NP_997641.1; XP_005246459.1; NP_001293058.1; XP_024308539.1; XP_005246468.1; NP_997647.1; XP_005246460.1; XP_005246458.1; XP_005246463.1; XP_005246456.1; XP_005246469.1; NP_002017.1; XP_00524646…	0	2	0.868	0	1	1	957.003	1913	1913	0.98	0.00093	HCD (High Energy Collision Dissociation)	MS2	8.38631	30	60.4815	80029	02272025_Fatema_2-26-25_Elu.raw	F4	3.41	1
	FALSE	High	Sequest HT (A2)	Unambiguous	SSPVVIDASTAIDAPSNLR		33	XP_005246454.1	XP_005246466.1; NP_001293060.1; XP_016859184.1; XP_005246461.1; XP_005246462.1; XP_005246454.1; NP_997643.1; XP_016859181.1; XP_016859183.1; XP_024308537.1; NP_001293061.1; XP_024308538.1; XP_005246465.1; NP_997641.1; XP_005246459.1; NP_001293058.1; XP_024308539.1; XP_005246468.1; NP_997647.1; XP_005246460.1; XP_005246458.1; XP_005246463.1; XP_005246456.1; XP_005246469.1; NP_002017.1; XP_00524646…	0	2	0.7595	0	1	1	957.004	1913	1913	1.49	0.00142	HCD (High Energy Collision Dissociation)	MS2	74.829	30	60.2044	79653	02272025_Fatema_2-26-25_Elu.raw	F4	2.91	1
	FALSE	High	Sequest HT (A2)	Unambiguous	EESPLLIGQQSTVSDVPR		33	XP_005246454.1	XP_005246466.1; NP_001293060.1; XP_016859184.1; XP_005246461.1; XP_005246462.1; XP_005246454.1; NP_997643.1; XP_016859181.1; XP_016859183.1; XP_024308537.1; NP_001293061.1; XP_024308538.1; XP_005246465.1; NP_997641.1; XP_005246459.1; NP_001293058.1; XP_024308539.1; XP_005246468.1; NP_997647.1; XP_005246460.1; XP_005246458.1; XP_005246463.1; XP_005246456.1; XP_005246469.1; NP_002017.1; XP_00524646…	0	3	0.7535	0	1	1	652.341	1955.01	1955.01	0.88	0.00058	HCD (High Energy Collision Dissociation)	MS2	3.59973	30	56.6442	74796	02272025_Fatema_2-26-25_Elu.raw	F4	2.88	1
	FALSE	High	Sequest HT (A2)	Unambiguous	EESPLLIGQQSTVSDVPR		33	XP_005246454.1	XP_005246466.1; NP_001293060.1; XP_016859184.1; XP_005246461.1; XP_005246462.1; XP_005246454.1; NP_997643.1; XP_016859181.1; XP_016859183.1; XP_024308537.1; NP_001293061.1; XP_024308538.1; XP_005246465.1; NP_997641.1; XP_005246459.1; NP_001293058.1; XP_024308539.1; XP_005246468.1; NP_997647.1; XP_005246460.1; XP_005246458.1; XP_005246463.1; XP_005246456.1; XP_005246469.1; NP_002017.1; XP_00524646…	0	2	0.822	0	1	1	978.007	1955.01	1955.01	-0.51	-0.0005	HCD (High Energy Collision Dissociation)	MS2	1.52326	30	56.6463	74799	02272025_Fatema_2-26-25_Elu.raw	F4	2.36	1
	FALSE	High	Sequest HT (A2)	Unambiguous	ATITGYR		33	XP_005246454.1	XP_005246466.1; NP_001293060.1; XP_016859184.1; XP_005246461.1; XP_005246462.1; XP_005246454.1; NP_997643.1; XP_016859181.1; XP_016859183.1; XP_024308537.1; NP_001293061.1; XP_024308538.1; XP_005246465.1; NP_997641.1; XP_005246459.1; NP_001293058.1; XP_024308539.1; XP_005246468.1; NP_997647.1; XP_005246460.1; XP_005246458.1; XP_005246463.1; XP_005246456.1; XP_005246469.1; NP_002017.1; XP_00524646…	0	2	0.4375	0	1	1	391.214	781.421	781.42	0.7	0.00027	HCD (High Energy Collision Dissociation)	MS2	79.9371	30	18.1369	22256	02272025_Fatema_2-26-25_Elu.raw	F4	2.24	1
	FALSE	High	Sequest HT (A2)	Unambiguous	STTPDITGYR		33	XP_005246454.1	XP_005246466.1; NP_001293060.1; XP_016859184.1; XP_005246461.1; XP_005246462.1; XP_005246454.1; NP_997643.1; XP_016859181.1; XP_016859183.1; XP_024308537.1; NP_001293061.1; XP_024308538.1; XP_005246465.1; NP_997641.1; XP_005246459.1; NP_001293058.1; XP_024308539.1; XP_005246468.1; NP_997647.1; XP_005246460.1; XP_005246458.1; XP_005246463.1; XP_005246456.1; XP_005246469.1; NP_002017.1; XP_00524646…	0	2	0.7489	0	1	1	555.775	1110.54	1110.54	0.39	0.00022	HCD (High Energy Collision Dissociation)	MS2	64.4823	30	31.8312	41338	02272025_Fatema_2-26-25_Elu.raw	F4	2.23	1
	FALSE	High	Sequest HT (A2)	Unambiguous	ITGYIIK		33	XP_005246454.1	XP_005246466.1; NP_001293060.1; XP_016859184.1; XP_005246461.1; XP_005246462.1; XP_005246454.1; NP_997643.1; XP_016859181.1; XP_016859183.1; XP_024308537.1; NP_001293061.1; XP_024308538.1; XP_005246465.1; NP_997641.1; XP_005246459.1; NP_001293058.1; XP_024308539.1; XP_005246468.1; NP_997647.1; XP_005246460.1; XP_005246458.1; XP_005246463.1; XP_005246456.1; XP_005246469.1; NP_002017.1; XP_00524646…	0	2	0.4591	0	1	1	404.253	807.498	807.497	0.78	0.00031	HCD (High Energy Collision Dissociation)	MS2	33.9666	30	33.2903	43348	02272025_Fatema_2-26-25_Elu.raw	F4	2.2	1
	FALSE	High	Sequest HT (A2)	Unambiguous	IScTIANR	C3(Carbamidomethyl)	34	XP_005246454.1	XP_005246466.1; NP_001293060.1; XP_016859184.1; XP_005246461.1; XP_005246462.1; XP_005246454.1; NP_997643.1; NP_473375.2; XP_016859181.1; XP_016859183.1; XP_024308537.1; NP_001293061.1; XP_024308538.1; XP_005246465.1; NP_997641.1; XP_005246459.1; NP_001293058.1; XP_024308539.1; XP_005246468.1; NP_997647.1; XP_005246460.1; XP_005246458.1; XP_005246463.1; XP_005246456.1; XP_005246469.1; NP_002017.1…	0	2	0.5735	0	1	1	467.743	934.479	934.477	1.36	0.00063	HCD (High Energy Collision Dissociation)	MS2	43.2158	30	17.6917	21633	02272025_Fatema_2-26-25_Elu.raw	F4	2.04	1
	FALSE	High	Sequest HT (A2)	Unambiguous	ATITGYR		33	XP_005246454.1	XP_005246466.1; NP_001293060.1; XP_016859184.1; XP_005246461.1; XP_005246462.1; XP_005246454.1; NP_997643.1; XP_016859181.1; XP_016859183.1; XP_024308537.1; NP_001293061.1; XP_024308538.1; XP_005246465.1; NP_997641.1; XP_005246459.1; NP_001293058.1; XP_024308539.1; XP_005246468.1; NP_997647.1; XP_005246460.1; XP_005246458.1; XP_005246463.1; XP_005246456.1; XP_005246469.1; NP_002017.1; XP_00524646…	0	2	0.408	0	1	1	391.214	781.421	781.42	0.31	0.00012	HCD (High Energy Collision Dissociation)	MS2	71.3353	19.066	18.0868	22186	02272025_Fatema_2-26-25_Elu.raw	F4	2.01	1
	FALSE	High	Sequest HT (A2)	Unambiguous	ATITGYR		33	XP_005246454.1	XP_005246466.1; NP_001293060.1; XP_016859184.1; XP_005246461.1; XP_005246462.1; XP_005246454.1; NP_997643.1; XP_016859181.1; XP_016859183.1; XP_024308537.1; NP_001293061.1; XP_024308538.1; XP_005246465.1; NP_997641.1; XP_005246459.1; NP_001293058.1; XP_024308539.1; XP_005246468.1; NP_997647.1; XP_005246460.1; XP_005246458.1; XP_005246463.1; XP_005246456.1; XP_005246469.1; NP_002017.1; XP_00524646…	0	2	0.5544	0	1	1	391.214	781.421	781.42	1.09	0.00043	HCD (High Energy Collision Dissociation)	MS2	31.7142	16.974	18.1932	22332	02272025_Fatema_2-26-25_Elu.raw	F4	1.93	1
	FALSE	High	Sequest HT (A2)	Unambiguous	DLQFVEVTDVK		33	XP_005246454.1	XP_005246466.1; NP_001293060.1; XP_016859184.1; XP_005246461.1; XP_005246462.1; XP_005246454.1; NP_997643.1; XP_016859181.1; XP_016859183.1; XP_024308537.1; NP_001293061.1; XP_024308538.1; XP_005246465.1; NP_997641.1; XP_005246459.1; NP_001293058.1; XP_024308539.1; XP_005246468.1; NP_997647.1; XP_005246460.1; XP_005246458.1; XP_005246463.1; XP_005246456.1; XP_005246469.1; NP_002017.1; XP_00524646…	0	2	0.6528	0	1	1	646.841	1292.68	1292.67	1.89	0.00122	HCD (High Energy Collision Dissociation)	MS2	25.9466	30	59.3248	78450	02272025_Fatema_2-26-25_Elu.raw	F4	1.93	1
FALSE	Master Protein Candidate	XP_005246471.1	fibronectin isoform X23 [Homo sapiens]	4	7	11	7	2266	249.3	5.64	26.14	7	1
	Checked	Confidence	Identifying Node	PSM Ambiguity	Annotated Sequence	Modifications	# Proteins	Master Protein Accessions	Protein Accessions	# Missed Cleavages	Charge	DeltaScore	DeltaCn	Rank	Search Engine Rank	m/z [Da]	MH+ [Da]	Theo. MH+ [Da]	DeltaM [ppm]	Deltam/z [Da]	Activation Type	MS Order	Isolation Interference [%]	Ion Inject Time [ms]	RT [min]	First Scan	Spectrum File	File ID	XCorr	# Protein Groups
	FALSE	High	Sequest HT (A2)	Unambiguous	SSPVVIDASTAIDAPSNLR		33	XP_005246454.1	XP_005246466.1; NP_001293060.1; XP_016859184.1; XP_005246461.1; XP_005246462.1; XP_005246454.1; NP_997643.1; XP_016859181.1; XP_016859183.1; XP_024308537.1; NP_001293061.1; XP_024308538.1; XP_005246465.1; NP_997641.1; XP_005246459.1; NP_001293058.1; XP_024308539.1; XP_005246468.1; NP_997647.1; XP_005246460.1; XP_005246458.1; XP_005246463.1; XP_005246456.1; XP_005246469.1; NP_002017.1; XP_00524646…	0	2	0.868	0	1	1	957.003	1913	1913	0.98	0.00093	HCD (High Energy Collision Dissociation)	MS2	8.38631	30	60.4815	80029	02272025_Fatema_2-26-25_Elu.raw	F4	3.41	1
	FALSE	High	Sequest HT (A2)	Unambiguous	SSPVVIDASTAIDAPSNLR		33	XP_005246454.1	XP_005246466.1; NP_001293060.1; XP_016859184.1; XP_005246461.1; XP_005246462.1; XP_005246454.1; NP_997643.1; XP_016859181.1; XP_016859183.1; XP_024308537.1; NP_001293061.1; XP_024308538.1; XP_005246465.1; NP_997641.1; XP_005246459.1; NP_001293058.1; XP_024308539.1; XP_005246468.1; NP_997647.1; XP_005246460.1; XP_005246458.1; XP_005246463.1; XP_005246456.1; XP_005246469.1; NP_002017.1; XP_00524646…	0	2	0.7595	0	1	1	957.004	1913	1913	1.49	0.00142	HCD (High Energy Collision Dissociation)	MS2	74.829	30	60.2044	79653	02272025_Fatema_2-26-25_Elu.raw	F4	2.91	1
	FALSE	High	Sequest HT (A2)	Unambiguous	EESPLLIGQQSTVSDVPR		33	XP_005246454.1	XP_005246466.1; NP_001293060.1; XP_016859184.1; XP_005246461.1; XP_005246462.1; XP_005246454.1; NP_997643.1; XP_016859181.1; XP_016859183.1; XP_024308537.1; NP_001293061.1; XP_024308538.1; XP_005246465.1; NP_997641.1; XP_005246459.1; NP_001293058.1; XP_024308539.1; XP_005246468.1; NP_997647.1; XP_005246460.1; XP_005246458.1; XP_005246463.1; XP_005246456.1; XP_005246469.1; NP_002017.1; XP_00524646…	0	3	0.7535	0	1	1	652.341	1955.01	1955.01	0.88	0.00058	HCD (High Energy Collision Dissociation)	MS2	3.59973	30	56.6442	74796	02272025_Fatema_2-26-25_Elu.raw	F4	2.88	1
	FALSE	High	Sequest HT (A2)	Unambiguous	EESPLLIGQQSTVSDVPR		33	XP_005246454.1	XP_005246466.1; NP_001293060.1; XP_016859184.1; XP_005246461.1; XP_005246462.1; XP_005246454.1; NP_997643.1; XP_016859181.1; XP_016859183.1; XP_024308537.1; NP_001293061.1; XP_024308538.1; XP_005246465.1; NP_997641.1; XP_005246459.1; NP_001293058.1; XP_024308539.1; XP_005246468.1; NP_997647.1; XP_005246460.1; XP_005246458.1; XP_005246463.1; XP_005246456.1; XP_005246469.1; NP_002017.1; XP_00524646…	0	2	0.822	0	1	1	978.007	1955.01	1955.01	-0.51	-0.0005	HCD (High Energy Collision Dissociation)	MS2	1.52326	30	56.6463	74799	02272025_Fatema_2-26-25_Elu.raw	F4	2.36	1
	FALSE	High	Sequest HT (A2)	Unambiguous	ATITGYR		33	XP_005246454.1	XP_005246466.1; NP_001293060.1; XP_016859184.1; XP_005246461.1; XP_005246462.1; XP_005246454.1; NP_997643.1; XP_016859181.1; XP_016859183.1; XP_024308537.1; NP_001293061.1; XP_024308538.1; XP_005246465.1; NP_997641.1; XP_005246459.1; NP_001293058.1; XP_024308539.1; XP_005246468.1; NP_997647.1; XP_005246460.1; XP_005246458.1; XP_005246463.1; XP_005246456.1; XP_005246469.1; NP_002017.1; XP_00524646…	0	2	0.4375	0	1	1	391.214	781.421	781.42	0.7	0.00027	HCD (High Energy Collision Dissociation)	MS2	79.9371	30	18.1369	22256	02272025_Fatema_2-26-25_Elu.raw	F4	2.24	1
	FALSE	High	Sequest HT (A2)	Unambiguous	STTPDITGYR		33	XP_005246454.1	XP_005246466.1; NP_001293060.1; XP_016859184.1; XP_005246461.1; XP_005246462.1; XP_005246454.1; NP_997643.1; XP_016859181.1; XP_016859183.1; XP_024308537.1; NP_001293061.1; XP_024308538.1; XP_005246465.1; NP_997641.1; XP_005246459.1; NP_001293058.1; XP_024308539.1; XP_005246468.1; NP_997647.1; XP_005246460.1; XP_005246458.1; XP_005246463.1; XP_005246456.1; XP_005246469.1; NP_002017.1; XP_00524646…	0	2	0.7489	0	1	1	555.775	1110.54	1110.54	0.39	0.00022	HCD (High Energy Collision Dissociation)	MS2	64.4823	30	31.8312	41338	02272025_Fatema_2-26-25_Elu.raw	F4	2.23	1
	FALSE	High	Sequest HT (A2)	Unambiguous	ITGYIIK		33	XP_005246454.1	XP_005246466.1; NP_001293060.1; XP_016859184.1; XP_005246461.1; XP_005246462.1; XP_005246454.1; NP_997643.1; XP_016859181.1; XP_016859183.1; XP_024308537.1; NP_001293061.1; XP_024308538.1; XP_005246465.1; NP_997641.1; XP_005246459.1; NP_001293058.1; XP_024308539.1; XP_005246468.1; NP_997647.1; XP_005246460.1; XP_005246458.1; XP_005246463.1; XP_005246456.1; XP_005246469.1; NP_002017.1; XP_00524646…	0	2	0.4591	0	1	1	404.253	807.498	807.497	0.78	0.00031	HCD (High Energy Collision Dissociation)	MS2	33.9666	30	33.2903	43348	02272025_Fatema_2-26-25_Elu.raw	F4	2.2	1
	FALSE	High	Sequest HT (A2)	Unambiguous	IScTIANR	C3(Carbamidomethyl)	34	XP_005246454.1	XP_005246466.1; NP_001293060.1; XP_016859184.1; XP_005246461.1; XP_005246462.1; XP_005246454.1; NP_997643.1; NP_473375.2; XP_016859181.1; XP_016859183.1; XP_024308537.1; NP_001293061.1; XP_024308538.1; XP_005246465.1; NP_997641.1; XP_005246459.1; NP_001293058.1; XP_024308539.1; XP_005246468.1; NP_997647.1; XP_005246460.1; XP_005246458.1; XP_005246463.1; XP_005246456.1; XP_005246469.1; NP_002017.1…	0	2	0.5735	0	1	1	467.743	934.479	934.477	1.36	0.00063	HCD (High Energy Collision Dissociation)	MS2	43.2158	30	17.6917	21633	02272025_Fatema_2-26-25_Elu.raw	F4	2.04	1
	FALSE	High	Sequest HT (A2)	Unambiguous	ATITGYR		33	XP_005246454.1	XP_005246466.1; NP_001293060.1; XP_016859184.1; XP_005246461.1; XP_005246462.1; XP_005246454.1; NP_997643.1; XP_016859181.1; XP_016859183.1; XP_024308537.1; NP_001293061.1; XP_024308538.1; XP_005246465.1; NP_997641.1; XP_005246459.1; NP_001293058.1; XP_024308539.1; XP_005246468.1; NP_997647.1; XP_005246460.1; XP_005246458.1; XP_005246463.1; XP_005246456.1; XP_005246469.1; NP_002017.1; XP_00524646…	0	2	0.408	0	1	1	391.214	781.421	781.42	0.31	0.00012	HCD (High Energy Collision Dissociation)	MS2	71.3353	19.066	18.0868	22186	02272025_Fatema_2-26-25_Elu.raw	F4	2.01	1
	FALSE	High	Sequest HT (A2)	Unambiguous	ATITGYR		33	XP_005246454.1	XP_005246466.1; NP_001293060.1; XP_016859184.1; XP_005246461.1; XP_005246462.1; XP_005246454.1; NP_997643.1; XP_016859181.1; XP_016859183.1; XP_024308537.1; NP_001293061.1; XP_024308538.1; XP_005246465.1; NP_997641.1; XP_005246459.1; NP_001293058.1; XP_024308539.1; XP_005246468.1; NP_997647.1; XP_005246460.1; XP_005246458.1; XP_005246463.1; XP_005246456.1; XP_005246469.1; NP_002017.1; XP_00524646…	0	2	0.5544	0	1	1	391.214	781.421	781.42	1.09	0.00043	HCD (High Energy Collision Dissociation)	MS2	31.7142	16.974	18.1932	22332	02272025_Fatema_2-26-25_Elu.raw	F4	1.93	1
	FALSE	High	Sequest HT (A2)	Unambiguous	DLQFVEVTDVK		33	XP_005246454.1	XP_005246466.1; NP_001293060.1; XP_016859184.1; XP_005246461.1; XP_005246462.1; XP_005246454.1; NP_997643.1; XP_016859181.1; XP_016859183.1; XP_024308537.1; NP_001293061.1; XP_024308538.1; XP_005246465.1; NP_997641.1; XP_005246459.1; NP_001293058.1; XP_024308539.1; XP_005246468.1; NP_997647.1; XP_005246460.1; XP_005246458.1; XP_005246463.1; XP_005246456.1; XP_005246469.1; NP_002017.1; XP_00524646…	0	2	0.6528	0	1	1	646.841	1292.68	1292.67	1.89	0.00122	HCD (High Energy Collision Dissociation)	MS2	25.9466	30	59.3248	78450	02272025_Fatema_2-26-25_Elu.raw	F4	1.93	1
FALSE	Master Protein Candidate	XP_005246458.1	fibronectin isoform X5 [Homo sapiens]	3	7	11	7	2427	266.6	5.64	26.14	7	1
	Checked	Confidence	Identifying Node	PSM Ambiguity	Annotated Sequence	Modifications	# Proteins	Master Protein Accessions	Protein Accessions	# Missed Cleavages	Charge	DeltaScore	DeltaCn	Rank	Search Engine Rank	m/z [Da]	MH+ [Da]	Theo. MH+ [Da]	DeltaM [ppm]	Deltam/z [Da]	Activation Type	MS Order	Isolation Interference [%]	Ion Inject Time [ms]	RT [min]	First Scan	Spectrum File	File ID	XCorr	# Protein Groups
	FALSE	High	Sequest HT (A2)	Unambiguous	SSPVVIDASTAIDAPSNLR		33	XP_005246454.1	XP_005246466.1; NP_001293060.1; XP_016859184.1; XP_005246461.1; XP_005246462.1; XP_005246454.1; NP_997643.1; XP_016859181.1; XP_016859183.1; XP_024308537.1; NP_001293061.1; XP_024308538.1; XP_005246465.1; NP_997641.1; XP_005246459.1; NP_001293058.1; XP_024308539.1; XP_005246468.1; NP_997647.1; XP_005246460.1; XP_005246458.1; XP_005246463.1; XP_005246456.1; XP_005246469.1; NP_002017.1; XP_00524646…	0	2	0.868	0	1	1	957.003	1913	1913	0.98	0.00093	HCD (High Energy Collision Dissociation)	MS2	8.38631	30	60.4815	80029	02272025_Fatema_2-26-25_Elu.raw	F4	3.41	1
	FALSE	High	Sequest HT (A2)	Unambiguous	SSPVVIDASTAIDAPSNLR		33	XP_005246454.1	XP_005246466.1; NP_001293060.1; XP_016859184.1; XP_005246461.1; XP_005246462.1; XP_005246454.1; NP_997643.1; XP_016859181.1; XP_016859183.1; XP_024308537.1; NP_001293061.1; XP_024308538.1; XP_005246465.1; NP_997641.1; XP_005246459.1; NP_001293058.1; XP_024308539.1; XP_005246468.1; NP_997647.1; XP_005246460.1; XP_005246458.1; XP_005246463.1; XP_005246456.1; XP_005246469.1; NP_002017.1; XP_00524646…	0	2	0.7595	0	1	1	957.004	1913	1913	1.49	0.00142	HCD (High Energy Collision Dissociation)	MS2	74.829	30	60.2044	79653	02272025_Fatema_2-26-25_Elu.raw	F4	2.91	1
	FALSE	High	Sequest HT (A2)	Unambiguous	EESPLLIGQQSTVSDVPR		33	XP_005246454.1	XP_005246466.1; NP_001293060.1; XP_016859184.1; XP_005246461.1; XP_005246462.1; XP_005246454.1; NP_997643.1; XP_016859181.1; XP_016859183.1; XP_024308537.1; NP_001293061.1; XP_024308538.1; XP_005246465.1; NP_997641.1; XP_005246459.1; NP_001293058.1; XP_024308539.1; XP_005246468.1; NP_997647.1; XP_005246460.1; XP_005246458.1; XP_005246463.1; XP_005246456.1; XP_005246469.1; NP_002017.1; XP_00524646…	0	3	0.7535	0	1	1	652.341	1955.01	1955.01	0.88	0.00058	HCD (High Energy Collision Dissociation)	MS2	3.59973	30	56.6442	74796	02272025_Fatema_2-26-25_Elu.raw	F4	2.88	1
	FALSE	High	Sequest HT (A2)	Unambiguous	EESPLLIGQQSTVSDVPR		33	XP_005246454.1	XP_005246466.1; NP_001293060.1; XP_016859184.1; XP_005246461.1; XP_005246462.1; XP_005246454.1; NP_997643.1; XP_016859181.1; XP_016859183.1; XP_024308537.1; NP_001293061.1; XP_024308538.1; XP_005246465.1; NP_997641.1; XP_005246459.1; NP_001293058.1; XP_024308539.1; XP_005246468.1; NP_997647.1; XP_005246460.1; XP_005246458.1; XP_005246463.1; XP_005246456.1; XP_005246469.1; NP_002017.1; XP_00524646…	0	2	0.822	0	1	1	978.007	1955.01	1955.01	-0.51	-0.0005	HCD (High Energy Collision Dissociation)	MS2	1.52326	30	56.6463	74799	02272025_Fatema_2-26-25_Elu.raw	F4	2.36	1
	FALSE	High	Sequest HT (A2)	Unambiguous	ATITGYR		33	XP_005246454.1	XP_005246466.1; NP_001293060.1; XP_016859184.1; XP_005246461.1; XP_005246462.1; XP_005246454.1; NP_997643.1; XP_016859181.1; XP_016859183.1; XP_024308537.1; NP_001293061.1; XP_024308538.1; XP_005246465.1; NP_997641.1; XP_005246459.1; NP_001293058.1; XP_024308539.1; XP_005246468.1; NP_997647.1; XP_005246460.1; XP_005246458.1; XP_005246463.1; XP_005246456.1; XP_005246469.1; NP_002017.1; XP_00524646…	0	2	0.4375	0	1	1	391.214	781.421	781.42	0.7	0.00027	HCD (High Energy Collision Dissociation)	MS2	79.9371	30	18.1369	22256	02272025_Fatema_2-26-25_Elu.raw	F4	2.24	1
	FALSE	High	Sequest HT (A2)	Unambiguous	STTPDITGYR		33	XP_005246454.1	XP_005246466.1; NP_001293060.1; XP_016859184.1; XP_005246461.1; XP_005246462.1; XP_005246454.1; NP_997643.1; XP_016859181.1; XP_016859183.1; XP_024308537.1; NP_001293061.1; XP_024308538.1; XP_005246465.1; NP_997641.1; XP_005246459.1; NP_001293058.1; XP_024308539.1; XP_005246468.1; NP_997647.1; XP_005246460.1; XP_005246458.1; XP_005246463.1; XP_005246456.1; XP_005246469.1; NP_002017.1; XP_00524646…	0	2	0.7489	0	1	1	555.775	1110.54	1110.54	0.39	0.00022	HCD (High Energy Collision Dissociation)	MS2	64.4823	30	31.8312	41338	02272025_Fatema_2-26-25_Elu.raw	F4	2.23	1
	FALSE	High	Sequest HT (A2)	Unambiguous	ITGYIIK		33	XP_005246454.1	XP_005246466.1; NP_001293060.1; XP_016859184.1; XP_005246461.1; XP_005246462.1; XP_005246454.1; NP_997643.1; XP_016859181.1; XP_016859183.1; XP_024308537.1; NP_001293061.1; XP_024308538.1; XP_005246465.1; NP_997641.1; XP_005246459.1; NP_001293058.1; XP_024308539.1; XP_005246468.1; NP_997647.1; XP_005246460.1; XP_005246458.1; XP_005246463.1; XP_005246456.1; XP_005246469.1; NP_002017.1; XP_00524646…	0	2	0.4591	0	1	1	404.253	807.498	807.497	0.78	0.00031	HCD (High Energy Collision Dissociation)	MS2	33.9666	30	33.2903	43348	02272025_Fatema_2-26-25_Elu.raw	F4	2.2	1
	FALSE	High	Sequest HT (A2)	Unambiguous	IScTIANR	C3(Carbamidomethyl)	34	XP_005246454.1	XP_005246466.1; NP_001293060.1; XP_016859184.1; XP_005246461.1; XP_005246462.1; XP_005246454.1; NP_997643.1; NP_473375.2; XP_016859181.1; XP_016859183.1; XP_024308537.1; NP_001293061.1; XP_024308538.1; XP_005246465.1; NP_997641.1; XP_005246459.1; NP_001293058.1; XP_024308539.1; XP_005246468.1; NP_997647.1; XP_005246460.1; XP_005246458.1; XP_005246463.1; XP_005246456.1; XP_005246469.1; NP_002017.1…	0	2	0.5735	0	1	1	467.743	934.479	934.477	1.36	0.00063	HCD (High Energy Collision Dissociation)	MS2	43.2158	30	17.6917	21633	02272025_Fatema_2-26-25_Elu.raw	F4	2.04	1
	FALSE	High	Sequest HT (A2)	Unambiguous	ATITGYR		33	XP_005246454.1	XP_005246466.1; NP_001293060.1; XP_016859184.1; XP_005246461.1; XP_005246462.1; XP_005246454.1; NP_997643.1; XP_016859181.1; XP_016859183.1; XP_024308537.1; NP_001293061.1; XP_024308538.1; XP_005246465.1; NP_997641.1; XP_005246459.1; NP_001293058.1; XP_024308539.1; XP_005246468.1; NP_997647.1; XP_005246460.1; XP_005246458.1; XP_005246463.1; XP_005246456.1; XP_005246469.1; NP_002017.1; XP_00524646…	0	2	0.408	0	1	1	391.214	781.421	781.42	0.31	0.00012	HCD (High Energy Collision Dissociation)	MS2	71.3353	19.066	18.0868	22186	02272025_Fatema_2-26-25_Elu.raw	F4	2.01	1
	FALSE	High	Sequest HT (A2)	Unambiguous	ATITGYR		33	XP_005246454.1	XP_005246466.1; NP_001293060.1; XP_016859184.1; XP_005246461.1; XP_005246462.1; XP_005246454.1; NP_997643.1; XP_016859181.1; XP_016859183.1; XP_024308537.1; NP_001293061.1; XP_024308538.1; XP_005246465.1; NP_997641.1; XP_005246459.1; NP_001293058.1; XP_024308539.1; XP_005246468.1; NP_997647.1; XP_005246460.1; XP_005246458.1; XP_005246463.1; XP_005246456.1; XP_005246469.1; NP_002017.1; XP_00524646…	0	2	0.5544	0	1	1	391.214	781.421	781.42	1.09	0.00043	HCD (High Energy Collision Dissociation)	MS2	31.7142	16.974	18.1932	22332	02272025_Fatema_2-26-25_Elu.raw	F4	1.93	1
	FALSE	High	Sequest HT (A2)	Unambiguous	DLQFVEVTDVK		33	XP_005246454.1	XP_005246466.1; NP_001293060.1; XP_016859184.1; XP_005246461.1; XP_005246462.1; XP_005246454.1; NP_997643.1; XP_016859181.1; XP_016859183.1; XP_024308537.1; NP_001293061.1; XP_024308538.1; XP_005246465.1; NP_997641.1; XP_005246459.1; NP_001293058.1; XP_024308539.1; XP_005246468.1; NP_997647.1; XP_005246460.1; XP_005246458.1; XP_005246463.1; XP_005246456.1; XP_005246469.1; NP_002017.1; XP_00524646…	0	2	0.6528	0	1	1	646.841	1292.68	1292.67	1.89	0.00122	HCD (High Energy Collision Dissociation)	MS2	25.9466	30	59.3248	78450	02272025_Fatema_2-26-25_Elu.raw	F4	1.93	1
FALSE	Master Protein Candidate	NP_001293061.1	fibronectin isoform 11 precursor [Homo sapiens]	4	7	11	7	2240	246.5	6.06	26.14	7	1
	Checked	Confidence	Identifying Node	PSM Ambiguity	Annotated Sequence	Modifications	# Proteins	Master Protein Accessions	Protein Accessions	# Missed Cleavages	Charge	DeltaScore	DeltaCn	Rank	Search Engine Rank	m/z [Da]	MH+ [Da]	Theo. MH+ [Da]	DeltaM [ppm]	Deltam/z [Da]	Activation Type	MS Order	Isolation Interference [%]	Ion Inject Time [ms]	RT [min]	First Scan	Spectrum File	File ID	XCorr	# Protein Groups
	FALSE	High	Sequest HT (A2)	Unambiguous	SSPVVIDASTAIDAPSNLR		33	XP_005246454.1	XP_005246466.1; NP_001293060.1; XP_016859184.1; XP_005246461.1; XP_005246462.1; XP_005246454.1; NP_997643.1; XP_016859181.1; XP_016859183.1; XP_024308537.1; NP_001293061.1; XP_024308538.1; XP_005246465.1; NP_997641.1; XP_005246459.1; NP_001293058.1; XP_024308539.1; XP_005246468.1; NP_997647.1; XP_005246460.1; XP_005246458.1; XP_005246463.1; XP_005246456.1; XP_005246469.1; NP_002017.1; XP_00524646…	0	2	0.868	0	1	1	957.003	1913	1913	0.98	0.00093	HCD (High Energy Collision Dissociation)	MS2	8.38631	30	60.4815	80029	02272025_Fatema_2-26-25_Elu.raw	F4	3.41	1
	FALSE	High	Sequest HT (A2)	Unambiguous	SSPVVIDASTAIDAPSNLR		33	XP_005246454.1	XP_005246466.1; NP_001293060.1; XP_016859184.1; XP_005246461.1; XP_005246462.1; XP_005246454.1; NP_997643.1; XP_016859181.1; XP_016859183.1; XP_024308537.1; NP_001293061.1; XP_024308538.1; XP_005246465.1; NP_997641.1; XP_005246459.1; NP_001293058.1; XP_024308539.1; XP_005246468.1; NP_997647.1; XP_005246460.1; XP_005246458.1; XP_005246463.1; XP_005246456.1; XP_005246469.1; NP_002017.1; XP_00524646…	0	2	0.7595	0	1	1	957.004	1913	1913	1.49	0.00142	HCD (High Energy Collision Dissociation)	MS2	74.829	30	60.2044	79653	02272025_Fatema_2-26-25_Elu.raw	F4	2.91	1
	FALSE	High	Sequest HT (A2)	Unambiguous	EESPLLIGQQSTVSDVPR		33	XP_005246454.1	XP_005246466.1; NP_001293060.1; XP_016859184.1; XP_005246461.1; XP_005246462.1; XP_005246454.1; NP_997643.1; XP_016859181.1; XP_016859183.1; XP_024308537.1; NP_001293061.1; XP_024308538.1; XP_005246465.1; NP_997641.1; XP_005246459.1; NP_001293058.1; XP_024308539.1; XP_005246468.1; NP_997647.1; XP_005246460.1; XP_005246458.1; XP_005246463.1; XP_005246456.1; XP_005246469.1; NP_002017.1; XP_00524646…	0	3	0.7535	0	1	1	652.341	1955.01	1955.01	0.88	0.00058	HCD (High Energy Collision Dissociation)	MS2	3.59973	30	56.6442	74796	02272025_Fatema_2-26-25_Elu.raw	F4	2.88	1
	FALSE	High	Sequest HT (A2)	Unambiguous	EESPLLIGQQSTVSDVPR		33	XP_005246454.1	XP_005246466.1; NP_001293060.1; XP_016859184.1; XP_005246461.1; XP_005246462.1; XP_005246454.1; NP_997643.1; XP_016859181.1; XP_016859183.1; XP_024308537.1; NP_001293061.1; XP_024308538.1; XP_005246465.1; NP_997641.1; XP_005246459.1; NP_001293058.1; XP_024308539.1; XP_005246468.1; NP_997647.1; XP_005246460.1; XP_005246458.1; XP_005246463.1; XP_005246456.1; XP_005246469.1; NP_002017.1; XP_00524646…	0	2	0.822	0	1	1	978.007	1955.01	1955.01	-0.51	-0.0005	HCD (High Energy Collision Dissociation)	MS2	1.52326	30	56.6463	74799	02272025_Fatema_2-26-25_Elu.raw	F4	2.36	1
	FALSE	High	Sequest HT (A2)	Unambiguous	ATITGYR		33	XP_005246454.1	XP_005246466.1; NP_001293060.1; XP_016859184.1; XP_005246461.1; XP_005246462.1; XP_005246454.1; NP_997643.1; XP_016859181.1; XP_016859183.1; XP_024308537.1; NP_001293061.1; XP_024308538.1; XP_005246465.1; NP_997641.1; XP_005246459.1; NP_001293058.1; XP_024308539.1; XP_005246468.1; NP_997647.1; XP_005246460.1; XP_005246458.1; XP_005246463.1; XP_005246456.1; XP_005246469.1; NP_002017.1; XP_00524646…	0	2	0.4375	0	1	1	391.214	781.421	781.42	0.7	0.00027	HCD (High Energy Collision Dissociation)	MS2	79.9371	30	18.1369	22256	02272025_Fatema_2-26-25_Elu.raw	F4	2.24	1
	FALSE	High	Sequest HT (A2)	Unambiguous	STTPDITGYR		33	XP_005246454.1	XP_005246466.1; NP_001293060.1; XP_016859184.1; XP_005246461.1; XP_005246462.1; XP_005246454.1; NP_997643.1; XP_016859181.1; XP_016859183.1; XP_024308537.1; NP_001293061.1; XP_024308538.1; XP_005246465.1; NP_997641.1; XP_005246459.1; NP_001293058.1; XP_024308539.1; XP_005246468.1; NP_997647.1; XP_005246460.1; XP_005246458.1; XP_005246463.1; XP_005246456.1; XP_005246469.1; NP_002017.1; XP_00524646…	0	2	0.7489	0	1	1	555.775	1110.54	1110.54	0.39	0.00022	HCD (High Energy Collision Dissociation)	MS2	64.4823	30	31.8312	41338	02272025_Fatema_2-26-25_Elu.raw	F4	2.23	1
	FALSE	High	Sequest HT (A2)	Unambiguous	ITGYIIK		33	XP_005246454.1	XP_005246466.1; NP_001293060.1; XP_016859184.1; XP_005246461.1; XP_005246462.1; XP_005246454.1; NP_997643.1; XP_016859181.1; XP_016859183.1; XP_024308537.1; NP_001293061.1; XP_024308538.1; XP_005246465.1; NP_997641.1; XP_005246459.1; NP_001293058.1; XP_024308539.1; XP_005246468.1; NP_997647.1; XP_005246460.1; XP_005246458.1; XP_005246463.1; XP_005246456.1; XP_005246469.1; NP_002017.1; XP_00524646…	0	2	0.4591	0	1	1	404.253	807.498	807.497	0.78	0.00031	HCD (High Energy Collision Dissociation)	MS2	33.9666	30	33.2903	43348	02272025_Fatema_2-26-25_Elu.raw	F4	2.2	1
	FALSE	High	Sequest HT (A2)	Unambiguous	IScTIANR	C3(Carbamidomethyl)	34	XP_005246454.1	XP_005246466.1; NP_001293060.1; XP_016859184.1; XP_005246461.1; XP_005246462.1; XP_005246454.1; NP_997643.1; NP_473375.2; XP_016859181.1; XP_016859183.1; XP_024308537.1; NP_001293061.1; XP_024308538.1; XP_005246465.1; NP_997641.1; XP_005246459.1; NP_001293058.1; XP_024308539.1; XP_005246468.1; NP_997647.1; XP_005246460.1; XP_005246458.1; XP_005246463.1; XP_005246456.1; XP_005246469.1; NP_002017.1…	0	2	0.5735	0	1	1	467.743	934.479	934.477	1.36	0.00063	HCD (High Energy Collision Dissociation)	MS2	43.2158	30	17.6917	21633	02272025_Fatema_2-26-25_Elu.raw	F4	2.04	1
	FALSE	High	Sequest HT (A2)	Unambiguous	ATITGYR		33	XP_005246454.1	XP_005246466.1; NP_001293060.1; XP_016859184.1; XP_005246461.1; XP_005246462.1; XP_005246454.1; NP_997643.1; XP_016859181.1; XP_016859183.1; XP_024308537.1; NP_001293061.1; XP_024308538.1; XP_005246465.1; NP_997641.1; XP_005246459.1; NP_001293058.1; XP_024308539.1; XP_005246468.1; NP_997647.1; XP_005246460.1; XP_005246458.1; XP_005246463.1; XP_005246456.1; XP_005246469.1; NP_002017.1; XP_00524646…	0	2	0.408	0	1	1	391.214	781.421	781.42	0.31	0.00012	HCD (High Energy Collision Dissociation)	MS2	71.3353	19.066	18.0868	22186	02272025_Fatema_2-26-25_Elu.raw	F4	2.01	1
	FALSE	High	Sequest HT (A2)	Unambiguous	ATITGYR		33	XP_005246454.1	XP_005246466.1; NP_001293060.1; XP_016859184.1; XP_005246461.1; XP_005246462.1; XP_005246454.1; NP_997643.1; XP_016859181.1; XP_016859183.1; XP_024308537.1; NP_001293061.1; XP_024308538.1; XP_005246465.1; NP_997641.1; XP_005246459.1; NP_001293058.1; XP_024308539.1; XP_005246468.1; NP_997647.1; XP_005246460.1; XP_005246458.1; XP_005246463.1; XP_005246456.1; XP_005246469.1; NP_002017.1; XP_00524646…	0	2	0.5544	0	1	1	391.214	781.421	781.42	1.09	0.00043	HCD (High Energy Collision Dissociation)	MS2	31.7142	16.974	18.1932	22332	02272025_Fatema_2-26-25_Elu.raw	F4	1.93	1
	FALSE	High	Sequest HT (A2)	Unambiguous	DLQFVEVTDVK		33	XP_005246454.1	XP_005246466.1; NP_001293060.1; XP_016859184.1; XP_005246461.1; XP_005246462.1; XP_005246454.1; NP_997643.1; XP_016859181.1; XP_016859183.1; XP_024308537.1; NP_001293061.1; XP_024308538.1; XP_005246465.1; NP_997641.1; XP_005246459.1; NP_001293058.1; XP_024308539.1; XP_005246468.1; NP_997647.1; XP_005246460.1; XP_005246458.1; XP_005246463.1; XP_005246456.1; XP_005246469.1; NP_002017.1; XP_00524646…	0	2	0.6528	0	1	1	646.841	1292.68	1292.67	1.89	0.00122	HCD (High Energy Collision Dissociation)	MS2	25.9466	30	59.3248	78450	02272025_Fatema_2-26-25_Elu.raw	F4	1.93	1
FALSE	Master Protein Candidate	XP_005246459.1	fibronectin isoform X6 [Homo sapiens]	3	7	11	7	2421	266	5.57	26.14	7	1
	Checked	Confidence	Identifying Node	PSM Ambiguity	Annotated Sequence	Modifications	# Proteins	Master Protein Accessions	Protein Accessions	# Missed Cleavages	Charge	DeltaScore	DeltaCn	Rank	Search Engine Rank	m/z [Da]	MH+ [Da]	Theo. MH+ [Da]	DeltaM [ppm]	Deltam/z [Da]	Activation Type	MS Order	Isolation Interference [%]	Ion Inject Time [ms]	RT [min]	First Scan	Spectrum File	File ID	XCorr	# Protein Groups
	FALSE	High	Sequest HT (A2)	Unambiguous	SSPVVIDASTAIDAPSNLR		33	XP_005246454.1	XP_005246466.1; NP_001293060.1; XP_016859184.1; XP_005246461.1; XP_005246462.1; XP_005246454.1; NP_997643.1; XP_016859181.1; XP_016859183.1; XP_024308537.1; NP_001293061.1; XP_024308538.1; XP_005246465.1; NP_997641.1; XP_005246459.1; NP_001293058.1; XP_024308539.1; XP_005246468.1; NP_997647.1; XP_005246460.1; XP_005246458.1; XP_005246463.1; XP_005246456.1; XP_005246469.1; NP_002017.1; XP_00524646…	0	2	0.868	0	1	1	957.003	1913	1913	0.98	0.00093	HCD (High Energy Collision Dissociation)	MS2	8.38631	30	60.4815	80029	02272025_Fatema_2-26-25_Elu.raw	F4	3.41	1
	FALSE	High	Sequest HT (A2)	Unambiguous	SSPVVIDASTAIDAPSNLR		33	XP_005246454.1	XP_005246466.1; NP_001293060.1; XP_016859184.1; XP_005246461.1; XP_005246462.1; XP_005246454.1; NP_997643.1; XP_016859181.1; XP_016859183.1; XP_024308537.1; NP_001293061.1; XP_024308538.1; XP_005246465.1; NP_997641.1; XP_005246459.1; NP_001293058.1; XP_024308539.1; XP_005246468.1; NP_997647.1; XP_005246460.1; XP_005246458.1; XP_005246463.1; XP_005246456.1; XP_005246469.1; NP_002017.1; XP_00524646…	0	2	0.7595	0	1	1	957.004	1913	1913	1.49	0.00142	HCD (High Energy Collision Dissociation)	MS2	74.829	30	60.2044	79653	02272025_Fatema_2-26-25_Elu.raw	F4	2.91	1
	FALSE	High	Sequest HT (A2)	Unambiguous	EESPLLIGQQSTVSDVPR		33	XP_005246454.1	XP_005246466.1; NP_001293060.1; XP_016859184.1; XP_005246461.1; XP_005246462.1; XP_005246454.1; NP_997643.1; XP_016859181.1; XP_016859183.1; XP_024308537.1; NP_001293061.1; XP_024308538.1; XP_005246465.1; NP_997641.1; XP_005246459.1; NP_001293058.1; XP_024308539.1; XP_005246468.1; NP_997647.1; XP_005246460.1; XP_005246458.1; XP_005246463.1; XP_005246456.1; XP_005246469.1; NP_002017.1; XP_00524646…	0	3	0.7535	0	1	1	652.341	1955.01	1955.01	0.88	0.00058	HCD (High Energy Collision Dissociation)	MS2	3.59973	30	56.6442	74796	02272025_Fatema_2-26-25_Elu.raw	F4	2.88	1
	FALSE	High	Sequest HT (A2)	Unambiguous	EESPLLIGQQSTVSDVPR		33	XP_005246454.1	XP_005246466.1; NP_001293060.1; XP_016859184.1; XP_005246461.1; XP_005246462.1; XP_005246454.1; NP_997643.1; XP_016859181.1; XP_016859183.1; XP_024308537.1; NP_001293061.1; XP_024308538.1; XP_005246465.1; NP_997641.1; XP_005246459.1; NP_001293058.1; XP_024308539.1; XP_005246468.1; NP_997647.1; XP_005246460.1; XP_005246458.1; XP_005246463.1; XP_005246456.1; XP_005246469.1; NP_002017.1; XP_00524646…	0	2	0.822	0	1	1	978.007	1955.01	1955.01	-0.51	-0.0005	HCD (High Energy Collision Dissociation)	MS2	1.52326	30	56.6463	74799	02272025_Fatema_2-26-25_Elu.raw	F4	2.36	1
	FALSE	High	Sequest HT (A2)	Unambiguous	ATITGYR		33	XP_005246454.1	XP_005246466.1; NP_001293060.1; XP_016859184.1; XP_005246461.1; XP_005246462.1; XP_005246454.1; NP_997643.1; XP_016859181.1; XP_016859183.1; XP_024308537.1; NP_001293061.1; XP_024308538.1; XP_005246465.1; NP_997641.1; XP_005246459.1; NP_001293058.1; XP_024308539.1; XP_005246468.1; NP_997647.1; XP_005246460.1; XP_005246458.1; XP_005246463.1; XP_005246456.1; XP_005246469.1; NP_002017.1; XP_00524646…	0	2	0.4375	0	1	1	391.214	781.421	781.42	0.7	0.00027	HCD (High Energy Collision Dissociation)	MS2	79.9371	30	18.1369	22256	02272025_Fatema_2-26-25_Elu.raw	F4	2.24	1
	FALSE	High	Sequest HT (A2)	Unambiguous	STTPDITGYR		33	XP_005246454.1	XP_005246466.1; NP_001293060.1; XP_016859184.1; XP_005246461.1; XP_005246462.1; XP_005246454.1; NP_997643.1; XP_016859181.1; XP_016859183.1; XP_024308537.1; NP_001293061.1; XP_024308538.1; XP_005246465.1; NP_997641.1; XP_005246459.1; NP_001293058.1; XP_024308539.1; XP_005246468.1; NP_997647.1; XP_005246460.1; XP_005246458.1; XP_005246463.1; XP_005246456.1; XP_005246469.1; NP_002017.1; XP_00524646…	0	2	0.7489	0	1	1	555.775	1110.54	1110.54	0.39	0.00022	HCD (High Energy Collision Dissociation)	MS2	64.4823	30	31.8312	41338	02272025_Fatema_2-26-25_Elu.raw	F4	2.23	1
	FALSE	High	Sequest HT (A2)	Unambiguous	ITGYIIK		33	XP_005246454.1	XP_005246466.1; NP_001293060.1; XP_016859184.1; XP_005246461.1; XP_005246462.1; XP_005246454.1; NP_997643.1; XP_016859181.1; XP_016859183.1; XP_024308537.1; NP_001293061.1; XP_024308538.1; XP_005246465.1; NP_997641.1; XP_005246459.1; NP_001293058.1; XP_024308539.1; XP_005246468.1; NP_997647.1; XP_005246460.1; XP_005246458.1; XP_005246463.1; XP_005246456.1; XP_005246469.1; NP_002017.1; XP_00524646…	0	2	0.4591	0	1	1	404.253	807.498	807.497	0.78	0.00031	HCD (High Energy Collision Dissociation)	MS2	33.9666	30	33.2903	43348	02272025_Fatema_2-26-25_Elu.raw	F4	2.2	1
	FALSE	High	Sequest HT (A2)	Unambiguous	IScTIANR	C3(Carbamidomethyl)	34	XP_005246454.1	XP_005246466.1; NP_001293060.1; XP_016859184.1; XP_005246461.1; XP_005246462.1; XP_005246454.1; NP_997643.1; NP_473375.2; XP_016859181.1; XP_016859183.1; XP_024308537.1; NP_001293061.1; XP_024308538.1; XP_005246465.1; NP_997641.1; XP_005246459.1; NP_001293058.1; XP_024308539.1; XP_005246468.1; NP_997647.1; XP_005246460.1; XP_005246458.1; XP_005246463.1; XP_005246456.1; XP_005246469.1; NP_002017.1…	0	2	0.5735	0	1	1	467.743	934.479	934.477	1.36	0.00063	HCD (High Energy Collision Dissociation)	MS2	43.2158	30	17.6917	21633	02272025_Fatema_2-26-25_Elu.raw	F4	2.04	1
	FALSE	High	Sequest HT (A2)	Unambiguous	ATITGYR		33	XP_005246454.1	XP_005246466.1; NP_001293060.1; XP_016859184.1; XP_005246461.1; XP_005246462.1; XP_005246454.1; NP_997643.1; XP_016859181.1; XP_016859183.1; XP_024308537.1; NP_001293061.1; XP_024308538.1; XP_005246465.1; NP_997641.1; XP_005246459.1; NP_001293058.1; XP_024308539.1; XP_005246468.1; NP_997647.1; XP_005246460.1; XP_005246458.1; XP_005246463.1; XP_005246456.1; XP_005246469.1; NP_002017.1; XP_00524646…	0	2	0.408	0	1	1	391.214	781.421	781.42	0.31	0.00012	HCD (High Energy Collision Dissociation)	MS2	71.3353	19.066	18.0868	22186	02272025_Fatema_2-26-25_Elu.raw	F4	2.01	1
	FALSE	High	Sequest HT (A2)	Unambiguous	ATITGYR		33	XP_005246454.1	XP_005246466.1; NP_001293060.1; XP_016859184.1; XP_005246461.1; XP_005246462.1; XP_005246454.1; NP_997643.1; XP_016859181.1; XP_016859183.1; XP_024308537.1; NP_001293061.1; XP_024308538.1; XP_005246465.1; NP_997641.1; XP_005246459.1; NP_001293058.1; XP_024308539.1; XP_005246468.1; NP_997647.1; XP_005246460.1; XP_005246458.1; XP_005246463.1; XP_005246456.1; XP_005246469.1; NP_002017.1; XP_00524646…	0	2	0.5544	0	1	1	391.214	781.421	781.42	1.09	0.00043	HCD (High Energy Collision Dissociation)	MS2	31.7142	16.974	18.1932	22332	02272025_Fatema_2-26-25_Elu.raw	F4	1.93	1
	FALSE	High	Sequest HT (A2)	Unambiguous	DLQFVEVTDVK		33	XP_005246454.1	XP_005246466.1; NP_001293060.1; XP_016859184.1; XP_005246461.1; XP_005246462.1; XP_005246454.1; NP_997643.1; XP_016859181.1; XP_016859183.1; XP_024308537.1; NP_001293061.1; XP_024308538.1; XP_005246465.1; NP_997641.1; XP_005246459.1; NP_001293058.1; XP_024308539.1; XP_005246468.1; NP_997647.1; XP_005246460.1; XP_005246458.1; XP_005246463.1; XP_005246456.1; XP_005246469.1; NP_002017.1; XP_00524646…	0	2	0.6528	0	1	1	646.841	1292.68	1292.67	1.89	0.00122	HCD (High Energy Collision Dissociation)	MS2	25.9466	30	59.3248	78450	02272025_Fatema_2-26-25_Elu.raw	F4	1.93	1
FALSE	Master Protein Candidate	XP_005246466.1	fibronectin isoform X15 [Homo sapiens]	3	7	11	7	2361	259.7	5.76	26.14	7	1
	Checked	Confidence	Identifying Node	PSM Ambiguity	Annotated Sequence	Modifications	# Proteins	Master Protein Accessions	Protein Accessions	# Missed Cleavages	Charge	DeltaScore	DeltaCn	Rank	Search Engine Rank	m/z [Da]	MH+ [Da]	Theo. MH+ [Da]	DeltaM [ppm]	Deltam/z [Da]	Activation Type	MS Order	Isolation Interference [%]	Ion Inject Time [ms]	RT [min]	First Scan	Spectrum File	File ID	XCorr	# Protein Groups
	FALSE	High	Sequest HT (A2)	Unambiguous	SSPVVIDASTAIDAPSNLR		33	XP_005246454.1	XP_005246466.1; NP_001293060.1; XP_016859184.1; XP_005246461.1; XP_005246462.1; XP_005246454.1; NP_997643.1; XP_016859181.1; XP_016859183.1; XP_024308537.1; NP_001293061.1; XP_024308538.1; XP_005246465.1; NP_997641.1; XP_005246459.1; NP_001293058.1; XP_024308539.1; XP_005246468.1; NP_997647.1; XP_005246460.1; XP_005246458.1; XP_005246463.1; XP_005246456.1; XP_005246469.1; NP_002017.1; XP_00524646…	0	2	0.868	0	1	1	957.003	1913	1913	0.98	0.00093	HCD (High Energy Collision Dissociation)	MS2	8.38631	30	60.4815	80029	02272025_Fatema_2-26-25_Elu.raw	F4	3.41	1
	FALSE	High	Sequest HT (A2)	Unambiguous	SSPVVIDASTAIDAPSNLR		33	XP_005246454.1	XP_005246466.1; NP_001293060.1; XP_016859184.1; XP_005246461.1; XP_005246462.1; XP_005246454.1; NP_997643.1; XP_016859181.1; XP_016859183.1; XP_024308537.1; NP_001293061.1; XP_024308538.1; XP_005246465.1; NP_997641.1; XP_005246459.1; NP_001293058.1; XP_024308539.1; XP_005246468.1; NP_997647.1; XP_005246460.1; XP_005246458.1; XP_005246463.1; XP_005246456.1; XP_005246469.1; NP_002017.1; XP_00524646…	0	2	0.7595	0	1	1	957.004	1913	1913	1.49	0.00142	HCD (High Energy Collision Dissociation)	MS2	74.829	30	60.2044	79653	02272025_Fatema_2-26-25_Elu.raw	F4	2.91	1
	FALSE	High	Sequest HT (A2)	Unambiguous	EESPLLIGQQSTVSDVPR		33	XP_005246454.1	XP_005246466.1; NP_001293060.1; XP_016859184.1; XP_005246461.1; XP_005246462.1; XP_005246454.1; NP_997643.1; XP_016859181.1; XP_016859183.1; XP_024308537.1; NP_001293061.1; XP_024308538.1; XP_005246465.1; NP_997641.1; XP_005246459.1; NP_001293058.1; XP_024308539.1; XP_005246468.1; NP_997647.1; XP_005246460.1; XP_005246458.1; XP_005246463.1; XP_005246456.1; XP_005246469.1; NP_002017.1; XP_00524646…	0	3	0.7535	0	1	1	652.341	1955.01	1955.01	0.88	0.00058	HCD (High Energy Collision Dissociation)	MS2	3.59973	30	56.6442	74796	02272025_Fatema_2-26-25_Elu.raw	F4	2.88	1
	FALSE	High	Sequest HT (A2)	Unambiguous	EESPLLIGQQSTVSDVPR		33	XP_005246454.1	XP_005246466.1; NP_001293060.1; XP_016859184.1; XP_005246461.1; XP_005246462.1; XP_005246454.1; NP_997643.1; XP_016859181.1; XP_016859183.1; XP_024308537.1; NP_001293061.1; XP_024308538.1; XP_005246465.1; NP_997641.1; XP_005246459.1; NP_001293058.1; XP_024308539.1; XP_005246468.1; NP_997647.1; XP_005246460.1; XP_005246458.1; XP_005246463.1; XP_005246456.1; XP_005246469.1; NP_002017.1; XP_00524646…	0	2	0.822	0	1	1	978.007	1955.01	1955.01	-0.51	-0.0005	HCD (High Energy Collision Dissociation)	MS2	1.52326	30	56.6463	74799	02272025_Fatema_2-26-25_Elu.raw	F4	2.36	1
	FALSE	High	Sequest HT (A2)	Unambiguous	ATITGYR		33	XP_005246454.1	XP_005246466.1; NP_001293060.1; XP_016859184.1; XP_005246461.1; XP_005246462.1; XP_005246454.1; NP_997643.1; XP_016859181.1; XP_016859183.1; XP_024308537.1; NP_001293061.1; XP_024308538.1; XP_005246465.1; NP_997641.1; XP_005246459.1; NP_001293058.1; XP_024308539.1; XP_005246468.1; NP_997647.1; XP_005246460.1; XP_005246458.1; XP_005246463.1; XP_005246456.1; XP_005246469.1; NP_002017.1; XP_00524646…	0	2	0.4375	0	1	1	391.214	781.421	781.42	0.7	0.00027	HCD (High Energy Collision Dissociation)	MS2	79.9371	30	18.1369	22256	02272025_Fatema_2-26-25_Elu.raw	F4	2.24	1
	FALSE	High	Sequest HT (A2)	Unambiguous	STTPDITGYR		33	XP_005246454.1	XP_005246466.1; NP_001293060.1; XP_016859184.1; XP_005246461.1; XP_005246462.1; XP_005246454.1; NP_997643.1; XP_016859181.1; XP_016859183.1; XP_024308537.1; NP_001293061.1; XP_024308538.1; XP_005246465.1; NP_997641.1; XP_005246459.1; NP_001293058.1; XP_024308539.1; XP_005246468.1; NP_997647.1; XP_005246460.1; XP_005246458.1; XP_005246463.1; XP_005246456.1; XP_005246469.1; NP_002017.1; XP_00524646…	0	2	0.7489	0	1	1	555.775	1110.54	1110.54	0.39	0.00022	HCD (High Energy Collision Dissociation)	MS2	64.4823	30	31.8312	41338	02272025_Fatema_2-26-25_Elu.raw	F4	2.23	1
	FALSE	High	Sequest HT (A2)	Unambiguous	ITGYIIK		33	XP_005246454.1	XP_005246466.1; NP_001293060.1; XP_016859184.1; XP_005246461.1; XP_005246462.1; XP_005246454.1; NP_997643.1; XP_016859181.1; XP_016859183.1; XP_024308537.1; NP_001293061.1; XP_024308538.1; XP_005246465.1; NP_997641.1; XP_005246459.1; NP_001293058.1; XP_024308539.1; XP_005246468.1; NP_997647.1; XP_005246460.1; XP_005246458.1; XP_005246463.1; XP_005246456.1; XP_005246469.1; NP_002017.1; XP_00524646…	0	2	0.4591	0	1	1	404.253	807.498	807.497	0.78	0.00031	HCD (High Energy Collision Dissociation)	MS2	33.9666	30	33.2903	43348	02272025_Fatema_2-26-25_Elu.raw	F4	2.2	1
	FALSE	High	Sequest HT (A2)	Unambiguous	IScTIANR	C3(Carbamidomethyl)	34	XP_005246454.1	XP_005246466.1; NP_001293060.1; XP_016859184.1; XP_005246461.1; XP_005246462.1; XP_005246454.1; NP_997643.1; NP_473375.2; XP_016859181.1; XP_016859183.1; XP_024308537.1; NP_001293061.1; XP_024308538.1; XP_005246465.1; NP_997641.1; XP_005246459.1; NP_001293058.1; XP_024308539.1; XP_005246468.1; NP_997647.1; XP_005246460.1; XP_005246458.1; XP_005246463.1; XP_005246456.1; XP_005246469.1; NP_002017.1…	0	2	0.5735	0	1	1	467.743	934.479	934.477	1.36	0.00063	HCD (High Energy Collision Dissociation)	MS2	43.2158	30	17.6917	21633	02272025_Fatema_2-26-25_Elu.raw	F4	2.04	1
	FALSE	High	Sequest HT (A2)	Unambiguous	ATITGYR		33	XP_005246454.1	XP_005246466.1; NP_001293060.1; XP_016859184.1; XP_005246461.1; XP_005246462.1; XP_005246454.1; NP_997643.1; XP_016859181.1; XP_016859183.1; XP_024308537.1; NP_001293061.1; XP_024308538.1; XP_005246465.1; NP_997641.1; XP_005246459.1; NP_001293058.1; XP_024308539.1; XP_005246468.1; NP_997647.1; XP_005246460.1; XP_005246458.1; XP_005246463.1; XP_005246456.1; XP_005246469.1; NP_002017.1; XP_00524646…	0	2	0.408	0	1	1	391.214	781.421	781.42	0.31	0.00012	HCD (High Energy Collision Dissociation)	MS2	71.3353	19.066	18.0868	22186	02272025_Fatema_2-26-25_Elu.raw	F4	2.01	1
	FALSE	High	Sequest HT (A2)	Unambiguous	ATITGYR		33	XP_005246454.1	XP_005246466.1; NP_001293060.1; XP_016859184.1; XP_005246461.1; XP_005246462.1; XP_005246454.1; NP_997643.1; XP_016859181.1; XP_016859183.1; XP_024308537.1; NP_001293061.1; XP_024308538.1; XP_005246465.1; NP_997641.1; XP_005246459.1; NP_001293058.1; XP_024308539.1; XP_005246468.1; NP_997647.1; XP_005246460.1; XP_005246458.1; XP_005246463.1; XP_005246456.1; XP_005246469.1; NP_002017.1; XP_00524646…	0	2	0.5544	0	1	1	391.214	781.421	781.42	1.09	0.00043	HCD (High Energy Collision Dissociation)	MS2	31.7142	16.974	18.1932	22332	02272025_Fatema_2-26-25_Elu.raw	F4	1.93	1
	FALSE	High	Sequest HT (A2)	Unambiguous	DLQFVEVTDVK		33	XP_005246454.1	XP_005246466.1; NP_001293060.1; XP_016859184.1; XP_005246461.1; XP_005246462.1; XP_005246454.1; NP_997643.1; XP_016859181.1; XP_016859183.1; XP_024308537.1; NP_001293061.1; XP_024308538.1; XP_005246465.1; NP_997641.1; XP_005246459.1; NP_001293058.1; XP_024308539.1; XP_005246468.1; NP_997647.1; XP_005246460.1; XP_005246458.1; XP_005246463.1; XP_005246456.1; XP_005246469.1; NP_002017.1; XP_00524646…	0	2	0.6528	0	1	1	646.841	1292.68	1292.67	1.89	0.00122	HCD (High Energy Collision Dissociation)	MS2	25.9466	30	59.3248	78450	02272025_Fatema_2-26-25_Elu.raw	F4	1.93	1
FALSE	Master Protein	XP_005246454.1	fibronectin isoform X1 [Homo sapiens]	3	7	11	7	2483	272.7	5.58	26.14	7	1
	Checked	Confidence	Identifying Node	PSM Ambiguity	Annotated Sequence	Modifications	# Proteins	Master Protein Accessions	Protein Accessions	# Missed Cleavages	Charge	DeltaScore	DeltaCn	Rank	Search Engine Rank	m/z [Da]	MH+ [Da]	Theo. MH+ [Da]	DeltaM [ppm]	Deltam/z [Da]	Activation Type	MS Order	Isolation Interference [%]	Ion Inject Time [ms]	RT [min]	First Scan	Spectrum File	File ID	XCorr	# Protein Groups
	FALSE	High	Sequest HT (A2)	Unambiguous	SSPVVIDASTAIDAPSNLR		33	XP_005246454.1	XP_005246466.1; NP_001293060.1; XP_016859184.1; XP_005246461.1; XP_005246462.1; XP_005246454.1; NP_997643.1; XP_016859181.1; XP_016859183.1; XP_024308537.1; NP_001293061.1; XP_024308538.1; XP_005246465.1; NP_997641.1; XP_005246459.1; NP_001293058.1; XP_024308539.1; XP_005246468.1; NP_997647.1; XP_005246460.1; XP_005246458.1; XP_005246463.1; XP_005246456.1; XP_005246469.1; NP_002017.1; XP_00524646…	0	2	0.868	0	1	1	957.003	1913	1913	0.98	0.00093	HCD (High Energy Collision Dissociation)	MS2	8.38631	30	60.4815	80029	02272025_Fatema_2-26-25_Elu.raw	F4	3.41	1
	FALSE	High	Sequest HT (A2)	Unambiguous	SSPVVIDASTAIDAPSNLR		33	XP_005246454.1	XP_005246466.1; NP_001293060.1; XP_016859184.1; XP_005246461.1; XP_005246462.1; XP_005246454.1; NP_997643.1; XP_016859181.1; XP_016859183.1; XP_024308537.1; NP_001293061.1; XP_024308538.1; XP_005246465.1; NP_997641.1; XP_005246459.1; NP_001293058.1; XP_024308539.1; XP_005246468.1; NP_997647.1; XP_005246460.1; XP_005246458.1; XP_005246463.1; XP_005246456.1; XP_005246469.1; NP_002017.1; XP_00524646…	0	2	0.7595	0	1	1	957.004	1913	1913	1.49	0.00142	HCD (High Energy Collision Dissociation)	MS2	74.829	30	60.2044	79653	02272025_Fatema_2-26-25_Elu.raw	F4	2.91	1
	FALSE	High	Sequest HT (A2)	Unambiguous	EESPLLIGQQSTVSDVPR		33	XP_005246454.1	XP_005246466.1; NP_001293060.1; XP_016859184.1; XP_005246461.1; XP_005246462.1; XP_005246454.1; NP_997643.1; XP_016859181.1; XP_016859183.1; XP_024308537.1; NP_001293061.1; XP_024308538.1; XP_005246465.1; NP_997641.1; XP_005246459.1; NP_001293058.1; XP_024308539.1; XP_005246468.1; NP_997647.1; XP_005246460.1; XP_005246458.1; XP_005246463.1; XP_005246456.1; XP_005246469.1; NP_002017.1; XP_00524646…	0	3	0.7535	0	1	1	652.341	1955.01	1955.01	0.88	0.00058	HCD (High Energy Collision Dissociation)	MS2	3.59973	30	56.6442	74796	02272025_Fatema_2-26-25_Elu.raw	F4	2.88	1
	FALSE	High	Sequest HT (A2)	Unambiguous	EESPLLIGQQSTVSDVPR		33	XP_005246454.1	XP_005246466.1; NP_001293060.1; XP_016859184.1; XP_005246461.1; XP_005246462.1; XP_005246454.1; NP_997643.1; XP_016859181.1; XP_016859183.1; XP_024308537.1; NP_001293061.1; XP_024308538.1; XP_005246465.1; NP_997641.1; XP_005246459.1; NP_001293058.1; XP_024308539.1; XP_005246468.1; NP_997647.1; XP_005246460.1; XP_005246458.1; XP_005246463.1; XP_005246456.1; XP_005246469.1; NP_002017.1; XP_00524646…	0	2	0.822	0	1	1	978.007	1955.01	1955.01	-0.51	-0.0005	HCD (High Energy Collision Dissociation)	MS2	1.52326	30	56.6463	74799	02272025_Fatema_2-26-25_Elu.raw	F4	2.36	1
	FALSE	High	Sequest HT (A2)	Unambiguous	ATITGYR		33	XP_005246454.1	XP_005246466.1; NP_001293060.1; XP_016859184.1; XP_005246461.1; XP_005246462.1; XP_005246454.1; NP_997643.1; XP_016859181.1; XP_016859183.1; XP_024308537.1; NP_001293061.1; XP_024308538.1; XP_005246465.1; NP_997641.1; XP_005246459.1; NP_001293058.1; XP_024308539.1; XP_005246468.1; NP_997647.1; XP_005246460.1; XP_005246458.1; XP_005246463.1; XP_005246456.1; XP_005246469.1; NP_002017.1; XP_00524646…	0	2	0.4375	0	1	1	391.214	781.421	781.42	0.7	0.00027	HCD (High Energy Collision Dissociation)	MS2	79.9371	30	18.1369	22256	02272025_Fatema_2-26-25_Elu.raw	F4	2.24	1
	FALSE	High	Sequest HT (A2)	Unambiguous	STTPDITGYR		33	XP_005246454.1	XP_005246466.1; NP_001293060.1; XP_016859184.1; XP_005246461.1; XP_005246462.1; XP_005246454.1; NP_997643.1; XP_016859181.1; XP_016859183.1; XP_024308537.1; NP_001293061.1; XP_024308538.1; XP_005246465.1; NP_997641.1; XP_005246459.1; NP_001293058.1; XP_024308539.1; XP_005246468.1; NP_997647.1; XP_005246460.1; XP_005246458.1; XP_005246463.1; XP_005246456.1; XP_005246469.1; NP_002017.1; XP_00524646…	0	2	0.7489	0	1	1	555.775	1110.54	1110.54	0.39	0.00022	HCD (High Energy Collision Dissociation)	MS2	64.4823	30	31.8312	41338	02272025_Fatema_2-26-25_Elu.raw	F4	2.23	1
	FALSE	High	Sequest HT (A2)	Unambiguous	ITGYIIK		33	XP_005246454.1	XP_005246466.1; NP_001293060.1; XP_016859184.1; XP_005246461.1; XP_005246462.1; XP_005246454.1; NP_997643.1; XP_016859181.1; XP_016859183.1; XP_024308537.1; NP_001293061.1; XP_024308538.1; XP_005246465.1; NP_997641.1; XP_005246459.1; NP_001293058.1; XP_024308539.1; XP_005246468.1; NP_997647.1; XP_005246460.1; XP_005246458.1; XP_005246463.1; XP_005246456.1; XP_005246469.1; NP_002017.1; XP_00524646…	0	2	0.4591	0	1	1	404.253	807.498	807.497	0.78	0.00031	HCD (High Energy Collision Dissociation)	MS2	33.9666	30	33.2903	43348	02272025_Fatema_2-26-25_Elu.raw	F4	2.2	1
	FALSE	High	Sequest HT (A2)	Unambiguous	IScTIANR	C3(Carbamidomethyl)	34	XP_005246454.1	XP_005246466.1; NP_001293060.1; XP_016859184.1; XP_005246461.1; XP_005246462.1; XP_005246454.1; NP_997643.1; NP_473375.2; XP_016859181.1; XP_016859183.1; XP_024308537.1; NP_001293061.1; XP_024308538.1; XP_005246465.1; NP_997641.1; XP_005246459.1; NP_001293058.1; XP_024308539.1; XP_005246468.1; NP_997647.1; XP_005246460.1; XP_005246458.1; XP_005246463.1; XP_005246456.1; XP_005246469.1; NP_002017.1…	0	2	0.5735	0	1	1	467.743	934.479	934.477	1.36	0.00063	HCD (High Energy Collision Dissociation)	MS2	43.2158	30	17.6917	21633	02272025_Fatema_2-26-25_Elu.raw	F4	2.04	1
	FALSE	High	Sequest HT (A2)	Unambiguous	ATITGYR		33	XP_005246454.1	XP_005246466.1; NP_001293060.1; XP_016859184.1; XP_005246461.1; XP_005246462.1; XP_005246454.1; NP_997643.1; XP_016859181.1; XP_016859183.1; XP_024308537.1; NP_001293061.1; XP_024308538.1; XP_005246465.1; NP_997641.1; XP_005246459.1; NP_001293058.1; XP_024308539.1; XP_005246468.1; NP_997647.1; XP_005246460.1; XP_005246458.1; XP_005246463.1; XP_005246456.1; XP_005246469.1; NP_002017.1; XP_00524646…	0	2	0.408	0	1	1	391.214	781.421	781.42	0.31	0.00012	HCD (High Energy Collision Dissociation)	MS2	71.3353	19.066	18.0868	22186	02272025_Fatema_2-26-25_Elu.raw	F4	2.01	1
	FALSE	High	Sequest HT (A2)	Unambiguous	ATITGYR		33	XP_005246454.1	XP_005246466.1; NP_001293060.1; XP_016859184.1; XP_005246461.1; XP_005246462.1; XP_005246454.1; NP_997643.1; XP_016859181.1; XP_016859183.1; XP_024308537.1; NP_001293061.1; XP_024308538.1; XP_005246465.1; NP_997641.1; XP_005246459.1; NP_001293058.1; XP_024308539.1; XP_005246468.1; NP_997647.1; XP_005246460.1; XP_005246458.1; XP_005246463.1; XP_005246456.1; XP_005246469.1; NP_002017.1; XP_00524646…	0	2	0.5544	0	1	1	391.214	781.421	781.42	1.09	0.00043	HCD (High Energy Collision Dissociation)	MS2	31.7142	16.974	18.1932	22332	02272025_Fatema_2-26-25_Elu.raw	F4	1.93	1
	FALSE	High	Sequest HT (A2)	Unambiguous	DLQFVEVTDVK		33	XP_005246454.1	XP_005246466.1; NP_001293060.1; XP_016859184.1; XP_005246461.1; XP_005246462.1; XP_005246454.1; NP_997643.1; XP_016859181.1; XP_016859183.1; XP_024308537.1; NP_001293061.1; XP_024308538.1; XP_005246465.1; NP_997641.1; XP_005246459.1; NP_001293058.1; XP_024308539.1; XP_005246468.1; NP_997647.1; XP_005246460.1; XP_005246458.1; XP_005246463.1; XP_005246456.1; XP_005246469.1; NP_002017.1; XP_00524646…	0	2	0.6528	0	1	1	646.841	1292.68	1292.67	1.89	0.00122	HCD (High Energy Collision Dissociation)	MS2	25.9466	30	59.3248	78450	02272025_Fatema_2-26-25_Elu.raw	F4	1.93	1
FALSE	Master Protein Candidate	NP_997643.1	fibronectin isoform 4 precursor [Homo sapiens]	3	7	11	7	2330	256.4	5.8	26.14	7	1
	Checked	Confidence	Identifying Node	PSM Ambiguity	Annotated Sequence	Modifications	# Proteins	Master Protein Accessions	Protein Accessions	# Missed Cleavages	Charge	DeltaScore	DeltaCn	Rank	Search Engine Rank	m/z [Da]	MH+ [Da]	Theo. MH+ [Da]	DeltaM [ppm]	Deltam/z [Da]	Activation Type	MS Order	Isolation Interference [%]	Ion Inject Time [ms]	RT [min]	First Scan	Spectrum File	File ID	XCorr	# Protein Groups
	FALSE	High	Sequest HT (A2)	Unambiguous	SSPVVIDASTAIDAPSNLR		33	XP_005246454.1	XP_005246466.1; NP_001293060.1; XP_016859184.1; XP_005246461.1; XP_005246462.1; XP_005246454.1; NP_997643.1; XP_016859181.1; XP_016859183.1; XP_024308537.1; NP_001293061.1; XP_024308538.1; XP_005246465.1; NP_997641.1; XP_005246459.1; NP_001293058.1; XP_024308539.1; XP_005246468.1; NP_997647.1; XP_005246460.1; XP_005246458.1; XP_005246463.1; XP_005246456.1; XP_005246469.1; NP_002017.1; XP_00524646…	0	2	0.868	0	1	1	957.003	1913	1913	0.98	0.00093	HCD (High Energy Collision Dissociation)	MS2	8.38631	30	60.4815	80029	02272025_Fatema_2-26-25_Elu.raw	F4	3.41	1
	FALSE	High	Sequest HT (A2)	Unambiguous	SSPVVIDASTAIDAPSNLR		33	XP_005246454.1	XP_005246466.1; NP_001293060.1; XP_016859184.1; XP_005246461.1; XP_005246462.1; XP_005246454.1; NP_997643.1; XP_016859181.1; XP_016859183.1; XP_024308537.1; NP_001293061.1; XP_024308538.1; XP_005246465.1; NP_997641.1; XP_005246459.1; NP_001293058.1; XP_024308539.1; XP_005246468.1; NP_997647.1; XP_005246460.1; XP_005246458.1; XP_005246463.1; XP_005246456.1; XP_005246469.1; NP_002017.1; XP_00524646…	0	2	0.7595	0	1	1	957.004	1913	1913	1.49	0.00142	HCD (High Energy Collision Dissociation)	MS2	74.829	30	60.2044	79653	02272025_Fatema_2-26-25_Elu.raw	F4	2.91	1
	FALSE	High	Sequest HT (A2)	Unambiguous	EESPLLIGQQSTVSDVPR		33	XP_005246454.1	XP_005246466.1; NP_001293060.1; XP_016859184.1; XP_005246461.1; XP_005246462.1; XP_005246454.1; NP_997643.1; XP_016859181.1; XP_016859183.1; XP_024308537.1; NP_001293061.1; XP_024308538.1; XP_005246465.1; NP_997641.1; XP_005246459.1; NP_001293058.1; XP_024308539.1; XP_005246468.1; NP_997647.1; XP_005246460.1; XP_005246458.1; XP_005246463.1; XP_005246456.1; XP_005246469.1; NP_002017.1; XP_00524646…	0	3	0.7535	0	1	1	652.341	1955.01	1955.01	0.88	0.00058	HCD (High Energy Collision Dissociation)	MS2	3.59973	30	56.6442	74796	02272025_Fatema_2-26-25_Elu.raw	F4	2.88	1
	FALSE	High	Sequest HT (A2)	Unambiguous	EESPLLIGQQSTVSDVPR		33	XP_005246454.1	XP_005246466.1; NP_001293060.1; XP_016859184.1; XP_005246461.1; XP_005246462.1; XP_005246454.1; NP_997643.1; XP_016859181.1; XP_016859183.1; XP_024308537.1; NP_001293061.1; XP_024308538.1; XP_005246465.1; NP_997641.1; XP_005246459.1; NP_001293058.1; XP_024308539.1; XP_005246468.1; NP_997647.1; XP_005246460.1; XP_005246458.1; XP_005246463.1; XP_005246456.1; XP_005246469.1; NP_002017.1; XP_00524646…	0	2	0.822	0	1	1	978.007	1955.01	1955.01	-0.51	-0.0005	HCD (High Energy Collision Dissociation)	MS2	1.52326	30	56.6463	74799	02272025_Fatema_2-26-25_Elu.raw	F4	2.36	1
	FALSE	High	Sequest HT (A2)	Unambiguous	ATITGYR		33	XP_005246454.1	XP_005246466.1; NP_001293060.1; XP_016859184.1; XP_005246461.1; XP_005246462.1; XP_005246454.1; NP_997643.1; XP_016859181.1; XP_016859183.1; XP_024308537.1; NP_001293061.1; XP_024308538.1; XP_005246465.1; NP_997641.1; XP_005246459.1; NP_001293058.1; XP_024308539.1; XP_005246468.1; NP_997647.1; XP_005246460.1; XP_005246458.1; XP_005246463.1; XP_005246456.1; XP_005246469.1; NP_002017.1; XP_00524646…	0	2	0.4375	0	1	1	391.214	781.421	781.42	0.7	0.00027	HCD (High Energy Collision Dissociation)	MS2	79.9371	30	18.1369	22256	02272025_Fatema_2-26-25_Elu.raw	F4	2.24	1
	FALSE	High	Sequest HT (A2)	Unambiguous	STTPDITGYR		33	XP_005246454.1	XP_005246466.1; NP_001293060.1; XP_016859184.1; XP_005246461.1; XP_005246462.1; XP_005246454.1; NP_997643.1; XP_016859181.1; XP_016859183.1; XP_024308537.1; NP_001293061.1; XP_024308538.1; XP_005246465.1; NP_997641.1; XP_005246459.1; NP_001293058.1; XP_024308539.1; XP_005246468.1; NP_997647.1; XP_005246460.1; XP_005246458.1; XP_005246463.1; XP_005246456.1; XP_005246469.1; NP_002017.1; XP_00524646…	0	2	0.7489	0	1	1	555.775	1110.54	1110.54	0.39	0.00022	HCD (High Energy Collision Dissociation)	MS2	64.4823	30	31.8312	41338	02272025_Fatema_2-26-25_Elu.raw	F4	2.23	1
	FALSE	High	Sequest HT (A2)	Unambiguous	ITGYIIK		33	XP_005246454.1	XP_005246466.1; NP_001293060.1; XP_016859184.1; XP_005246461.1; XP_005246462.1; XP_005246454.1; NP_997643.1; XP_016859181.1; XP_016859183.1; XP_024308537.1; NP_001293061.1; XP_024308538.1; XP_005246465.1; NP_997641.1; XP_005246459.1; NP_001293058.1; XP_024308539.1; XP_005246468.1; NP_997647.1; XP_005246460.1; XP_005246458.1; XP_005246463.1; XP_005246456.1; XP_005246469.1; NP_002017.1; XP_00524646…	0	2	0.4591	0	1	1	404.253	807.498	807.497	0.78	0.00031	HCD (High Energy Collision Dissociation)	MS2	33.9666	30	33.2903	43348	02272025_Fatema_2-26-25_Elu.raw	F4	2.2	1
	FALSE	High	Sequest HT (A2)	Unambiguous	IScTIANR	C3(Carbamidomethyl)	34	XP_005246454.1	XP_005246466.1; NP_001293060.1; XP_016859184.1; XP_005246461.1; XP_005246462.1; XP_005246454.1; NP_997643.1; NP_473375.2; XP_016859181.1; XP_016859183.1; XP_024308537.1; NP_001293061.1; XP_024308538.1; XP_005246465.1; NP_997641.1; XP_005246459.1; NP_001293058.1; XP_024308539.1; XP_005246468.1; NP_997647.1; XP_005246460.1; XP_005246458.1; XP_005246463.1; XP_005246456.1; XP_005246469.1; NP_002017.1…	0	2	0.5735	0	1	1	467.743	934.479	934.477	1.36	0.00063	HCD (High Energy Collision Dissociation)	MS2	43.2158	30	17.6917	21633	02272025_Fatema_2-26-25_Elu.raw	F4	2.04	1
	FALSE	High	Sequest HT (A2)	Unambiguous	ATITGYR		33	XP_005246454.1	XP_005246466.1; NP_001293060.1; XP_016859184.1; XP_005246461.1; XP_005246462.1; XP_005246454.1; NP_997643.1; XP_016859181.1; XP_016859183.1; XP_024308537.1; NP_001293061.1; XP_024308538.1; XP_005246465.1; NP_997641.1; XP_005246459.1; NP_001293058.1; XP_024308539.1; XP_005246468.1; NP_997647.1; XP_005246460.1; XP_005246458.1; XP_005246463.1; XP_005246456.1; XP_005246469.1; NP_002017.1; XP_00524646…	0	2	0.408	0	1	1	391.214	781.421	781.42	0.31	0.00012	HCD (High Energy Collision Dissociation)	MS2	71.3353	19.066	18.0868	22186	02272025_Fatema_2-26-25_Elu.raw	F4	2.01	1
	FALSE	High	Sequest HT (A2)	Unambiguous	ATITGYR		33	XP_005246454.1	XP_005246466.1; NP_001293060.1; XP_016859184.1; XP_005246461.1; XP_005246462.1; XP_005246454.1; NP_997643.1; XP_016859181.1; XP_016859183.1; XP_024308537.1; NP_001293061.1; XP_024308538.1; XP_005246465.1; NP_997641.1; XP_005246459.1; NP_001293058.1; XP_024308539.1; XP_005246468.1; NP_997647.1; XP_005246460.1; XP_005246458.1; XP_005246463.1; XP_005246456.1; XP_005246469.1; NP_002017.1; XP_00524646…	0	2	0.5544	0	1	1	391.214	781.421	781.42	1.09	0.00043	HCD (High Energy Collision Dissociation)	MS2	31.7142	16.974	18.1932	22332	02272025_Fatema_2-26-25_Elu.raw	F4	1.93	1
	FALSE	High	Sequest HT (A2)	Unambiguous	DLQFVEVTDVK		33	XP_005246454.1	XP_005246466.1; NP_001293060.1; XP_016859184.1; XP_005246461.1; XP_005246462.1; XP_005246454.1; NP_997643.1; XP_016859181.1; XP_016859183.1; XP_024308537.1; NP_001293061.1; XP_024308538.1; XP_005246465.1; NP_997641.1; XP_005246459.1; NP_001293058.1; XP_024308539.1; XP_005246468.1; NP_997647.1; XP_005246460.1; XP_005246458.1; XP_005246463.1; XP_005246456.1; XP_005246469.1; NP_002017.1; XP_00524646…	0	2	0.6528	0	1	1	646.841	1292.68	1292.67	1.89	0.00122	HCD (High Energy Collision Dissociation)	MS2	25.9466	30	59.3248	78450	02272025_Fatema_2-26-25_Elu.raw	F4	1.93	1
FALSE	Master Protein Candidate	XP_005246462.1	fibronectin isoform X9 [Homo sapiens]	3	7	11	7	2387	262.3	5.68	26.14	7	1
	Checked	Confidence	Identifying Node	PSM Ambiguity	Annotated Sequence	Modifications	# Proteins	Master Protein Accessions	Protein Accessions	# Missed Cleavages	Charge	DeltaScore	DeltaCn	Rank	Search Engine Rank	m/z [Da]	MH+ [Da]	Theo. MH+ [Da]	DeltaM [ppm]	Deltam/z [Da]	Activation Type	MS Order	Isolation Interference [%]	Ion Inject Time [ms]	RT [min]	First Scan	Spectrum File	File ID	XCorr	# Protein Groups
	FALSE	High	Sequest HT (A2)	Unambiguous	SSPVVIDASTAIDAPSNLR		33	XP_005246454.1	XP_005246466.1; NP_001293060.1; XP_016859184.1; XP_005246461.1; XP_005246462.1; XP_005246454.1; NP_997643.1; XP_016859181.1; XP_016859183.1; XP_024308537.1; NP_001293061.1; XP_024308538.1; XP_005246465.1; NP_997641.1; XP_005246459.1; NP_001293058.1; XP_024308539.1; XP_005246468.1; NP_997647.1; XP_005246460.1; XP_005246458.1; XP_005246463.1; XP_005246456.1; XP_005246469.1; NP_002017.1; XP_00524646…	0	2	0.868	0	1	1	957.003	1913	1913	0.98	0.00093	HCD (High Energy Collision Dissociation)	MS2	8.38631	30	60.4815	80029	02272025_Fatema_2-26-25_Elu.raw	F4	3.41	1
	FALSE	High	Sequest HT (A2)	Unambiguous	SSPVVIDASTAIDAPSNLR		33	XP_005246454.1	XP_005246466.1; NP_001293060.1; XP_016859184.1; XP_005246461.1; XP_005246462.1; XP_005246454.1; NP_997643.1; XP_016859181.1; XP_016859183.1; XP_024308537.1; NP_001293061.1; XP_024308538.1; XP_005246465.1; NP_997641.1; XP_005246459.1; NP_001293058.1; XP_024308539.1; XP_005246468.1; NP_997647.1; XP_005246460.1; XP_005246458.1; XP_005246463.1; XP_005246456.1; XP_005246469.1; NP_002017.1; XP_00524646…	0	2	0.7595	0	1	1	957.004	1913	1913	1.49	0.00142	HCD (High Energy Collision Dissociation)	MS2	74.829	30	60.2044	79653	02272025_Fatema_2-26-25_Elu.raw	F4	2.91	1
	FALSE	High	Sequest HT (A2)	Unambiguous	EESPLLIGQQSTVSDVPR		33	XP_005246454.1	XP_005246466.1; NP_001293060.1; XP_016859184.1; XP_005246461.1; XP_005246462.1; XP_005246454.1; NP_997643.1; XP_016859181.1; XP_016859183.1; XP_024308537.1; NP_001293061.1; XP_024308538.1; XP_005246465.1; NP_997641.1; XP_005246459.1; NP_001293058.1; XP_024308539.1; XP_005246468.1; NP_997647.1; XP_005246460.1; XP_005246458.1; XP_005246463.1; XP_005246456.1; XP_005246469.1; NP_002017.1; XP_00524646…	0	3	0.7535	0	1	1	652.341	1955.01	1955.01	0.88	0.00058	HCD (High Energy Collision Dissociation)	MS2	3.59973	30	56.6442	74796	02272025_Fatema_2-26-25_Elu.raw	F4	2.88	1
	FALSE	High	Sequest HT (A2)	Unambiguous	EESPLLIGQQSTVSDVPR		33	XP_005246454.1	XP_005246466.1; NP_001293060.1; XP_016859184.1; XP_005246461.1; XP_005246462.1; XP_005246454.1; NP_997643.1; XP_016859181.1; XP_016859183.1; XP_024308537.1; NP_001293061.1; XP_024308538.1; XP_005246465.1; NP_997641.1; XP_005246459.1; NP_001293058.1; XP_024308539.1; XP_005246468.1; NP_997647.1; XP_005246460.1; XP_005246458.1; XP_005246463.1; XP_005246456.1; XP_005246469.1; NP_002017.1; XP_00524646…	0	2	0.822	0	1	1	978.007	1955.01	1955.01	-0.51	-0.0005	HCD (High Energy Collision Dissociation)	MS2	1.52326	30	56.6463	74799	02272025_Fatema_2-26-25_Elu.raw	F4	2.36	1
	FALSE	High	Sequest HT (A2)	Unambiguous	ATITGYR		33	XP_005246454.1	XP_005246466.1; NP_001293060.1; XP_016859184.1; XP_005246461.1; XP_005246462.1; XP_005246454.1; NP_997643.1; XP_016859181.1; XP_016859183.1; XP_024308537.1; NP_001293061.1; XP_024308538.1; XP_005246465.1; NP_997641.1; XP_005246459.1; NP_001293058.1; XP_024308539.1; XP_005246468.1; NP_997647.1; XP_005246460.1; XP_005246458.1; XP_005246463.1; XP_005246456.1; XP_005246469.1; NP_002017.1; XP_00524646…	0	2	0.4375	0	1	1	391.214	781.421	781.42	0.7	0.00027	HCD (High Energy Collision Dissociation)	MS2	79.9371	30	18.1369	22256	02272025_Fatema_2-26-25_Elu.raw	F4	2.24	1
	FALSE	High	Sequest HT (A2)	Unambiguous	STTPDITGYR		33	XP_005246454.1	XP_005246466.1; NP_001293060.1; XP_016859184.1; XP_005246461.1; XP_005246462.1; XP_005246454.1; NP_997643.1; XP_016859181.1; XP_016859183.1; XP_024308537.1; NP_001293061.1; XP_024308538.1; XP_005246465.1; NP_997641.1; XP_005246459.1; NP_001293058.1; XP_024308539.1; XP_005246468.1; NP_997647.1; XP_005246460.1; XP_005246458.1; XP_005246463.1; XP_005246456.1; XP_005246469.1; NP_002017.1; XP_00524646…	0	2	0.7489	0	1	1	555.775	1110.54	1110.54	0.39	0.00022	HCD (High Energy Collision Dissociation)	MS2	64.4823	30	31.8312	41338	02272025_Fatema_2-26-25_Elu.raw	F4	2.23	1
	FALSE	High	Sequest HT (A2)	Unambiguous	ITGYIIK		33	XP_005246454.1	XP_005246466.1; NP_001293060.1; XP_016859184.1; XP_005246461.1; XP_005246462.1; XP_005246454.1; NP_997643.1; XP_016859181.1; XP_016859183.1; XP_024308537.1; NP_001293061.1; XP_024308538.1; XP_005246465.1; NP_997641.1; XP_005246459.1; NP_001293058.1; XP_024308539.1; XP_005246468.1; NP_997647.1; XP_005246460.1; XP_005246458.1; XP_005246463.1; XP_005246456.1; XP_005246469.1; NP_002017.1; XP_00524646…	0	2	0.4591	0	1	1	404.253	807.498	807.497	0.78	0.00031	HCD (High Energy Collision Dissociation)	MS2	33.9666	30	33.2903	43348	02272025_Fatema_2-26-25_Elu.raw	F4	2.2	1
	FALSE	High	Sequest HT (A2)	Unambiguous	IScTIANR	C3(Carbamidomethyl)	34	XP_005246454.1	XP_005246466.1; NP_001293060.1; XP_016859184.1; XP_005246461.1; XP_005246462.1; XP_005246454.1; NP_997643.1; NP_473375.2; XP_016859181.1; XP_016859183.1; XP_024308537.1; NP_001293061.1; XP_024308538.1; XP_005246465.1; NP_997641.1; XP_005246459.1; NP_001293058.1; XP_024308539.1; XP_005246468.1; NP_997647.1; XP_005246460.1; XP_005246458.1; XP_005246463.1; XP_005246456.1; XP_005246469.1; NP_002017.1…	0	2	0.5735	0	1	1	467.743	934.479	934.477	1.36	0.00063	HCD (High Energy Collision Dissociation)	MS2	43.2158	30	17.6917	21633	02272025_Fatema_2-26-25_Elu.raw	F4	2.04	1
	FALSE	High	Sequest HT (A2)	Unambiguous	ATITGYR		33	XP_005246454.1	XP_005246466.1; NP_001293060.1; XP_016859184.1; XP_005246461.1; XP_005246462.1; XP_005246454.1; NP_997643.1; XP_016859181.1; XP_016859183.1; XP_024308537.1; NP_001293061.1; XP_024308538.1; XP_005246465.1; NP_997641.1; XP_005246459.1; NP_001293058.1; XP_024308539.1; XP_005246468.1; NP_997647.1; XP_005246460.1; XP_005246458.1; XP_005246463.1; XP_005246456.1; XP_005246469.1; NP_002017.1; XP_00524646…	0	2	0.408	0	1	1	391.214	781.421	781.42	0.31	0.00012	HCD (High Energy Collision Dissociation)	MS2	71.3353	19.066	18.0868	22186	02272025_Fatema_2-26-25_Elu.raw	F4	2.01	1
	FALSE	High	Sequest HT (A2)	Unambiguous	ATITGYR		33	XP_005246454.1	XP_005246466.1; NP_001293060.1; XP_016859184.1; XP_005246461.1; XP_005246462.1; XP_005246454.1; NP_997643.1; XP_016859181.1; XP_016859183.1; XP_024308537.1; NP_001293061.1; XP_024308538.1; XP_005246465.1; NP_997641.1; XP_005246459.1; NP_001293058.1; XP_024308539.1; XP_005246468.1; NP_997647.1; XP_005246460.1; XP_005246458.1; XP_005246463.1; XP_005246456.1; XP_005246469.1; NP_002017.1; XP_00524646…	0	2	0.5544	0	1	1	391.214	781.421	781.42	1.09	0.00043	HCD (High Energy Collision Dissociation)	MS2	31.7142	16.974	18.1932	22332	02272025_Fatema_2-26-25_Elu.raw	F4	1.93	1
	FALSE	High	Sequest HT (A2)	Unambiguous	DLQFVEVTDVK		33	XP_005246454.1	XP_005246466.1; NP_001293060.1; XP_016859184.1; XP_005246461.1; XP_005246462.1; XP_005246454.1; NP_997643.1; XP_016859181.1; XP_016859183.1; XP_024308537.1; NP_001293061.1; XP_024308538.1; XP_005246465.1; NP_997641.1; XP_005246459.1; NP_001293058.1; XP_024308539.1; XP_005246468.1; NP_997647.1; XP_005246460.1; XP_005246458.1; XP_005246463.1; XP_005246456.1; XP_005246469.1; NP_002017.1; XP_00524646…	0	2	0.6528	0	1	1	646.841	1292.68	1292.67	1.89	0.00122	HCD (High Energy Collision Dissociation)	MS2	25.9466	30	59.3248	78450	02272025_Fatema_2-26-25_Elu.raw	F4	1.93	1
FALSE	Master Protein Candidate	XP_005246461.1	fibronectin isoform X8 [Homo sapiens]	3	7	11	7	2392	263	5.81	26.14	7	1
	Checked	Confidence	Identifying Node	PSM Ambiguity	Annotated Sequence	Modifications	# Proteins	Master Protein Accessions	Protein Accessions	# Missed Cleavages	Charge	DeltaScore	DeltaCn	Rank	Search Engine Rank	m/z [Da]	MH+ [Da]	Theo. MH+ [Da]	DeltaM [ppm]	Deltam/z [Da]	Activation Type	MS Order	Isolation Interference [%]	Ion Inject Time [ms]	RT [min]	First Scan	Spectrum File	File ID	XCorr	# Protein Groups
	FALSE	High	Sequest HT (A2)	Unambiguous	SSPVVIDASTAIDAPSNLR		33	XP_005246454.1	XP_005246466.1; NP_001293060.1; XP_016859184.1; XP_005246461.1; XP_005246462.1; XP_005246454.1; NP_997643.1; XP_016859181.1; XP_016859183.1; XP_024308537.1; NP_001293061.1; XP_024308538.1; XP_005246465.1; NP_997641.1; XP_005246459.1; NP_001293058.1; XP_024308539.1; XP_005246468.1; NP_997647.1; XP_005246460.1; XP_005246458.1; XP_005246463.1; XP_005246456.1; XP_005246469.1; NP_002017.1; XP_00524646…	0	2	0.868	0	1	1	957.003	1913	1913	0.98	0.00093	HCD (High Energy Collision Dissociation)	MS2	8.38631	30	60.4815	80029	02272025_Fatema_2-26-25_Elu.raw	F4	3.41	1
	FALSE	High	Sequest HT (A2)	Unambiguous	SSPVVIDASTAIDAPSNLR		33	XP_005246454.1	XP_005246466.1; NP_001293060.1; XP_016859184.1; XP_005246461.1; XP_005246462.1; XP_005246454.1; NP_997643.1; XP_016859181.1; XP_016859183.1; XP_024308537.1; NP_001293061.1; XP_024308538.1; XP_005246465.1; NP_997641.1; XP_005246459.1; NP_001293058.1; XP_024308539.1; XP_005246468.1; NP_997647.1; XP_005246460.1; XP_005246458.1; XP_005246463.1; XP_005246456.1; XP_005246469.1; NP_002017.1; XP_00524646…	0	2	0.7595	0	1	1	957.004	1913	1913	1.49	0.00142	HCD (High Energy Collision Dissociation)	MS2	74.829	30	60.2044	79653	02272025_Fatema_2-26-25_Elu.raw	F4	2.91	1
	FALSE	High	Sequest HT (A2)	Unambiguous	EESPLLIGQQSTVSDVPR		33	XP_005246454.1	XP_005246466.1; NP_001293060.1; XP_016859184.1; XP_005246461.1; XP_005246462.1; XP_005246454.1; NP_997643.1; XP_016859181.1; XP_016859183.1; XP_024308537.1; NP_001293061.1; XP_024308538.1; XP_005246465.1; NP_997641.1; XP_005246459.1; NP_001293058.1; XP_024308539.1; XP_005246468.1; NP_997647.1; XP_005246460.1; XP_005246458.1; XP_005246463.1; XP_005246456.1; XP_005246469.1; NP_002017.1; XP_00524646…	0	3	0.7535	0	1	1	652.341	1955.01	1955.01	0.88	0.00058	HCD (High Energy Collision Dissociation)	MS2	3.59973	30	56.6442	74796	02272025_Fatema_2-26-25_Elu.raw	F4	2.88	1
	FALSE	High	Sequest HT (A2)	Unambiguous	EESPLLIGQQSTVSDVPR		33	XP_005246454.1	XP_005246466.1; NP_001293060.1; XP_016859184.1; XP_005246461.1; XP_005246462.1; XP_005246454.1; NP_997643.1; XP_016859181.1; XP_016859183.1; XP_024308537.1; NP_001293061.1; XP_024308538.1; XP_005246465.1; NP_997641.1; XP_005246459.1; NP_001293058.1; XP_024308539.1; XP_005246468.1; NP_997647.1; XP_005246460.1; XP_005246458.1; XP_005246463.1; XP_005246456.1; XP_005246469.1; NP_002017.1; XP_00524646…	0	2	0.822	0	1	1	978.007	1955.01	1955.01	-0.51	-0.0005	HCD (High Energy Collision Dissociation)	MS2	1.52326	30	56.6463	74799	02272025_Fatema_2-26-25_Elu.raw	F4	2.36	1
	FALSE	High	Sequest HT (A2)	Unambiguous	ATITGYR		33	XP_005246454.1	XP_005246466.1; NP_001293060.1; XP_016859184.1; XP_005246461.1; XP_005246462.1; XP_005246454.1; NP_997643.1; XP_016859181.1; XP_016859183.1; XP_024308537.1; NP_001293061.1; XP_024308538.1; XP_005246465.1; NP_997641.1; XP_005246459.1; NP_001293058.1; XP_024308539.1; XP_005246468.1; NP_997647.1; XP_005246460.1; XP_005246458.1; XP_005246463.1; XP_005246456.1; XP_005246469.1; NP_002017.1; XP_00524646…	0	2	0.4375	0	1	1	391.214	781.421	781.42	0.7	0.00027	HCD (High Energy Collision Dissociation)	MS2	79.9371	30	18.1369	22256	02272025_Fatema_2-26-25_Elu.raw	F4	2.24	1
	FALSE	High	Sequest HT (A2)	Unambiguous	STTPDITGYR		33	XP_005246454.1	XP_005246466.1; NP_001293060.1; XP_016859184.1; XP_005246461.1; XP_005246462.1; XP_005246454.1; NP_997643.1; XP_016859181.1; XP_016859183.1; XP_024308537.1; NP_001293061.1; XP_024308538.1; XP_005246465.1; NP_997641.1; XP_005246459.1; NP_001293058.1; XP_024308539.1; XP_005246468.1; NP_997647.1; XP_005246460.1; XP_005246458.1; XP_005246463.1; XP_005246456.1; XP_005246469.1; NP_002017.1; XP_00524646…	0	2	0.7489	0	1	1	555.775	1110.54	1110.54	0.39	0.00022	HCD (High Energy Collision Dissociation)	MS2	64.4823	30	31.8312	41338	02272025_Fatema_2-26-25_Elu.raw	F4	2.23	1
	FALSE	High	Sequest HT (A2)	Unambiguous	ITGYIIK		33	XP_005246454.1	XP_005246466.1; NP_001293060.1; XP_016859184.1; XP_005246461.1; XP_005246462.1; XP_005246454.1; NP_997643.1; XP_016859181.1; XP_016859183.1; XP_024308537.1; NP_001293061.1; XP_024308538.1; XP_005246465.1; NP_997641.1; XP_005246459.1; NP_001293058.1; XP_024308539.1; XP_005246468.1; NP_997647.1; XP_005246460.1; XP_005246458.1; XP_005246463.1; XP_005246456.1; XP_005246469.1; NP_002017.1; XP_00524646…	0	2	0.4591	0	1	1	404.253	807.498	807.497	0.78	0.00031	HCD (High Energy Collision Dissociation)	MS2	33.9666	30	33.2903	43348	02272025_Fatema_2-26-25_Elu.raw	F4	2.2	1
	FALSE	High	Sequest HT (A2)	Unambiguous	IScTIANR	C3(Carbamidomethyl)	34	XP_005246454.1	XP_005246466.1; NP_001293060.1; XP_016859184.1; XP_005246461.1; XP_005246462.1; XP_005246454.1; NP_997643.1; NP_473375.2; XP_016859181.1; XP_016859183.1; XP_024308537.1; NP_001293061.1; XP_024308538.1; XP_005246465.1; NP_997641.1; XP_005246459.1; NP_001293058.1; XP_024308539.1; XP_005246468.1; NP_997647.1; XP_005246460.1; XP_005246458.1; XP_005246463.1; XP_005246456.1; XP_005246469.1; NP_002017.1…	0	2	0.5735	0	1	1	467.743	934.479	934.477	1.36	0.00063	HCD (High Energy Collision Dissociation)	MS2	43.2158	30	17.6917	21633	02272025_Fatema_2-26-25_Elu.raw	F4	2.04	1
	FALSE	High	Sequest HT (A2)	Unambiguous	ATITGYR		33	XP_005246454.1	XP_005246466.1; NP_001293060.1; XP_016859184.1; XP_005246461.1; XP_005246462.1; XP_005246454.1; NP_997643.1; XP_016859181.1; XP_016859183.1; XP_024308537.1; NP_001293061.1; XP_024308538.1; XP_005246465.1; NP_997641.1; XP_005246459.1; NP_001293058.1; XP_024308539.1; XP_005246468.1; NP_997647.1; XP_005246460.1; XP_005246458.1; XP_005246463.1; XP_005246456.1; XP_005246469.1; NP_002017.1; XP_00524646…	0	2	0.408	0	1	1	391.214	781.421	781.42	0.31	0.00012	HCD (High Energy Collision Dissociation)	MS2	71.3353	19.066	18.0868	22186	02272025_Fatema_2-26-25_Elu.raw	F4	2.01	1
	FALSE	High	Sequest HT (A2)	Unambiguous	ATITGYR		33	XP_005246454.1	XP_005246466.1; NP_001293060.1; XP_016859184.1; XP_005246461.1; XP_005246462.1; XP_005246454.1; NP_997643.1; XP_016859181.1; XP_016859183.1; XP_024308537.1; NP_001293061.1; XP_024308538.1; XP_005246465.1; NP_997641.1; XP_005246459.1; NP_001293058.1; XP_024308539.1; XP_005246468.1; NP_997647.1; XP_005246460.1; XP_005246458.1; XP_005246463.1; XP_005246456.1; XP_005246469.1; NP_002017.1; XP_00524646…	0	2	0.5544	0	1	1	391.214	781.421	781.42	1.09	0.00043	HCD (High Energy Collision Dissociation)	MS2	31.7142	16.974	18.1932	22332	02272025_Fatema_2-26-25_Elu.raw	F4	1.93	1
	FALSE	High	Sequest HT (A2)	Unambiguous	DLQFVEVTDVK		33	XP_005246454.1	XP_005246466.1; NP_001293060.1; XP_016859184.1; XP_005246461.1; XP_005246462.1; XP_005246454.1; NP_997643.1; XP_016859181.1; XP_016859183.1; XP_024308537.1; NP_001293061.1; XP_024308538.1; XP_005246465.1; NP_997641.1; XP_005246459.1; NP_001293058.1; XP_024308539.1; XP_005246468.1; NP_997647.1; XP_005246460.1; XP_005246458.1; XP_005246463.1; XP_005246456.1; XP_005246469.1; NP_002017.1; XP_00524646…	0	2	0.6528	0	1	1	646.841	1292.68	1292.67	1.89	0.00122	HCD (High Energy Collision Dissociation)	MS2	25.9466	30	59.3248	78450	02272025_Fatema_2-26-25_Elu.raw	F4	1.93	1
FALSE	Master Protein Candidate	XP_016859184.1	fibronectin isoform X20 [Homo sapiens]	3	7	11	7	2302	253.2	6.05	26.14	7	1
	Checked	Confidence	Identifying Node	PSM Ambiguity	Annotated Sequence	Modifications	# Proteins	Master Protein Accessions	Protein Accessions	# Missed Cleavages	Charge	DeltaScore	DeltaCn	Rank	Search Engine Rank	m/z [Da]	MH+ [Da]	Theo. MH+ [Da]	DeltaM [ppm]	Deltam/z [Da]	Activation Type	MS Order	Isolation Interference [%]	Ion Inject Time [ms]	RT [min]	First Scan	Spectrum File	File ID	XCorr	# Protein Groups
	FALSE	High	Sequest HT (A2)	Unambiguous	SSPVVIDASTAIDAPSNLR		33	XP_005246454.1	XP_005246466.1; NP_001293060.1; XP_016859184.1; XP_005246461.1; XP_005246462.1; XP_005246454.1; NP_997643.1; XP_016859181.1; XP_016859183.1; XP_024308537.1; NP_001293061.1; XP_024308538.1; XP_005246465.1; NP_997641.1; XP_005246459.1; NP_001293058.1; XP_024308539.1; XP_005246468.1; NP_997647.1; XP_005246460.1; XP_005246458.1; XP_005246463.1; XP_005246456.1; XP_005246469.1; NP_002017.1; XP_00524646…	0	2	0.868	0	1	1	957.003	1913	1913	0.98	0.00093	HCD (High Energy Collision Dissociation)	MS2	8.38631	30	60.4815	80029	02272025_Fatema_2-26-25_Elu.raw	F4	3.41	1
	FALSE	High	Sequest HT (A2)	Unambiguous	SSPVVIDASTAIDAPSNLR		33	XP_005246454.1	XP_005246466.1; NP_001293060.1; XP_016859184.1; XP_005246461.1; XP_005246462.1; XP_005246454.1; NP_997643.1; XP_016859181.1; XP_016859183.1; XP_024308537.1; NP_001293061.1; XP_024308538.1; XP_005246465.1; NP_997641.1; XP_005246459.1; NP_001293058.1; XP_024308539.1; XP_005246468.1; NP_997647.1; XP_005246460.1; XP_005246458.1; XP_005246463.1; XP_005246456.1; XP_005246469.1; NP_002017.1; XP_00524646…	0	2	0.7595	0	1	1	957.004	1913	1913	1.49	0.00142	HCD (High Energy Collision Dissociation)	MS2	74.829	30	60.2044	79653	02272025_Fatema_2-26-25_Elu.raw	F4	2.91	1
	FALSE	High	Sequest HT (A2)	Unambiguous	EESPLLIGQQSTVSDVPR		33	XP_005246454.1	XP_005246466.1; NP_001293060.1; XP_016859184.1; XP_005246461.1; XP_005246462.1; XP_005246454.1; NP_997643.1; XP_016859181.1; XP_016859183.1; XP_024308537.1; NP_001293061.1; XP_024308538.1; XP_005246465.1; NP_997641.1; XP_005246459.1; NP_001293058.1; XP_024308539.1; XP_005246468.1; NP_997647.1; XP_005246460.1; XP_005246458.1; XP_005246463.1; XP_005246456.1; XP_005246469.1; NP_002017.1; XP_00524646…	0	3	0.7535	0	1	1	652.341	1955.01	1955.01	0.88	0.00058	HCD (High Energy Collision Dissociation)	MS2	3.59973	30	56.6442	74796	02272025_Fatema_2-26-25_Elu.raw	F4	2.88	1
	FALSE	High	Sequest HT (A2)	Unambiguous	EESPLLIGQQSTVSDVPR		33	XP_005246454.1	XP_005246466.1; NP_001293060.1; XP_016859184.1; XP_005246461.1; XP_005246462.1; XP_005246454.1; NP_997643.1; XP_016859181.1; XP_016859183.1; XP_024308537.1; NP_001293061.1; XP_024308538.1; XP_005246465.1; NP_997641.1; XP_005246459.1; NP_001293058.1; XP_024308539.1; XP_005246468.1; NP_997647.1; XP_005246460.1; XP_005246458.1; XP_005246463.1; XP_005246456.1; XP_005246469.1; NP_002017.1; XP_00524646…	0	2	0.822	0	1	1	978.007	1955.01	1955.01	-0.51	-0.0005	HCD (High Energy Collision Dissociation)	MS2	1.52326	30	56.6463	74799	02272025_Fatema_2-26-25_Elu.raw	F4	2.36	1
	FALSE	High	Sequest HT (A2)	Unambiguous	ATITGYR		33	XP_005246454.1	XP_005246466.1; NP_001293060.1; XP_016859184.1; XP_005246461.1; XP_005246462.1; XP_005246454.1; NP_997643.1; XP_016859181.1; XP_016859183.1; XP_024308537.1; NP_001293061.1; XP_024308538.1; XP_005246465.1; NP_997641.1; XP_005246459.1; NP_001293058.1; XP_024308539.1; XP_005246468.1; NP_997647.1; XP_005246460.1; XP_005246458.1; XP_005246463.1; XP_005246456.1; XP_005246469.1; NP_002017.1; XP_00524646…	0	2	0.4375	0	1	1	391.214	781.421	781.42	0.7	0.00027	HCD (High Energy Collision Dissociation)	MS2	79.9371	30	18.1369	22256	02272025_Fatema_2-26-25_Elu.raw	F4	2.24	1
	FALSE	High	Sequest HT (A2)	Unambiguous	STTPDITGYR		33	XP_005246454.1	XP_005246466.1; NP_001293060.1; XP_016859184.1; XP_005246461.1; XP_005246462.1; XP_005246454.1; NP_997643.1; XP_016859181.1; XP_016859183.1; XP_024308537.1; NP_001293061.1; XP_024308538.1; XP_005246465.1; NP_997641.1; XP_005246459.1; NP_001293058.1; XP_024308539.1; XP_005246468.1; NP_997647.1; XP_005246460.1; XP_005246458.1; XP_005246463.1; XP_005246456.1; XP_005246469.1; NP_002017.1; XP_00524646…	0	2	0.7489	0	1	1	555.775	1110.54	1110.54	0.39	0.00022	HCD (High Energy Collision Dissociation)	MS2	64.4823	30	31.8312	41338	02272025_Fatema_2-26-25_Elu.raw	F4	2.23	1
	FALSE	High	Sequest HT (A2)	Unambiguous	ITGYIIK		33	XP_005246454.1	XP_005246466.1; NP_001293060.1; XP_016859184.1; XP_005246461.1; XP_005246462.1; XP_005246454.1; NP_997643.1; XP_016859181.1; XP_016859183.1; XP_024308537.1; NP_001293061.1; XP_024308538.1; XP_005246465.1; NP_997641.1; XP_005246459.1; NP_001293058.1; XP_024308539.1; XP_005246468.1; NP_997647.1; XP_005246460.1; XP_005246458.1; XP_005246463.1; XP_005246456.1; XP_005246469.1; NP_002017.1; XP_00524646…	0	2	0.4591	0	1	1	404.253	807.498	807.497	0.78	0.00031	HCD (High Energy Collision Dissociation)	MS2	33.9666	30	33.2903	43348	02272025_Fatema_2-26-25_Elu.raw	F4	2.2	1
	FALSE	High	Sequest HT (A2)	Unambiguous	IScTIANR	C3(Carbamidomethyl)	34	XP_005246454.1	XP_005246466.1; NP_001293060.1; XP_016859184.1; XP_005246461.1; XP_005246462.1; XP_005246454.1; NP_997643.1; NP_473375.2; XP_016859181.1; XP_016859183.1; XP_024308537.1; NP_001293061.1; XP_024308538.1; XP_005246465.1; NP_997641.1; XP_005246459.1; NP_001293058.1; XP_024308539.1; XP_005246468.1; NP_997647.1; XP_005246460.1; XP_005246458.1; XP_005246463.1; XP_005246456.1; XP_005246469.1; NP_002017.1…	0	2	0.5735	0	1	1	467.743	934.479	934.477	1.36	0.00063	HCD (High Energy Collision Dissociation)	MS2	43.2158	30	17.6917	21633	02272025_Fatema_2-26-25_Elu.raw	F4	2.04	1
	FALSE	High	Sequest HT (A2)	Unambiguous	ATITGYR		33	XP_005246454.1	XP_005246466.1; NP_001293060.1; XP_016859184.1; XP_005246461.1; XP_005246462.1; XP_005246454.1; NP_997643.1; XP_016859181.1; XP_016859183.1; XP_024308537.1; NP_001293061.1; XP_024308538.1; XP_005246465.1; NP_997641.1; XP_005246459.1; NP_001293058.1; XP_024308539.1; XP_005246468.1; NP_997647.1; XP_005246460.1; XP_005246458.1; XP_005246463.1; XP_005246456.1; XP_005246469.1; NP_002017.1; XP_00524646…	0	2	0.408	0	1	1	391.214	781.421	781.42	0.31	0.00012	HCD (High Energy Collision Dissociation)	MS2	71.3353	19.066	18.0868	22186	02272025_Fatema_2-26-25_Elu.raw	F4	2.01	1
	FALSE	High	Sequest HT (A2)	Unambiguous	ATITGYR		33	XP_005246454.1	XP_005246466.1; NP_001293060.1; XP_016859184.1; XP_005246461.1; XP_005246462.1; XP_005246454.1; NP_997643.1; XP_016859181.1; XP_016859183.1; XP_024308537.1; NP_001293061.1; XP_024308538.1; XP_005246465.1; NP_997641.1; XP_005246459.1; NP_001293058.1; XP_024308539.1; XP_005246468.1; NP_997647.1; XP_005246460.1; XP_005246458.1; XP_005246463.1; XP_005246456.1; XP_005246469.1; NP_002017.1; XP_00524646…	0	2	0.5544	0	1	1	391.214	781.421	781.42	1.09	0.00043	HCD (High Energy Collision Dissociation)	MS2	31.7142	16.974	18.1932	22332	02272025_Fatema_2-26-25_Elu.raw	F4	1.93	1
	FALSE	High	Sequest HT (A2)	Unambiguous	DLQFVEVTDVK		33	XP_005246454.1	XP_005246466.1; NP_001293060.1; XP_016859184.1; XP_005246461.1; XP_005246462.1; XP_005246454.1; NP_997643.1; XP_016859181.1; XP_016859183.1; XP_024308537.1; NP_001293061.1; XP_024308538.1; XP_005246465.1; NP_997641.1; XP_005246459.1; NP_001293058.1; XP_024308539.1; XP_005246468.1; NP_997647.1; XP_005246460.1; XP_005246458.1; XP_005246463.1; XP_005246456.1; XP_005246469.1; NP_002017.1; XP_00524646…	0	2	0.6528	0	1	1	646.841	1292.68	1292.67	1.89	0.00122	HCD (High Energy Collision Dissociation)	MS2	25.9466	30	59.3248	78450	02272025_Fatema_2-26-25_Elu.raw	F4	1.93	1
FALSE	Master Protein Candidate	XP_016859183.1	fibronectin isoform X19 [Homo sapiens]	3	7	11	7	2331	256.2	5.77	26.14	7	1
	Checked	Confidence	Identifying Node	PSM Ambiguity	Annotated Sequence	Modifications	# Proteins	Master Protein Accessions	Protein Accessions	# Missed Cleavages	Charge	DeltaScore	DeltaCn	Rank	Search Engine Rank	m/z [Da]	MH+ [Da]	Theo. MH+ [Da]	DeltaM [ppm]	Deltam/z [Da]	Activation Type	MS Order	Isolation Interference [%]	Ion Inject Time [ms]	RT [min]	First Scan	Spectrum File	File ID	XCorr	# Protein Groups
	FALSE	High	Sequest HT (A2)	Unambiguous	SSPVVIDASTAIDAPSNLR		33	XP_005246454.1	XP_005246466.1; NP_001293060.1; XP_016859184.1; XP_005246461.1; XP_005246462.1; XP_005246454.1; NP_997643.1; XP_016859181.1; XP_016859183.1; XP_024308537.1; NP_001293061.1; XP_024308538.1; XP_005246465.1; NP_997641.1; XP_005246459.1; NP_001293058.1; XP_024308539.1; XP_005246468.1; NP_997647.1; XP_005246460.1; XP_005246458.1; XP_005246463.1; XP_005246456.1; XP_005246469.1; NP_002017.1; XP_00524646…	0	2	0.868	0	1	1	957.003	1913	1913	0.98	0.00093	HCD (High Energy Collision Dissociation)	MS2	8.38631	30	60.4815	80029	02272025_Fatema_2-26-25_Elu.raw	F4	3.41	1
	FALSE	High	Sequest HT (A2)	Unambiguous	SSPVVIDASTAIDAPSNLR		33	XP_005246454.1	XP_005246466.1; NP_001293060.1; XP_016859184.1; XP_005246461.1; XP_005246462.1; XP_005246454.1; NP_997643.1; XP_016859181.1; XP_016859183.1; XP_024308537.1; NP_001293061.1; XP_024308538.1; XP_005246465.1; NP_997641.1; XP_005246459.1; NP_001293058.1; XP_024308539.1; XP_005246468.1; NP_997647.1; XP_005246460.1; XP_005246458.1; XP_005246463.1; XP_005246456.1; XP_005246469.1; NP_002017.1; XP_00524646…	0	2	0.7595	0	1	1	957.004	1913	1913	1.49	0.00142	HCD (High Energy Collision Dissociation)	MS2	74.829	30	60.2044	79653	02272025_Fatema_2-26-25_Elu.raw	F4	2.91	1
	FALSE	High	Sequest HT (A2)	Unambiguous	EESPLLIGQQSTVSDVPR		33	XP_005246454.1	XP_005246466.1; NP_001293060.1; XP_016859184.1; XP_005246461.1; XP_005246462.1; XP_005246454.1; NP_997643.1; XP_016859181.1; XP_016859183.1; XP_024308537.1; NP_001293061.1; XP_024308538.1; XP_005246465.1; NP_997641.1; XP_005246459.1; NP_001293058.1; XP_024308539.1; XP_005246468.1; NP_997647.1; XP_005246460.1; XP_005246458.1; XP_005246463.1; XP_005246456.1; XP_005246469.1; NP_002017.1; XP_00524646…	0	3	0.7535	0	1	1	652.341	1955.01	1955.01	0.88	0.00058	HCD (High Energy Collision Dissociation)	MS2	3.59973	30	56.6442	74796	02272025_Fatema_2-26-25_Elu.raw	F4	2.88	1
	FALSE	High	Sequest HT (A2)	Unambiguous	EESPLLIGQQSTVSDVPR		33	XP_005246454.1	XP_005246466.1; NP_001293060.1; XP_016859184.1; XP_005246461.1; XP_005246462.1; XP_005246454.1; NP_997643.1; XP_016859181.1; XP_016859183.1; XP_024308537.1; NP_001293061.1; XP_024308538.1; XP_005246465.1; NP_997641.1; XP_005246459.1; NP_001293058.1; XP_024308539.1; XP_005246468.1; NP_997647.1; XP_005246460.1; XP_005246458.1; XP_005246463.1; XP_005246456.1; XP_005246469.1; NP_002017.1; XP_00524646…	0	2	0.822	0	1	1	978.007	1955.01	1955.01	-0.51	-0.0005	HCD (High Energy Collision Dissociation)	MS2	1.52326	30	56.6463	74799	02272025_Fatema_2-26-25_Elu.raw	F4	2.36	1
	FALSE	High	Sequest HT (A2)	Unambiguous	ATITGYR		33	XP_005246454.1	XP_005246466.1; NP_001293060.1; XP_016859184.1; XP_005246461.1; XP_005246462.1; XP_005246454.1; NP_997643.1; XP_016859181.1; XP_016859183.1; XP_024308537.1; NP_001293061.1; XP_024308538.1; XP_005246465.1; NP_997641.1; XP_005246459.1; NP_001293058.1; XP_024308539.1; XP_005246468.1; NP_997647.1; XP_005246460.1; XP_005246458.1; XP_005246463.1; XP_005246456.1; XP_005246469.1; NP_002017.1; XP_00524646…	0	2	0.4375	0	1	1	391.214	781.421	781.42	0.7	0.00027	HCD (High Energy Collision Dissociation)	MS2	79.9371	30	18.1369	22256	02272025_Fatema_2-26-25_Elu.raw	F4	2.24	1
	FALSE	High	Sequest HT (A2)	Unambiguous	STTPDITGYR		33	XP_005246454.1	XP_005246466.1; NP_001293060.1; XP_016859184.1; XP_005246461.1; XP_005246462.1; XP_005246454.1; NP_997643.1; XP_016859181.1; XP_016859183.1; XP_024308537.1; NP_001293061.1; XP_024308538.1; XP_005246465.1; NP_997641.1; XP_005246459.1; NP_001293058.1; XP_024308539.1; XP_005246468.1; NP_997647.1; XP_005246460.1; XP_005246458.1; XP_005246463.1; XP_005246456.1; XP_005246469.1; NP_002017.1; XP_00524646…	0	2	0.7489	0	1	1	555.775	1110.54	1110.54	0.39	0.00022	HCD (High Energy Collision Dissociation)	MS2	64.4823	30	31.8312	41338	02272025_Fatema_2-26-25_Elu.raw	F4	2.23	1
	FALSE	High	Sequest HT (A2)	Unambiguous	ITGYIIK		33	XP_005246454.1	XP_005246466.1; NP_001293060.1; XP_016859184.1; XP_005246461.1; XP_005246462.1; XP_005246454.1; NP_997643.1; XP_016859181.1; XP_016859183.1; XP_024308537.1; NP_001293061.1; XP_024308538.1; XP_005246465.1; NP_997641.1; XP_005246459.1; NP_001293058.1; XP_024308539.1; XP_005246468.1; NP_997647.1; XP_005246460.1; XP_005246458.1; XP_005246463.1; XP_005246456.1; XP_005246469.1; NP_002017.1; XP_00524646…	0	2	0.4591	0	1	1	404.253	807.498	807.497	0.78	0.00031	HCD (High Energy Collision Dissociation)	MS2	33.9666	30	33.2903	43348	02272025_Fatema_2-26-25_Elu.raw	F4	2.2	1
	FALSE	High	Sequest HT (A2)	Unambiguous	IScTIANR	C3(Carbamidomethyl)	34	XP_005246454.1	XP_005246466.1; NP_001293060.1; XP_016859184.1; XP_005246461.1; XP_005246462.1; XP_005246454.1; NP_997643.1; NP_473375.2; XP_016859181.1; XP_016859183.1; XP_024308537.1; NP_001293061.1; XP_024308538.1; XP_005246465.1; NP_997641.1; XP_005246459.1; NP_001293058.1; XP_024308539.1; XP_005246468.1; NP_997647.1; XP_005246460.1; XP_005246458.1; XP_005246463.1; XP_005246456.1; XP_005246469.1; NP_002017.1…	0	2	0.5735	0	1	1	467.743	934.479	934.477	1.36	0.00063	HCD (High Energy Collision Dissociation)	MS2	43.2158	30	17.6917	21633	02272025_Fatema_2-26-25_Elu.raw	F4	2.04	1
	FALSE	High	Sequest HT (A2)	Unambiguous	ATITGYR		33	XP_005246454.1	XP_005246466.1; NP_001293060.1; XP_016859184.1; XP_005246461.1; XP_005246462.1; XP_005246454.1; NP_997643.1; XP_016859181.1; XP_016859183.1; XP_024308537.1; NP_001293061.1; XP_024308538.1; XP_005246465.1; NP_997641.1; XP_005246459.1; NP_001293058.1; XP_024308539.1; XP_005246468.1; NP_997647.1; XP_005246460.1; XP_005246458.1; XP_005246463.1; XP_005246456.1; XP_005246469.1; NP_002017.1; XP_00524646…	0	2	0.408	0	1	1	391.214	781.421	781.42	0.31	0.00012	HCD (High Energy Collision Dissociation)	MS2	71.3353	19.066	18.0868	22186	02272025_Fatema_2-26-25_Elu.raw	F4	2.01	1
	FALSE	High	Sequest HT (A2)	Unambiguous	ATITGYR		33	XP_005246454.1	XP_005246466.1; NP_001293060.1; XP_016859184.1; XP_005246461.1; XP_005246462.1; XP_005246454.1; NP_997643.1; XP_016859181.1; XP_016859183.1; XP_024308537.1; NP_001293061.1; XP_024308538.1; XP_005246465.1; NP_997641.1; XP_005246459.1; NP_001293058.1; XP_024308539.1; XP_005246468.1; NP_997647.1; XP_005246460.1; XP_005246458.1; XP_005246463.1; XP_005246456.1; XP_005246469.1; NP_002017.1; XP_00524646…	0	2	0.5544	0	1	1	391.214	781.421	781.42	1.09	0.00043	HCD (High Energy Collision Dissociation)	MS2	31.7142	16.974	18.1932	22332	02272025_Fatema_2-26-25_Elu.raw	F4	1.93	1
	FALSE	High	Sequest HT (A2)	Unambiguous	DLQFVEVTDVK		33	XP_005246454.1	XP_005246466.1; NP_001293060.1; XP_016859184.1; XP_005246461.1; XP_005246462.1; XP_005246454.1; NP_997643.1; XP_016859181.1; XP_016859183.1; XP_024308537.1; NP_001293061.1; XP_024308538.1; XP_005246465.1; NP_997641.1; XP_005246459.1; NP_001293058.1; XP_024308539.1; XP_005246468.1; NP_997647.1; XP_005246460.1; XP_005246458.1; XP_005246463.1; XP_005246456.1; XP_005246469.1; NP_002017.1; XP_00524646…	0	2	0.6528	0	1	1	646.841	1292.68	1292.67	1.89	0.00122	HCD (High Energy Collision Dissociation)	MS2	25.9466	30	59.3248	78450	02272025_Fatema_2-26-25_Elu.raw	F4	1.93	1
FALSE	Master Protein Candidate	XP_016859181.1	fibronectin isoform X16 [Homo sapiens]	3	7	11	7	2357	259	5.44	26.14	7	1
	Checked	Confidence	Identifying Node	PSM Ambiguity	Annotated Sequence	Modifications	# Proteins	Master Protein Accessions	Protein Accessions	# Missed Cleavages	Charge	DeltaScore	DeltaCn	Rank	Search Engine Rank	m/z [Da]	MH+ [Da]	Theo. MH+ [Da]	DeltaM [ppm]	Deltam/z [Da]	Activation Type	MS Order	Isolation Interference [%]	Ion Inject Time [ms]	RT [min]	First Scan	Spectrum File	File ID	XCorr	# Protein Groups
	FALSE	High	Sequest HT (A2)	Unambiguous	SSPVVIDASTAIDAPSNLR		33	XP_005246454.1	XP_005246466.1; NP_001293060.1; XP_016859184.1; XP_005246461.1; XP_005246462.1; XP_005246454.1; NP_997643.1; XP_016859181.1; XP_016859183.1; XP_024308537.1; NP_001293061.1; XP_024308538.1; XP_005246465.1; NP_997641.1; XP_005246459.1; NP_001293058.1; XP_024308539.1; XP_005246468.1; NP_997647.1; XP_005246460.1; XP_005246458.1; XP_005246463.1; XP_005246456.1; XP_005246469.1; NP_002017.1; XP_00524646…	0	2	0.868	0	1	1	957.003	1913	1913	0.98	0.00093	HCD (High Energy Collision Dissociation)	MS2	8.38631	30	60.4815	80029	02272025_Fatema_2-26-25_Elu.raw	F4	3.41	1
	FALSE	High	Sequest HT (A2)	Unambiguous	SSPVVIDASTAIDAPSNLR		33	XP_005246454.1	XP_005246466.1; NP_001293060.1; XP_016859184.1; XP_005246461.1; XP_005246462.1; XP_005246454.1; NP_997643.1; XP_016859181.1; XP_016859183.1; XP_024308537.1; NP_001293061.1; XP_024308538.1; XP_005246465.1; NP_997641.1; XP_005246459.1; NP_001293058.1; XP_024308539.1; XP_005246468.1; NP_997647.1; XP_005246460.1; XP_005246458.1; XP_005246463.1; XP_005246456.1; XP_005246469.1; NP_002017.1; XP_00524646…	0	2	0.7595	0	1	1	957.004	1913	1913	1.49	0.00142	HCD (High Energy Collision Dissociation)	MS2	74.829	30	60.2044	79653	02272025_Fatema_2-26-25_Elu.raw	F4	2.91	1
	FALSE	High	Sequest HT (A2)	Unambiguous	EESPLLIGQQSTVSDVPR		33	XP_005246454.1	XP_005246466.1; NP_001293060.1; XP_016859184.1; XP_005246461.1; XP_005246462.1; XP_005246454.1; NP_997643.1; XP_016859181.1; XP_016859183.1; XP_024308537.1; NP_001293061.1; XP_024308538.1; XP_005246465.1; NP_997641.1; XP_005246459.1; NP_001293058.1; XP_024308539.1; XP_005246468.1; NP_997647.1; XP_005246460.1; XP_005246458.1; XP_005246463.1; XP_005246456.1; XP_005246469.1; NP_002017.1; XP_00524646…	0	3	0.7535	0	1	1	652.341	1955.01	1955.01	0.88	0.00058	HCD (High Energy Collision Dissociation)	MS2	3.59973	30	56.6442	74796	02272025_Fatema_2-26-25_Elu.raw	F4	2.88	1
	FALSE	High	Sequest HT (A2)	Unambiguous	EESPLLIGQQSTVSDVPR		33	XP_005246454.1	XP_005246466.1; NP_001293060.1; XP_016859184.1; XP_005246461.1; XP_005246462.1; XP_005246454.1; NP_997643.1; XP_016859181.1; XP_016859183.1; XP_024308537.1; NP_001293061.1; XP_024308538.1; XP_005246465.1; NP_997641.1; XP_005246459.1; NP_001293058.1; XP_024308539.1; XP_005246468.1; NP_997647.1; XP_005246460.1; XP_005246458.1; XP_005246463.1; XP_005246456.1; XP_005246469.1; NP_002017.1; XP_00524646…	0	2	0.822	0	1	1	978.007	1955.01	1955.01	-0.51	-0.0005	HCD (High Energy Collision Dissociation)	MS2	1.52326	30	56.6463	74799	02272025_Fatema_2-26-25_Elu.raw	F4	2.36	1
	FALSE	High	Sequest HT (A2)	Unambiguous	ATITGYR		33	XP_005246454.1	XP_005246466.1; NP_001293060.1; XP_016859184.1; XP_005246461.1; XP_005246462.1; XP_005246454.1; NP_997643.1; XP_016859181.1; XP_016859183.1; XP_024308537.1; NP_001293061.1; XP_024308538.1; XP_005246465.1; NP_997641.1; XP_005246459.1; NP_001293058.1; XP_024308539.1; XP_005246468.1; NP_997647.1; XP_005246460.1; XP_005246458.1; XP_005246463.1; XP_005246456.1; XP_005246469.1; NP_002017.1; XP_00524646…	0	2	0.4375	0	1	1	391.214	781.421	781.42	0.7	0.00027	HCD (High Energy Collision Dissociation)	MS2	79.9371	30	18.1369	22256	02272025_Fatema_2-26-25_Elu.raw	F4	2.24	1
	FALSE	High	Sequest HT (A2)	Unambiguous	STTPDITGYR		33	XP_005246454.1	XP_005246466.1; NP_001293060.1; XP_016859184.1; XP_005246461.1; XP_005246462.1; XP_005246454.1; NP_997643.1; XP_016859181.1; XP_016859183.1; XP_024308537.1; NP_001293061.1; XP_024308538.1; XP_005246465.1; NP_997641.1; XP_005246459.1; NP_001293058.1; XP_024308539.1; XP_005246468.1; NP_997647.1; XP_005246460.1; XP_005246458.1; XP_005246463.1; XP_005246456.1; XP_005246469.1; NP_002017.1; XP_00524646…	0	2	0.7489	0	1	1	555.775	1110.54	1110.54	0.39	0.00022	HCD (High Energy Collision Dissociation)	MS2	64.4823	30	31.8312	41338	02272025_Fatema_2-26-25_Elu.raw	F4	2.23	1
	FALSE	High	Sequest HT (A2)	Unambiguous	ITGYIIK		33	XP_005246454.1	XP_005246466.1; NP_001293060.1; XP_016859184.1; XP_005246461.1; XP_005246462.1; XP_005246454.1; NP_997643.1; XP_016859181.1; XP_016859183.1; XP_024308537.1; NP_001293061.1; XP_024308538.1; XP_005246465.1; NP_997641.1; XP_005246459.1; NP_001293058.1; XP_024308539.1; XP_005246468.1; NP_997647.1; XP_005246460.1; XP_005246458.1; XP_005246463.1; XP_005246456.1; XP_005246469.1; NP_002017.1; XP_00524646…	0	2	0.4591	0	1	1	404.253	807.498	807.497	0.78	0.00031	HCD (High Energy Collision Dissociation)	MS2	33.9666	30	33.2903	43348	02272025_Fatema_2-26-25_Elu.raw	F4	2.2	1
	FALSE	High	Sequest HT (A2)	Unambiguous	IScTIANR	C3(Carbamidomethyl)	34	XP_005246454.1	XP_005246466.1; NP_001293060.1; XP_016859184.1; XP_005246461.1; XP_005246462.1; XP_005246454.1; NP_997643.1; NP_473375.2; XP_016859181.1; XP_016859183.1; XP_024308537.1; NP_001293061.1; XP_024308538.1; XP_005246465.1; NP_997641.1; XP_005246459.1; NP_001293058.1; XP_024308539.1; XP_005246468.1; NP_997647.1; XP_005246460.1; XP_005246458.1; XP_005246463.1; XP_005246456.1; XP_005246469.1; NP_002017.1…	0	2	0.5735	0	1	1	467.743	934.479	934.477	1.36	0.00063	HCD (High Energy Collision Dissociation)	MS2	43.2158	30	17.6917	21633	02272025_Fatema_2-26-25_Elu.raw	F4	2.04	1
	FALSE	High	Sequest HT (A2)	Unambiguous	ATITGYR		33	XP_005246454.1	XP_005246466.1; NP_001293060.1; XP_016859184.1; XP_005246461.1; XP_005246462.1; XP_005246454.1; NP_997643.1; XP_016859181.1; XP_016859183.1; XP_024308537.1; NP_001293061.1; XP_024308538.1; XP_005246465.1; NP_997641.1; XP_005246459.1; NP_001293058.1; XP_024308539.1; XP_005246468.1; NP_997647.1; XP_005246460.1; XP_005246458.1; XP_005246463.1; XP_005246456.1; XP_005246469.1; NP_002017.1; XP_00524646…	0	2	0.408	0	1	1	391.214	781.421	781.42	0.31	0.00012	HCD (High Energy Collision Dissociation)	MS2	71.3353	19.066	18.0868	22186	02272025_Fatema_2-26-25_Elu.raw	F4	2.01	1
	FALSE	High	Sequest HT (A2)	Unambiguous	ATITGYR		33	XP_005246454.1	XP_005246466.1; NP_001293060.1; XP_016859184.1; XP_005246461.1; XP_005246462.1; XP_005246454.1; NP_997643.1; XP_016859181.1; XP_016859183.1; XP_024308537.1; NP_001293061.1; XP_024308538.1; XP_005246465.1; NP_997641.1; XP_005246459.1; NP_001293058.1; XP_024308539.1; XP_005246468.1; NP_997647.1; XP_005246460.1; XP_005246458.1; XP_005246463.1; XP_005246456.1; XP_005246469.1; NP_002017.1; XP_00524646…	0	2	0.5544	0	1	1	391.214	781.421	781.42	1.09	0.00043	HCD (High Energy Collision Dissociation)	MS2	31.7142	16.974	18.1932	22332	02272025_Fatema_2-26-25_Elu.raw	F4	1.93	1
	FALSE	High	Sequest HT (A2)	Unambiguous	DLQFVEVTDVK		33	XP_005246454.1	XP_005246466.1; NP_001293060.1; XP_016859184.1; XP_005246461.1; XP_005246462.1; XP_005246454.1; NP_997643.1; XP_016859181.1; XP_016859183.1; XP_024308537.1; NP_001293061.1; XP_024308538.1; XP_005246465.1; NP_997641.1; XP_005246459.1; NP_001293058.1; XP_024308539.1; XP_005246468.1; NP_997647.1; XP_005246460.1; XP_005246458.1; XP_005246463.1; XP_005246456.1; XP_005246469.1; NP_002017.1; XP_00524646…	0	2	0.6528	0	1	1	646.841	1292.68	1292.67	1.89	0.00122	HCD (High Energy Collision Dissociation)	MS2	25.9466	30	59.3248	78450	02272025_Fatema_2-26-25_Elu.raw	F4	1.93	1
FALSE	Master Protein Candidate	XP_024308537.1	fibronectin isoform X4 [Homo sapiens]	3	7	11	7	2452	269.4	5.54	26.14	7	1
	Checked	Confidence	Identifying Node	PSM Ambiguity	Annotated Sequence	Modifications	# Proteins	Master Protein Accessions	Protein Accessions	# Missed Cleavages	Charge	DeltaScore	DeltaCn	Rank	Search Engine Rank	m/z [Da]	MH+ [Da]	Theo. MH+ [Da]	DeltaM [ppm]	Deltam/z [Da]	Activation Type	MS Order	Isolation Interference [%]	Ion Inject Time [ms]	RT [min]	First Scan	Spectrum File	File ID	XCorr	# Protein Groups
	FALSE	High	Sequest HT (A2)	Unambiguous	SSPVVIDASTAIDAPSNLR		33	XP_005246454.1	XP_005246466.1; NP_001293060.1; XP_016859184.1; XP_005246461.1; XP_005246462.1; XP_005246454.1; NP_997643.1; XP_016859181.1; XP_016859183.1; XP_024308537.1; NP_001293061.1; XP_024308538.1; XP_005246465.1; NP_997641.1; XP_005246459.1; NP_001293058.1; XP_024308539.1; XP_005246468.1; NP_997647.1; XP_005246460.1; XP_005246458.1; XP_005246463.1; XP_005246456.1; XP_005246469.1; NP_002017.1; XP_00524646…	0	2	0.868	0	1	1	957.003	1913	1913	0.98	0.00093	HCD (High Energy Collision Dissociation)	MS2	8.38631	30	60.4815	80029	02272025_Fatema_2-26-25_Elu.raw	F4	3.41	1
	FALSE	High	Sequest HT (A2)	Unambiguous	SSPVVIDASTAIDAPSNLR		33	XP_005246454.1	XP_005246466.1; NP_001293060.1; XP_016859184.1; XP_005246461.1; XP_005246462.1; XP_005246454.1; NP_997643.1; XP_016859181.1; XP_016859183.1; XP_024308537.1; NP_001293061.1; XP_024308538.1; XP_005246465.1; NP_997641.1; XP_005246459.1; NP_001293058.1; XP_024308539.1; XP_005246468.1; NP_997647.1; XP_005246460.1; XP_005246458.1; XP_005246463.1; XP_005246456.1; XP_005246469.1; NP_002017.1; XP_00524646…	0	2	0.7595	0	1	1	957.004	1913	1913	1.49	0.00142	HCD (High Energy Collision Dissociation)	MS2	74.829	30	60.2044	79653	02272025_Fatema_2-26-25_Elu.raw	F4	2.91	1
	FALSE	High	Sequest HT (A2)	Unambiguous	EESPLLIGQQSTVSDVPR		33	XP_005246454.1	XP_005246466.1; NP_001293060.1; XP_016859184.1; XP_005246461.1; XP_005246462.1; XP_005246454.1; NP_997643.1; XP_016859181.1; XP_016859183.1; XP_024308537.1; NP_001293061.1; XP_024308538.1; XP_005246465.1; NP_997641.1; XP_005246459.1; NP_001293058.1; XP_024308539.1; XP_005246468.1; NP_997647.1; XP_005246460.1; XP_005246458.1; XP_005246463.1; XP_005246456.1; XP_005246469.1; NP_002017.1; XP_00524646…	0	3	0.7535	0	1	1	652.341	1955.01	1955.01	0.88	0.00058	HCD (High Energy Collision Dissociation)	MS2	3.59973	30	56.6442	74796	02272025_Fatema_2-26-25_Elu.raw	F4	2.88	1
	FALSE	High	Sequest HT (A2)	Unambiguous	EESPLLIGQQSTVSDVPR		33	XP_005246454.1	XP_005246466.1; NP_001293060.1; XP_016859184.1; XP_005246461.1; XP_005246462.1; XP_005246454.1; NP_997643.1; XP_016859181.1; XP_016859183.1; XP_024308537.1; NP_001293061.1; XP_024308538.1; XP_005246465.1; NP_997641.1; XP_005246459.1; NP_001293058.1; XP_024308539.1; XP_005246468.1; NP_997647.1; XP_005246460.1; XP_005246458.1; XP_005246463.1; XP_005246456.1; XP_005246469.1; NP_002017.1; XP_00524646…	0	2	0.822	0	1	1	978.007	1955.01	1955.01	-0.51	-0.0005	HCD (High Energy Collision Dissociation)	MS2	1.52326	30	56.6463	74799	02272025_Fatema_2-26-25_Elu.raw	F4	2.36	1
	FALSE	High	Sequest HT (A2)	Unambiguous	ATITGYR		33	XP_005246454.1	XP_005246466.1; NP_001293060.1; XP_016859184.1; XP_005246461.1; XP_005246462.1; XP_005246454.1; NP_997643.1; XP_016859181.1; XP_016859183.1; XP_024308537.1; NP_001293061.1; XP_024308538.1; XP_005246465.1; NP_997641.1; XP_005246459.1; NP_001293058.1; XP_024308539.1; XP_005246468.1; NP_997647.1; XP_005246460.1; XP_005246458.1; XP_005246463.1; XP_005246456.1; XP_005246469.1; NP_002017.1; XP_00524646…	0	2	0.4375	0	1	1	391.214	781.421	781.42	0.7	0.00027	HCD (High Energy Collision Dissociation)	MS2	79.9371	30	18.1369	22256	02272025_Fatema_2-26-25_Elu.raw	F4	2.24	1
	FALSE	High	Sequest HT (A2)	Unambiguous	STTPDITGYR		33	XP_005246454.1	XP_005246466.1; NP_001293060.1; XP_016859184.1; XP_005246461.1; XP_005246462.1; XP_005246454.1; NP_997643.1; XP_016859181.1; XP_016859183.1; XP_024308537.1; NP_001293061.1; XP_024308538.1; XP_005246465.1; NP_997641.1; XP_005246459.1; NP_001293058.1; XP_024308539.1; XP_005246468.1; NP_997647.1; XP_005246460.1; XP_005246458.1; XP_005246463.1; XP_005246456.1; XP_005246469.1; NP_002017.1; XP_00524646…	0	2	0.7489	0	1	1	555.775	1110.54	1110.54	0.39	0.00022	HCD (High Energy Collision Dissociation)	MS2	64.4823	30	31.8312	41338	02272025_Fatema_2-26-25_Elu.raw	F4	2.23	1
	FALSE	High	Sequest HT (A2)	Unambiguous	ITGYIIK		33	XP_005246454.1	XP_005246466.1; NP_001293060.1; XP_016859184.1; XP_005246461.1; XP_005246462.1; XP_005246454.1; NP_997643.1; XP_016859181.1; XP_016859183.1; XP_024308537.1; NP_001293061.1; XP_024308538.1; XP_005246465.1; NP_997641.1; XP_005246459.1; NP_001293058.1; XP_024308539.1; XP_005246468.1; NP_997647.1; XP_005246460.1; XP_005246458.1; XP_005246463.1; XP_005246456.1; XP_005246469.1; NP_002017.1; XP_00524646…	0	2	0.4591	0	1	1	404.253	807.498	807.497	0.78	0.00031	HCD (High Energy Collision Dissociation)	MS2	33.9666	30	33.2903	43348	02272025_Fatema_2-26-25_Elu.raw	F4	2.2	1
	FALSE	High	Sequest HT (A2)	Unambiguous	IScTIANR	C3(Carbamidomethyl)	34	XP_005246454.1	XP_005246466.1; NP_001293060.1; XP_016859184.1; XP_005246461.1; XP_005246462.1; XP_005246454.1; NP_997643.1; NP_473375.2; XP_016859181.1; XP_016859183.1; XP_024308537.1; NP_001293061.1; XP_024308538.1; XP_005246465.1; NP_997641.1; XP_005246459.1; NP_001293058.1; XP_024308539.1; XP_005246468.1; NP_997647.1; XP_005246460.1; XP_005246458.1; XP_005246463.1; XP_005246456.1; XP_005246469.1; NP_002017.1…	0	2	0.5735	0	1	1	467.743	934.479	934.477	1.36	0.00063	HCD (High Energy Collision Dissociation)	MS2	43.2158	30	17.6917	21633	02272025_Fatema_2-26-25_Elu.raw	F4	2.04	1
	FALSE	High	Sequest HT (A2)	Unambiguous	ATITGYR		33	XP_005246454.1	XP_005246466.1; NP_001293060.1; XP_016859184.1; XP_005246461.1; XP_005246462.1; XP_005246454.1; NP_997643.1; XP_016859181.1; XP_016859183.1; XP_024308537.1; NP_001293061.1; XP_024308538.1; XP_005246465.1; NP_997641.1; XP_005246459.1; NP_001293058.1; XP_024308539.1; XP_005246468.1; NP_997647.1; XP_005246460.1; XP_005246458.1; XP_005246463.1; XP_005246456.1; XP_005246469.1; NP_002017.1; XP_00524646…	0	2	0.408	0	1	1	391.214	781.421	781.42	0.31	0.00012	HCD (High Energy Collision Dissociation)	MS2	71.3353	19.066	18.0868	22186	02272025_Fatema_2-26-25_Elu.raw	F4	2.01	1
	FALSE	High	Sequest HT (A2)	Unambiguous	ATITGYR		33	XP_005246454.1	XP_005246466.1; NP_001293060.1; XP_016859184.1; XP_005246461.1; XP_005246462.1; XP_005246454.1; NP_997643.1; XP_016859181.1; XP_016859183.1; XP_024308537.1; NP_001293061.1; XP_024308538.1; XP_005246465.1; NP_997641.1; XP_005246459.1; NP_001293058.1; XP_024308539.1; XP_005246468.1; NP_997647.1; XP_005246460.1; XP_005246458.1; XP_005246463.1; XP_005246456.1; XP_005246469.1; NP_002017.1; XP_00524646…	0	2	0.5544	0	1	1	391.214	781.421	781.42	1.09	0.00043	HCD (High Energy Collision Dissociation)	MS2	31.7142	16.974	18.1932	22332	02272025_Fatema_2-26-25_Elu.raw	F4	1.93	1
	FALSE	High	Sequest HT (A2)	Unambiguous	DLQFVEVTDVK		33	XP_005246454.1	XP_005246466.1; NP_001293060.1; XP_016859184.1; XP_005246461.1; XP_005246462.1; XP_005246454.1; NP_997643.1; XP_016859181.1; XP_016859183.1; XP_024308537.1; NP_001293061.1; XP_024308538.1; XP_005246465.1; NP_997641.1; XP_005246459.1; NP_001293058.1; XP_024308539.1; XP_005246468.1; NP_997647.1; XP_005246460.1; XP_005246458.1; XP_005246463.1; XP_005246456.1; XP_005246469.1; NP_002017.1; XP_00524646…	0	2	0.6528	0	1	1	646.841	1292.68	1292.67	1.89	0.00122	HCD (High Energy Collision Dissociation)	MS2	25.9466	30	59.3248	78450	02272025_Fatema_2-26-25_Elu.raw	F4	1.93	1
FALSE	Master Protein Candidate	NP_001293060.1	fibronectin isoform 10 precursor [Homo sapiens]	4	7	11	7	2265	249.3	5.99	26.14	7	1
	Checked	Confidence	Identifying Node	PSM Ambiguity	Annotated Sequence	Modifications	# Proteins	Master Protein Accessions	Protein Accessions	# Missed Cleavages	Charge	DeltaScore	DeltaCn	Rank	Search Engine Rank	m/z [Da]	MH+ [Da]	Theo. MH+ [Da]	DeltaM [ppm]	Deltam/z [Da]	Activation Type	MS Order	Isolation Interference [%]	Ion Inject Time [ms]	RT [min]	First Scan	Spectrum File	File ID	XCorr	# Protein Groups
	FALSE	High	Sequest HT (A2)	Unambiguous	SSPVVIDASTAIDAPSNLR		33	XP_005246454.1	XP_005246466.1; NP_001293060.1; XP_016859184.1; XP_005246461.1; XP_005246462.1; XP_005246454.1; NP_997643.1; XP_016859181.1; XP_016859183.1; XP_024308537.1; NP_001293061.1; XP_024308538.1; XP_005246465.1; NP_997641.1; XP_005246459.1; NP_001293058.1; XP_024308539.1; XP_005246468.1; NP_997647.1; XP_005246460.1; XP_005246458.1; XP_005246463.1; XP_005246456.1; XP_005246469.1; NP_002017.1; XP_00524646…	0	2	0.868	0	1	1	957.003	1913	1913	0.98	0.00093	HCD (High Energy Collision Dissociation)	MS2	8.38631	30	60.4815	80029	02272025_Fatema_2-26-25_Elu.raw	F4	3.41	1
	FALSE	High	Sequest HT (A2)	Unambiguous	SSPVVIDASTAIDAPSNLR		33	XP_005246454.1	XP_005246466.1; NP_001293060.1; XP_016859184.1; XP_005246461.1; XP_005246462.1; XP_005246454.1; NP_997643.1; XP_016859181.1; XP_016859183.1; XP_024308537.1; NP_001293061.1; XP_024308538.1; XP_005246465.1; NP_997641.1; XP_005246459.1; NP_001293058.1; XP_024308539.1; XP_005246468.1; NP_997647.1; XP_005246460.1; XP_005246458.1; XP_005246463.1; XP_005246456.1; XP_005246469.1; NP_002017.1; XP_00524646…	0	2	0.7595	0	1	1	957.004	1913	1913	1.49	0.00142	HCD (High Energy Collision Dissociation)	MS2	74.829	30	60.2044	79653	02272025_Fatema_2-26-25_Elu.raw	F4	2.91	1
	FALSE	High	Sequest HT (A2)	Unambiguous	EESPLLIGQQSTVSDVPR		33	XP_005246454.1	XP_005246466.1; NP_001293060.1; XP_016859184.1; XP_005246461.1; XP_005246462.1; XP_005246454.1; NP_997643.1; XP_016859181.1; XP_016859183.1; XP_024308537.1; NP_001293061.1; XP_024308538.1; XP_005246465.1; NP_997641.1; XP_005246459.1; NP_001293058.1; XP_024308539.1; XP_005246468.1; NP_997647.1; XP_005246460.1; XP_005246458.1; XP_005246463.1; XP_005246456.1; XP_005246469.1; NP_002017.1; XP_00524646…	0	3	0.7535	0	1	1	652.341	1955.01	1955.01	0.88	0.00058	HCD (High Energy Collision Dissociation)	MS2	3.59973	30	56.6442	74796	02272025_Fatema_2-26-25_Elu.raw	F4	2.88	1
	FALSE	High	Sequest HT (A2)	Unambiguous	EESPLLIGQQSTVSDVPR		33	XP_005246454.1	XP_005246466.1; NP_001293060.1; XP_016859184.1; XP_005246461.1; XP_005246462.1; XP_005246454.1; NP_997643.1; XP_016859181.1; XP_016859183.1; XP_024308537.1; NP_001293061.1; XP_024308538.1; XP_005246465.1; NP_997641.1; XP_005246459.1; NP_001293058.1; XP_024308539.1; XP_005246468.1; NP_997647.1; XP_005246460.1; XP_005246458.1; XP_005246463.1; XP_005246456.1; XP_005246469.1; NP_002017.1; XP_00524646…	0	2	0.822	0	1	1	978.007	1955.01	1955.01	-0.51	-0.0005	HCD (High Energy Collision Dissociation)	MS2	1.52326	30	56.6463	74799	02272025_Fatema_2-26-25_Elu.raw	F4	2.36	1
	FALSE	High	Sequest HT (A2)	Unambiguous	ATITGYR		33	XP_005246454.1	XP_005246466.1; NP_001293060.1; XP_016859184.1; XP_005246461.1; XP_005246462.1; XP_005246454.1; NP_997643.1; XP_016859181.1; XP_016859183.1; XP_024308537.1; NP_001293061.1; XP_024308538.1; XP_005246465.1; NP_997641.1; XP_005246459.1; NP_001293058.1; XP_024308539.1; XP_005246468.1; NP_997647.1; XP_005246460.1; XP_005246458.1; XP_005246463.1; XP_005246456.1; XP_005246469.1; NP_002017.1; XP_00524646…	0	2	0.4375	0	1	1	391.214	781.421	781.42	0.7	0.00027	HCD (High Energy Collision Dissociation)	MS2	79.9371	30	18.1369	22256	02272025_Fatema_2-26-25_Elu.raw	F4	2.24	1
	FALSE	High	Sequest HT (A2)	Unambiguous	STTPDITGYR		33	XP_005246454.1	XP_005246466.1; NP_001293060.1; XP_016859184.1; XP_005246461.1; XP_005246462.1; XP_005246454.1; NP_997643.1; XP_016859181.1; XP_016859183.1; XP_024308537.1; NP_001293061.1; XP_024308538.1; XP_005246465.1; NP_997641.1; XP_005246459.1; NP_001293058.1; XP_024308539.1; XP_005246468.1; NP_997647.1; XP_005246460.1; XP_005246458.1; XP_005246463.1; XP_005246456.1; XP_005246469.1; NP_002017.1; XP_00524646…	0	2	0.7489	0	1	1	555.775	1110.54	1110.54	0.39	0.00022	HCD (High Energy Collision Dissociation)	MS2	64.4823	30	31.8312	41338	02272025_Fatema_2-26-25_Elu.raw	F4	2.23	1
	FALSE	High	Sequest HT (A2)	Unambiguous	ITGYIIK		33	XP_005246454.1	XP_005246466.1; NP_001293060.1; XP_016859184.1; XP_005246461.1; XP_005246462.1; XP_005246454.1; NP_997643.1; XP_016859181.1; XP_016859183.1; XP_024308537.1; NP_001293061.1; XP_024308538.1; XP_005246465.1; NP_997641.1; XP_005246459.1; NP_001293058.1; XP_024308539.1; XP_005246468.1; NP_997647.1; XP_005246460.1; XP_005246458.1; XP_005246463.1; XP_005246456.1; XP_005246469.1; NP_002017.1; XP_00524646…	0	2	0.4591	0	1	1	404.253	807.498	807.497	0.78	0.00031	HCD (High Energy Collision Dissociation)	MS2	33.9666	30	33.2903	43348	02272025_Fatema_2-26-25_Elu.raw	F4	2.2	1
	FALSE	High	Sequest HT (A2)	Unambiguous	IScTIANR	C3(Carbamidomethyl)	34	XP_005246454.1	XP_005246466.1; NP_001293060.1; XP_016859184.1; XP_005246461.1; XP_005246462.1; XP_005246454.1; NP_997643.1; NP_473375.2; XP_016859181.1; XP_016859183.1; XP_024308537.1; NP_001293061.1; XP_024308538.1; XP_005246465.1; NP_997641.1; XP_005246459.1; NP_001293058.1; XP_024308539.1; XP_005246468.1; NP_997647.1; XP_005246460.1; XP_005246458.1; XP_005246463.1; XP_005246456.1; XP_005246469.1; NP_002017.1…	0	2	0.5735	0	1	1	467.743	934.479	934.477	1.36	0.00063	HCD (High Energy Collision Dissociation)	MS2	43.2158	30	17.6917	21633	02272025_Fatema_2-26-25_Elu.raw	F4	2.04	1
	FALSE	High	Sequest HT (A2)	Unambiguous	ATITGYR		33	XP_005246454.1	XP_005246466.1; NP_001293060.1; XP_016859184.1; XP_005246461.1; XP_005246462.1; XP_005246454.1; NP_997643.1; XP_016859181.1; XP_016859183.1; XP_024308537.1; NP_001293061.1; XP_024308538.1; XP_005246465.1; NP_997641.1; XP_005246459.1; NP_001293058.1; XP_024308539.1; XP_005246468.1; NP_997647.1; XP_005246460.1; XP_005246458.1; XP_005246463.1; XP_005246456.1; XP_005246469.1; NP_002017.1; XP_00524646…	0	2	0.408	0	1	1	391.214	781.421	781.42	0.31	0.00012	HCD (High Energy Collision Dissociation)	MS2	71.3353	19.066	18.0868	22186	02272025_Fatema_2-26-25_Elu.raw	F4	2.01	1
	FALSE	High	Sequest HT (A2)	Unambiguous	ATITGYR		33	XP_005246454.1	XP_005246466.1; NP_001293060.1; XP_016859184.1; XP_005246461.1; XP_005246462.1; XP_005246454.1; NP_997643.1; XP_016859181.1; XP_016859183.1; XP_024308537.1; NP_001293061.1; XP_024308538.1; XP_005246465.1; NP_997641.1; XP_005246459.1; NP_001293058.1; XP_024308539.1; XP_005246468.1; NP_997647.1; XP_005246460.1; XP_005246458.1; XP_005246463.1; XP_005246456.1; XP_005246469.1; NP_002017.1; XP_00524646…	0	2	0.5544	0	1	1	391.214	781.421	781.42	1.09	0.00043	HCD (High Energy Collision Dissociation)	MS2	31.7142	16.974	18.1932	22332	02272025_Fatema_2-26-25_Elu.raw	F4	1.93	1
	FALSE	High	Sequest HT (A2)	Unambiguous	DLQFVEVTDVK		33	XP_005246454.1	XP_005246466.1; NP_001293060.1; XP_016859184.1; XP_005246461.1; XP_005246462.1; XP_005246454.1; NP_997643.1; XP_016859181.1; XP_016859183.1; XP_024308537.1; NP_001293061.1; XP_024308538.1; XP_005246465.1; NP_997641.1; XP_005246459.1; NP_001293058.1; XP_024308539.1; XP_005246468.1; NP_997647.1; XP_005246460.1; XP_005246458.1; XP_005246463.1; XP_005246456.1; XP_005246469.1; NP_002017.1; XP_00524646…	0	2	0.6528	0	1	1	646.841	1292.68	1292.67	1.89	0.00122	HCD (High Energy Collision Dissociation)	MS2	25.9466	30	59.3248	78450	02272025_Fatema_2-26-25_Elu.raw	F4	1.93	1
FALSE	Master Protein Candidate	NP_001289620.1	apolipoprotein E isoform b precursor [Homo sapiens]	21	8	10	8	317	36.1	5.73	24.65	8	1
	Checked	Confidence	Identifying Node	PSM Ambiguity	Annotated Sequence	Modifications	# Proteins	Master Protein Accessions	Protein Accessions	# Missed Cleavages	Charge	DeltaScore	DeltaCn	Rank	Search Engine Rank	m/z [Da]	MH+ [Da]	Theo. MH+ [Da]	DeltaM [ppm]	Deltam/z [Da]	Activation Type	MS Order	Isolation Interference [%]	Ion Inject Time [ms]	RT [min]	First Scan	Spectrum File	File ID	XCorr	# Protein Groups
	FALSE	High	Sequest HT (A2)	Unambiguous	AATVGSLAGQPLQER		2	NP_001289617.1	NP_001289617.1; NP_001289620.1	0	2	0.7647	0	1	1	749.405	1497.8	1497.8	0.94	0.00071	HCD (High Energy Collision Dissociation)	MS2	26.7701	30	40.1226	52758	02272025_Fatema_2-26-25_Elu.raw	F4	3.57	1
	FALSE	High	Sequest HT (A2)	Unambiguous	LEEQAQQIR		2	NP_001289617.1	NP_001289617.1; NP_001289620.1	0	2	0.5445	0	1	1	557.795	1114.58	1114.59	-1.95	-0.00109	HCD (High Energy Collision Dissociation)	MS2	23.2129	30	18.5599	22844	02272025_Fatema_2-26-25_Elu.raw	F4	2.81	1
	FALSE	High	Sequest HT (A2)	Unambiguous	AKLEEQAQQIR		2	NP_001289617.1	NP_001289617.1; NP_001289620.1	1	3	0.4366	0	1	1	438.578	1313.72	1313.72	0.61	0.00027	HCD (High Energy Collision Dissociation)	MS2	36.3695	30	20.3666	25356	02272025_Fatema_2-26-25_Elu.raw	F4	2.68	1
	FALSE	High	Sequest HT (A2)	Unambiguous	LEEQAQQIR		2	NP_001289617.1	NP_001289617.1; NP_001289620.1	0	2	0.5229	0	1	1	557.797	1114.59	1114.59	0.78	0.00044	HCD (High Energy Collision Dissociation)	MS2	30.3769	30	18.8543	23254	02272025_Fatema_2-26-25_Elu.raw	F4	2.62	1
	FALSE	High	Sequest HT (A2)	Unambiguous	LAVYQAGAR		2	NP_001289617.1	NP_001289617.1; NP_001289620.1	0	2	0.3306	0	1	1	474.767	948.527	948.526	1.32	0.00063	HCD (High Energy Collision Dissociation)	MS2	85.9162	30	23.7128	30036	02272025_Fatema_2-26-25_Elu.raw	F4	2.48	1
	FALSE	High	Sequest HT (A2)	Unambiguous	LGPLVEQGR		2	NP_001289617.1	NP_001289617.1; NP_001289620.1	0	2	0.5446	0	1	1	484.78	968.553	968.552	0.82	0.0004	HCD (High Energy Collision Dissociation)	MS2	46.1779	16.333	29.0502	37468	02272025_Fatema_2-26-25_Elu.raw	F4	2.24	1
	FALSE	High	Sequest HT (A2)	Unambiguous	LAVYQAGAR		2	NP_001289617.1	NP_001289617.1; NP_001289620.1	0	2	0.3829	0	1	1	474.767	948.527	948.526	0.55	0.00026	HCD (High Energy Collision Dissociation)	MS2	50.9549	13.971	24.001	30436	02272025_Fatema_2-26-25_Elu.raw	F4	2.22	1
	FALSE	High	Sequest HT (A2)	Unambiguous	LQAEAFQAR		2	NP_001289617.1	NP_001289617.1; NP_001289620.1	0	2	0.6825	0	1	1	517.275	1033.54	1033.54	0.48	0.00025	HCD (High Energy Collision Dissociation)	MS2	88.757	30	27.3444	35089	02272025_Fatema_2-26-25_Elu.raw	F4	2.11	1
	FALSE	High	Sequest HT (A2)	Unambiguous	AQAWGER		2	NP_001289617.1	NP_001289617.1; NP_001289620.1	0	2	0.5076	0	1	1	409.201	817.395	817.395	-0.15	-6e-05	HCD (High Energy Collision Dissociation)	MS2	47.5855	23.269	15.5732	18683	02272025_Fatema_2-26-25_Elu.raw	F4	1.97	1
	FALSE	High	Sequest HT (A2)	Unambiguous	ELQAAQAR		2	NP_001289617.1	NP_001289617.1; NP_001289620.1	0	2	0.3299	0	1	1	443.741	886.475	886.474	1.24	0.00055	HCD (High Energy Collision Dissociation)	MS2	70.9403	27.7	9.1852	9806	02272025_Fatema_2-26-25_Elu.raw	F4	1.94	1
FALSE	Master Protein	NP_001289617.1	apolipoprotein E isoform a precursor [Homo sapiens]	20	8	10	8	343	39	6.24	24.65	8	1
	Checked	Confidence	Identifying Node	PSM Ambiguity	Annotated Sequence	Modifications	# Proteins	Master Protein Accessions	Protein Accessions	# Missed Cleavages	Charge	DeltaScore	DeltaCn	Rank	Search Engine Rank	m/z [Da]	MH+ [Da]	Theo. MH+ [Da]	DeltaM [ppm]	Deltam/z [Da]	Activation Type	MS Order	Isolation Interference [%]	Ion Inject Time [ms]	RT [min]	First Scan	Spectrum File	File ID	XCorr	# Protein Groups
	FALSE	High	Sequest HT (A2)	Unambiguous	AATVGSLAGQPLQER		2	NP_001289617.1	NP_001289617.1; NP_001289620.1	0	2	0.7647	0	1	1	749.405	1497.8	1497.8	0.94	0.00071	HCD (High Energy Collision Dissociation)	MS2	26.7701	30	40.1226	52758	02272025_Fatema_2-26-25_Elu.raw	F4	3.57	1
	FALSE	High	Sequest HT (A2)	Unambiguous	LEEQAQQIR		2	NP_001289617.1	NP_001289617.1; NP_001289620.1	0	2	0.5445	0	1	1	557.795	1114.58	1114.59	-1.95	-0.00109	HCD (High Energy Collision Dissociation)	MS2	23.2129	30	18.5599	22844	02272025_Fatema_2-26-25_Elu.raw	F4	2.81	1
	FALSE	High	Sequest HT (A2)	Unambiguous	AKLEEQAQQIR		2	NP_001289617.1	NP_001289617.1; NP_001289620.1	1	3	0.4366	0	1	1	438.578	1313.72	1313.72	0.61	0.00027	HCD (High Energy Collision Dissociation)	MS2	36.3695	30	20.3666	25356	02272025_Fatema_2-26-25_Elu.raw	F4	2.68	1
	FALSE	High	Sequest HT (A2)	Unambiguous	LEEQAQQIR		2	NP_001289617.1	NP_001289617.1; NP_001289620.1	0	2	0.5229	0	1	1	557.797	1114.59	1114.59	0.78	0.00044	HCD (High Energy Collision Dissociation)	MS2	30.3769	30	18.8543	23254	02272025_Fatema_2-26-25_Elu.raw	F4	2.62	1
	FALSE	High	Sequest HT (A2)	Unambiguous	LAVYQAGAR		2	NP_001289617.1	NP_001289617.1; NP_001289620.1	0	2	0.3306	0	1	1	474.767	948.527	948.526	1.32	0.00063	HCD (High Energy Collision Dissociation)	MS2	85.9162	30	23.7128	30036	02272025_Fatema_2-26-25_Elu.raw	F4	2.48	1
	FALSE	High	Sequest HT (A2)	Unambiguous	LGPLVEQGR		2	NP_001289617.1	NP_001289617.1; NP_001289620.1	0	2	0.5446	0	1	1	484.78	968.553	968.552	0.82	0.0004	HCD (High Energy Collision Dissociation)	MS2	46.1779	16.333	29.0502	37468	02272025_Fatema_2-26-25_Elu.raw	F4	2.24	1
	FALSE	High	Sequest HT (A2)	Unambiguous	LAVYQAGAR		2	NP_001289617.1	NP_001289617.1; NP_001289620.1	0	2	0.3829	0	1	1	474.767	948.527	948.526	0.55	0.00026	HCD (High Energy Collision Dissociation)	MS2	50.9549	13.971	24.001	30436	02272025_Fatema_2-26-25_Elu.raw	F4	2.22	1
	FALSE	High	Sequest HT (A2)	Unambiguous	LQAEAFQAR		2	NP_001289617.1	NP_001289617.1; NP_001289620.1	0	2	0.6825	0	1	1	517.275	1033.54	1033.54	0.48	0.00025	HCD (High Energy Collision Dissociation)	MS2	88.757	30	27.3444	35089	02272025_Fatema_2-26-25_Elu.raw	F4	2.11	1
	FALSE	High	Sequest HT (A2)	Unambiguous	AQAWGER		2	NP_001289617.1	NP_001289617.1; NP_001289620.1	0	2	0.5076	0	1	1	409.201	817.395	817.395	-0.15	-6e-05	HCD (High Energy Collision Dissociation)	MS2	47.5855	23.269	15.5732	18683	02272025_Fatema_2-26-25_Elu.raw	F4	1.97	1
	FALSE	High	Sequest HT (A2)	Unambiguous	ELQAAQAR		2	NP_001289617.1	NP_001289617.1; NP_001289620.1	0	2	0.3299	0	1	1	443.741	886.475	886.474	1.24	0.00055	HCD (High Energy Collision Dissociation)	MS2	70.9403	27.7	9.1852	9806	02272025_Fatema_2-26-25_Elu.raw	F4	1.94	1
FALSE	Master Protein	NP_000468.1	serum albumin preproprotein [Homo sapiens]	12	8	10	8	609	69.3	6.28	22.18	8	1
	Checked	Confidence	Identifying Node	PSM Ambiguity	Annotated Sequence	Modifications	# Proteins	Master Protein Accessions	Protein Accessions	# Missed Cleavages	Charge	DeltaScore	DeltaCn	Rank	Search Engine Rank	m/z [Da]	MH+ [Da]	Theo. MH+ [Da]	DeltaM [ppm]	Deltam/z [Da]	Activation Type	MS Order	Isolation Interference [%]	Ion Inject Time [ms]	RT [min]	First Scan	Spectrum File	File ID	XCorr	# Protein Groups
	FALSE	High	Sequest HT (A2)	Unambiguous	LVNEVTEFAK		1	NP_000468.1	NP_000468.1	0	2	0.6812	0	1	1	575.312	1149.62	1149.62	1.61	0.00093	HCD (High Energy Collision Dissociation)	MS2	23.584	8.764	42.9421	56655	02272025_Fatema_2-26-25_Elu.raw	F4	2.76	1
	FALSE	High	Sequest HT (A2)	Unambiguous	AAFTEccQAADK	C6(Carbamidomethyl); C7(Carbamidomethyl)	1	NP_000468.1	NP_000468.1	0	2	0.786	0	1	1	686.287	1371.57	1371.57	0.22	0.00015	HCD (High Energy Collision Dissociation)	MS2	52.0472	30	21.642	27145	02272025_Fatema_2-26-25_Elu.raw	F4	2.43	1
	FALSE	High	Sequest HT (A2)	Unambiguous	DDNPNLPR		1	NP_000468.1	NP_000468.1	0	2	0.7595	0	1	1	470.728	940.449	940.448	0.52	0.00025	HCD (High Energy Collision Dissociation)	MS2	50.645	13.99	20.1616	25073	02272025_Fatema_2-26-25_Elu.raw	F4	2.37	1
	FALSE	High	Sequest HT (A2)	Unambiguous	FQNALLVR		1	NP_000468.1	NP_000468.1	0	2	0.4211	0	1	1	480.786	960.564	960.563	1.61	0.00077	HCD (High Energy Collision Dissociation)	MS2	20.9905	30	41.0304	54012	02272025_Fatema_2-26-25_Elu.raw	F4	2.28	1
	FALSE	High	Sequest HT (A2)	Unambiguous	AEFAEVSK		1	NP_000468.1	NP_000468.1	0	2	0.5689	0	1	1	440.724	880.442	880.441	0.5	0.00022	HCD (High Energy Collision Dissociation)	MS2	9.10677	12.15	20.5144	25562	02272025_Fatema_2-26-25_Elu.raw	F4	2.25	1
	FALSE	High	Sequest HT (A2)	Unambiguous	LVAASQAALGL		1	NP_000468.1	NP_000468.1	0	2	0.7294	0	1	1	507.304	1013.6	1013.6	1.22	0.00062	HCD (High Energy Collision Dissociation)	MS2	19.2844	12.138	59.6225	78855	02272025_Fatema_2-26-25_Elu.raw	F4	2.18	1
	FALSE	High	Sequest HT (A2)	Unambiguous	LcTVATLR	C2(Carbamidomethyl)	1	NP_000468.1	NP_000468.1	0	2	0.5377	0	1	1	467.263	933.52	933.519	1.03	0.00048	HCD (High Energy Collision Dissociation)	MS2	62.0311	11.488	29.6027	38237	02272025_Fatema_2-26-25_Elu.raw	F4	2.12	1
	FALSE	High	Sequest HT (A2)	Unambiguous	AEFAEVSK		1	NP_000468.1	NP_000468.1	0	2	0.6281	0	1	1	440.724	880.441	880.441	0.43	0.00019	HCD (High Energy Collision Dissociation)	MS2	35.7625	30	20.2178	25151	02272025_Fatema_2-26-25_Elu.raw	F4	1.99	1
	FALSE	High	Sequest HT (A2)	Unambiguous	LVTDLTK		1	NP_000468.1	NP_000468.1	0	2	0.4084	0	1	1	395.24	789.472	789.472	0.95	0.00038	HCD (High Energy Collision Dissociation)	MS2	28.2884	16.77	24.5045	31133	02272025_Fatema_2-26-25_Elu.raw	F4	1.91	1
	FALSE	High	Sequest HT (A2)	Unambiguous	LVAASQAALGL		1	NP_000468.1	NP_000468.1	0	2	0.6684	0	1	1	507.303	1013.6	1013.6	-0.53	-0.00027	HCD (High Energy Collision Dissociation)	MS2	49.2051	30	59.3372	78468	02272025_Fatema_2-26-25_Elu.raw	F4	1.9	1
FALSE	Master Protein	P00761	Trypsin OS=Sus scrofa PE=1 SV=1	16	3	9	3	231	24.4	7.18	21.28	3	1
	Checked	Confidence	Identifying Node	PSM Ambiguity	Annotated Sequence	Modifications	# Proteins	Master Protein Accessions	Protein Accessions	# Missed Cleavages	Charge	DeltaScore	DeltaCn	Rank	Search Engine Rank	m/z [Da]	MH+ [Da]	Theo. MH+ [Da]	DeltaM [ppm]	Deltam/z [Da]	Activation Type	MS Order	Isolation Interference [%]	Ion Inject Time [ms]	RT [min]	First Scan	Spectrum File	File ID	XCorr	# Protein Groups
	FALSE	High	Sequest HT (A2)	Unambiguous	LGEHNIDVLEGNEQFINAAK		1	P00761	P00761	0	3	0.7139	0	1	1	737.706	2211.1	2211.1	-0.11	-8e-05	HCD (High Energy Collision Dissociation)	MS2	15.7091	30	59.2713	78376	02272025_Fatema_2-26-25_Elu.raw	F4	3.88	1
	FALSE	High	Sequest HT (A2)	Unambiguous	LSSPATLNSR		1	P00761	P00761	0	2	0.743	0	1	1	523.285	1045.56	1045.56	0	0	HCD (High Energy Collision Dissociation)	MS2	11.173	4.196	23.9469	30359	02272025_Fatema_2-26-25_Elu.raw	F4	2.49	1
	FALSE	High	Sequest HT (A2)	Unambiguous	LSSPATLNSR		1	P00761	P00761	0	2	0.6637	0	1	1	523.285	1045.56	1045.56	0	0	HCD (High Energy Collision Dissociation)	MS2	41.1393	1.688	23.6455	29940	02272025_Fatema_2-26-25_Elu.raw	F4	2.26	1
	FALSE	High	Sequest HT (A2)	Unambiguous	VATVSLPR		1	P00761	P00761	0	2	0.4253	0	1	1	421.759	842.51	842.509	0.75	0.00031	HCD (High Energy Collision Dissociation)	MS2	34.3787	19.809	31.4721	40838	02272025_Fatema_2-26-25_Elu.raw	F4	2.21	1
	FALSE	High	Sequest HT (A2)	Unambiguous	VATVSLPR		1	P00761	P00761	0	2	0.5488	0	1	1	421.759	842.51	842.509	0.38	0.00016	HCD (High Energy Collision Dissociation)	MS2	0.24823	0.693	30.711	39782	02272025_Fatema_2-26-25_Elu.raw	F4	2.15	1
	FALSE	High	Sequest HT (A2)	Unambiguous	VATVSLPR		1	P00761	P00761	0	2	0.4163	0	1	1	421.759	842.51	842.509	0.38	0.00016	HCD (High Energy Collision Dissociation)	MS2	90.3522	30	30.183	39048	02272025_Fatema_2-26-25_Elu.raw	F4	2.09	1
	FALSE	High	Sequest HT (A2)	Unambiguous	VATVSLPR		1	P00761	P00761	0	2	0.5433	0	1	1	421.759	842.51	842.509	0.89	0.00038	HCD (High Energy Collision Dissociation)	MS2	15.61	4.142	30.4582	39429	02272025_Fatema_2-26-25_Elu.raw	F4	2.08	1
	FALSE	High	Sequest HT (A2)	Unambiguous	VATVSLPR		1	P00761	P00761	0	2	0.4831	0	1	1	421.759	842.51	842.509	0.46	0.00019	HCD (High Energy Collision Dissociation)	MS2	1.50354	1.672	31.2152	40480	02272025_Fatema_2-26-25_Elu.raw	F4	2.07	1
	FALSE	High	Sequest HT (A2)	Unambiguous	VATVSLPR		1	P00761	P00761	0	2	0.5097	0	1	1	421.758	842.51	842.509	0.09	4e-05	HCD (High Energy Collision Dissociation)	MS2	0.075131	0.487	30.9636	40131	02272025_Fatema_2-26-25_Elu.raw	F4	2.06	1
FALSE	Master Protein	XP_006716347.1	clusterin isoform X1 [Homo sapiens]	10	5	7	5	501	57.8	6.68	17.64	5	1
	Checked	Confidence	Identifying Node	PSM Ambiguity	Annotated Sequence	Modifications	# Proteins	Master Protein Accessions	Protein Accessions	# Missed Cleavages	Charge	DeltaScore	DeltaCn	Rank	Search Engine Rank	m/z [Da]	MH+ [Da]	Theo. MH+ [Da]	DeltaM [ppm]	Deltam/z [Da]	Activation Type	MS Order	Isolation Interference [%]	Ion Inject Time [ms]	RT [min]	First Scan	Spectrum File	File ID	XCorr	# Protein Groups
	FALSE	High	Sequest HT (A2)	Unambiguous	LFDSDPITVTVPVEVSR		2	XP_006716347.1	XP_006716347.1; NP_001822.3	0	2	0.8779	0	1	1	937.5	1873.99	1873.99	0.89	0.00083	HCD (High Energy Collision Dissociation)	MS2	12.1789	30	73.4821	97712	02272025_Fatema_2-26-25_Elu.raw	F4	3.44	1
	FALSE	High	Sequest HT (A2)	Unambiguous	ELDESLQVAER		2	XP_006716347.1	XP_006716347.1; NP_001822.3	0	2	0.5571	0	1	1	644.823	1288.64	1288.64	0.89	0.00058	HCD (High Energy Collision Dissociation)	MS2	27.1874	30	38.5037	50520	02272025_Fatema_2-26-25_Elu.raw	F4	2.8	1
	FALSE	High	Sequest HT (A2)	Unambiguous	IDSLLENDR		2	XP_006716347.1	XP_006716347.1; NP_001822.3	0	2	0.5542	0	1	1	537.776	1074.54	1074.54	1.43	0.00077	HCD (High Energy Collision Dissociation)	MS2	35.5419	26.478	33.9979	44319	02272025_Fatema_2-26-25_Elu.raw	F4	2.49	1
	FALSE	High	Sequest HT (A2)	Unambiguous	LFDSDPITVTVPVEVSR		2	XP_006716347.1	XP_006716347.1; NP_001822.3	0	2	0.781	0	1	1	937.498	1873.99	1873.99	-0.87	-0.00082	HCD (High Energy Collision Dissociation)	MS2	0	30	73.1881	97314	02272025_Fatema_2-26-25_Elu.raw	F4	2.42	1
	FALSE	High	Sequest HT (A2)	Unambiguous	SGSGLVGR		2	XP_006716347.1	XP_006716347.1; NP_001822.3	0	2	0.4779	0	1	1	366.704	732.4	732.4	0.68	0.00025	HCD (High Energy Collision Dissociation)	MS2	77.4775	30	10.3484	11430	02272025_Fatema_2-26-25_Elu.raw	F4	2.26	1
	FALSE	High	Sequest HT (A2)	Unambiguous	KYNELLK		2	XP_006716347.1	XP_006716347.1; NP_001822.3	1	2	0.1096	0	1	1	454.266	907.524	907.525	-0.45	-0.0002	HCD (High Energy Collision Dissociation)	MS2	64.7162	30	18.9067	23327	02272025_Fatema_2-26-25_Elu.raw	F4	2.19	1
	FALSE	High	Sequest HT (A2)	Unambiguous	IDSLLENDR		2	XP_006716347.1	XP_006716347.1; NP_001822.3	0	2	0.4272	0	1	1	537.776	1074.54	1074.54	1.66	0.00089	HCD (High Energy Collision Dissociation)	MS2	54.0834	26.743	34.0613	44408	02272025_Fatema_2-26-25_Elu.raw	F4	2.06	1
FALSE	Master Protein Candidate	NP_001822.3	clusterin preproprotein [Homo sapiens]	12	5	7	5	449	52.5	6.27	17.64	5	1
	Checked	Confidence	Identifying Node	PSM Ambiguity	Annotated Sequence	Modifications	# Proteins	Master Protein Accessions	Protein Accessions	# Missed Cleavages	Charge	DeltaScore	DeltaCn	Rank	Search Engine Rank	m/z [Da]	MH+ [Da]	Theo. MH+ [Da]	DeltaM [ppm]	Deltam/z [Da]	Activation Type	MS Order	Isolation Interference [%]	Ion Inject Time [ms]	RT [min]	First Scan	Spectrum File	File ID	XCorr	# Protein Groups
	FALSE	High	Sequest HT (A2)	Unambiguous	LFDSDPITVTVPVEVSR		2	XP_006716347.1	XP_006716347.1; NP_001822.3	0	2	0.8779	0	1	1	937.5	1873.99	1873.99	0.89	0.00083	HCD (High Energy Collision Dissociation)	MS2	12.1789	30	73.4821	97712	02272025_Fatema_2-26-25_Elu.raw	F4	3.44	1
	FALSE	High	Sequest HT (A2)	Unambiguous	ELDESLQVAER		2	XP_006716347.1	XP_006716347.1; NP_001822.3	0	2	0.5571	0	1	1	644.823	1288.64	1288.64	0.89	0.00058	HCD (High Energy Collision Dissociation)	MS2	27.1874	30	38.5037	50520	02272025_Fatema_2-26-25_Elu.raw	F4	2.8	1
	FALSE	High	Sequest HT (A2)	Unambiguous	IDSLLENDR		2	XP_006716347.1	XP_006716347.1; NP_001822.3	0	2	0.5542	0	1	1	537.776	1074.54	1074.54	1.43	0.00077	HCD (High Energy Collision Dissociation)	MS2	35.5419	26.478	33.9979	44319	02272025_Fatema_2-26-25_Elu.raw	F4	2.49	1
	FALSE	High	Sequest HT (A2)	Unambiguous	LFDSDPITVTVPVEVSR		2	XP_006716347.1	XP_006716347.1; NP_001822.3	0	2	0.781	0	1	1	937.498	1873.99	1873.99	-0.87	-0.00082	HCD (High Energy Collision Dissociation)	MS2	0	30	73.1881	97314	02272025_Fatema_2-26-25_Elu.raw	F4	2.42	1
	FALSE	High	Sequest HT (A2)	Unambiguous	SGSGLVGR		2	XP_006716347.1	XP_006716347.1; NP_001822.3	0	2	0.4779	0	1	1	366.704	732.4	732.4	0.68	0.00025	HCD (High Energy Collision Dissociation)	MS2	77.4775	30	10.3484	11430	02272025_Fatema_2-26-25_Elu.raw	F4	2.26	1
	FALSE	High	Sequest HT (A2)	Unambiguous	KYNELLK		2	XP_006716347.1	XP_006716347.1; NP_001822.3	1	2	0.1096	0	1	1	454.266	907.524	907.525	-0.45	-0.0002	HCD (High Energy Collision Dissociation)	MS2	64.7162	30	18.9067	23327	02272025_Fatema_2-26-25_Elu.raw	F4	2.19	1
	FALSE	High	Sequest HT (A2)	Unambiguous	IDSLLENDR		2	XP_006716347.1	XP_006716347.1; NP_001822.3	0	2	0.4272	0	1	1	537.776	1074.54	1074.54	1.66	0.00089	HCD (High Energy Collision Dissociation)	MS2	54.0834	26.743	34.0613	44408	02272025_Fatema_2-26-25_Elu.raw	F4	2.06	1
FALSE	Master Protein	NP_002207.2	inter-alpha-trypsin inhibitor heavy chain H2 precursor [Homo sapiens]	2	2	4	2	946	106.4	6.86	9.38	2	1
	Checked	Confidence	Identifying Node	PSM Ambiguity	Annotated Sequence	Modifications	# Proteins	Master Protein Accessions	Protein Accessions	# Missed Cleavages	Charge	DeltaScore	DeltaCn	Rank	Search Engine Rank	m/z [Da]	MH+ [Da]	Theo. MH+ [Da]	DeltaM [ppm]	Deltam/z [Da]	Activation Type	MS Order	Isolation Interference [%]	Ion Inject Time [ms]	RT [min]	First Scan	Spectrum File	File ID	XCorr	# Protein Groups
	FALSE	High	Sequest HT (A2)	Unambiguous	AHVSFKPTVAQQR		1	NP_002207.2	NP_002207.2	0	3	0.7376	0	1	1	490.272	1468.8	1468.8	0.56	0.00027	HCD (High Energy Collision Dissociation)	MS2	5.50727	30	20.0623	24936	02272025_Fatema_2-26-25_Elu.raw	F4	2.82	1
	FALSE	High	Sequest HT (A2)	Unambiguous	AHVSFKPTVAQQR		1	NP_002207.2	NP_002207.2	0	3	0.6298	0	1	1	490.273	1468.8	1468.8	1.49	0.00073	HCD (High Energy Collision Dissociation)	MS2	64.9604	30	19.7652	24522	02272025_Fatema_2-26-25_Elu.raw	F4	2.35	1
	FALSE	High	Sequest HT (A2)	Unambiguous	VQSTITSR		1	NP_002207.2	NP_002207.2	0	2	0.5352	0	1	1	446.248	891.49	891.489	0.21	9e-05	HCD (High Energy Collision Dissociation)	MS2	51.1694	29.089	10.5447	11703	02272025_Fatema_2-26-25_Elu.raw	F4	2.13	1
	FALSE	High	Sequest HT (A2)	Unambiguous	VQSTITSR		1	NP_002207.2	NP_002207.2	0	2	0.43	0	1	1	446.249	891.491	891.489	1.58	0.00071	HCD (High Energy Collision Dissociation)	MS2	81.8637	30	10.3835	11479	02272025_Fatema_2-26-25_Elu.raw	F4	2.07	1
FALSE	Master Protein	NP_004123.1	hyaluronan-binding protein 2 isoform 1 preproprotein [Homo sapiens]	3	2	4	2	560	62.6	6.54	8.8	2	1
	Checked	Confidence	Identifying Node	PSM Ambiguity	Annotated Sequence	Modifications	# Proteins	Master Protein Accessions	Protein Accessions	# Missed Cleavages	Charge	DeltaScore	DeltaCn	Rank	Search Engine Rank	m/z [Da]	MH+ [Da]	Theo. MH+ [Da]	DeltaM [ppm]	Deltam/z [Da]	Activation Type	MS Order	Isolation Interference [%]	Ion Inject Time [ms]	RT [min]	First Scan	Spectrum File	File ID	XCorr	# Protein Groups
	FALSE	High	Sequest HT (A2)	Unambiguous	YSHYNER		2	NP_004123.1	NP_001171131.1; NP_004123.1	0	2	0.8529	0	1	1	484.714	968.422	968.422	-0.47	-0.00023	HCD (High Energy Collision Dissociation)	MS2	87.7037	29.018	6.5903	6202	02272025_Fatema_2-26-25_Elu.raw	F4	2.38	1
	FALSE	High	Sequest HT (A2)	Unambiguous	YSHYNER		2	NP_004123.1	NP_001171131.1; NP_004123.1	0	2	0.7872	0	1	1	484.715	968.422	968.422	0.35	0.00017	HCD (High Energy Collision Dissociation)	MS2	40.816	29.632	6.8843	6606	02272025_Fatema_2-26-25_Elu.raw	F4	2.35	1
	FALSE	High	Sequest HT (A2)	Unambiguous	VVLGDQDLK		2	NP_004123.1	NP_001171131.1; NP_004123.1	0	2	0.7327	0	1	1	493.78	986.552	986.552	0.24	0.00012	HCD (High Energy Collision Dissociation)	MS2	14.1003	11.986	32.0755	41676	02272025_Fatema_2-26-25_Elu.raw	F4	2.17	1
	FALSE	High	Sequest HT (A2)	Unambiguous	VVLGDQDLK		2	NP_004123.1	NP_001171131.1; NP_004123.1	0	2	0.6421	0	1	1	493.78	986.553	986.552	0.92	0.00046	HCD (High Energy Collision Dissociation)	MS2	26.3838	30	32.3807	42093	02272025_Fatema_2-26-25_Elu.raw	F4	1.9	1
FALSE	Master Protein Candidate	NP_001171131.1	hyaluronan-binding protein 2 isoform 2 [Homo sapiens]	3	2	4	2	534	59.8	6.43	8.8	2	1
	Checked	Confidence	Identifying Node	PSM Ambiguity	Annotated Sequence	Modifications	# Proteins	Master Protein Accessions	Protein Accessions	# Missed Cleavages	Charge	DeltaScore	DeltaCn	Rank	Search Engine Rank	m/z [Da]	MH+ [Da]	Theo. MH+ [Da]	DeltaM [ppm]	Deltam/z [Da]	Activation Type	MS Order	Isolation Interference [%]	Ion Inject Time [ms]	RT [min]	First Scan	Spectrum File	File ID	XCorr	# Protein Groups
	FALSE	High	Sequest HT (A2)	Unambiguous	YSHYNER		2	NP_004123.1	NP_001171131.1; NP_004123.1	0	2	0.8529	0	1	1	484.714	968.422	968.422	-0.47	-0.00023	HCD (High Energy Collision Dissociation)	MS2	87.7037	29.018	6.5903	6202	02272025_Fatema_2-26-25_Elu.raw	F4	2.38	1
	FALSE	High	Sequest HT (A2)	Unambiguous	YSHYNER		2	NP_004123.1	NP_001171131.1; NP_004123.1	0	2	0.7872	0	1	1	484.715	968.422	968.422	0.35	0.00017	HCD (High Energy Collision Dissociation)	MS2	40.816	29.632	6.8843	6606	02272025_Fatema_2-26-25_Elu.raw	F4	2.35	1
	FALSE	High	Sequest HT (A2)	Unambiguous	VVLGDQDLK		2	NP_004123.1	NP_001171131.1; NP_004123.1	0	2	0.7327	0	1	1	493.78	986.552	986.552	0.24	0.00012	HCD (High Energy Collision Dissociation)	MS2	14.1003	11.986	32.0755	41676	02272025_Fatema_2-26-25_Elu.raw	F4	2.17	1
	FALSE	High	Sequest HT (A2)	Unambiguous	VVLGDQDLK		2	NP_004123.1	NP_001171131.1; NP_004123.1	0	2	0.6421	0	1	1	493.78	986.553	986.552	0.92	0.00046	HCD (High Energy Collision Dissociation)	MS2	26.3838	30	32.3807	42093	02272025_Fatema_2-26-25_Elu.raw	F4	1.9	1
FALSE	Master Protein Candidate	XP_016872801.1	src substrate cortactin isoform X3 [Homo sapiens]	7	1	3	1	277	30.9	6.73	6.41	1	1
	Checked	Confidence	Identifying Node	PSM Ambiguity	Annotated Sequence	Modifications	# Proteins	Master Protein Accessions	Protein Accessions	# Missed Cleavages	Charge	DeltaScore	DeltaCn	Rank	Search Engine Rank	m/z [Da]	MH+ [Da]	Theo. MH+ [Da]	DeltaM [ppm]	Deltam/z [Da]	Activation Type	MS Order	Isolation Interference [%]	Ion Inject Time [ms]	RT [min]	First Scan	Spectrum File	File ID	XCorr	# Protein Groups
	FALSE	High	Sequest HT (A2)	Unambiguous	SAVGFEYQGK		6	NP_001171669.1	NP_001171669.1; NP_612632.1; NP_005222.2; XP_006718511.1; XP_006718510.1; XP_016872801.1	0	2	0.786	0	1	1	543.267	1085.53	1085.53	0.65	0.00035	HCD (High Energy Collision Dissociation)	MS2	40.9834	24.737	36.4844	47721	02272025_Fatema_2-26-25_Elu.raw	F4	2.29	1
	FALSE	High	Sequest HT (A2)	Unambiguous	SAVGFEYQGK		6	NP_001171669.1	NP_001171669.1; NP_612632.1; NP_005222.2; XP_006718511.1; XP_006718510.1; XP_016872801.1	0	2	0.7953	0	1	1	543.267	1085.53	1085.53	1.21	0.00066	HCD (High Energy Collision Dissociation)	MS2	86.9047	30	35.2939	46080	02272025_Fatema_2-26-25_Elu.raw	F4	2.15	1
	FALSE	High	Sequest HT (A2)	Unambiguous	SAVGFEYQGK		6	NP_001171669.1	NP_001171669.1; NP_612632.1; NP_005222.2; XP_006718511.1; XP_006718510.1; XP_016872801.1	0	2	0.7374	0	1	1	543.267	1085.53	1085.53	-0.14	-8e-05	HCD (High Energy Collision Dissociation)	MS2	28.6335	30	35.581	46474	02272025_Fatema_2-26-25_Elu.raw	F4	1.98	1
FALSE	Master Protein Candidate	NP_612632.1	src substrate cortactin isoform b [Homo sapiens]	4	1	3	1	513	57.4	5.33	6.41	1	1
	Checked	Confidence	Identifying Node	PSM Ambiguity	Annotated Sequence	Modifications	# Proteins	Master Protein Accessions	Protein Accessions	# Missed Cleavages	Charge	DeltaScore	DeltaCn	Rank	Search Engine Rank	m/z [Da]	MH+ [Da]	Theo. MH+ [Da]	DeltaM [ppm]	Deltam/z [Da]	Activation Type	MS Order	Isolation Interference [%]	Ion Inject Time [ms]	RT [min]	First Scan	Spectrum File	File ID	XCorr	# Protein Groups
	FALSE	High	Sequest HT (A2)	Unambiguous	SAVGFEYQGK		6	NP_001171669.1	NP_001171669.1; NP_612632.1; NP_005222.2; XP_006718511.1; XP_006718510.1; XP_016872801.1	0	2	0.786	0	1	1	543.267	1085.53	1085.53	0.65	0.00035	HCD (High Energy Collision Dissociation)	MS2	40.9834	24.737	36.4844	47721	02272025_Fatema_2-26-25_Elu.raw	F4	2.29	1
	FALSE	High	Sequest HT (A2)	Unambiguous	SAVGFEYQGK		6	NP_001171669.1	NP_001171669.1; NP_612632.1; NP_005222.2; XP_006718511.1; XP_006718510.1; XP_016872801.1	0	2	0.7953	0	1	1	543.267	1085.53	1085.53	1.21	0.00066	HCD (High Energy Collision Dissociation)	MS2	86.9047	30	35.2939	46080	02272025_Fatema_2-26-25_Elu.raw	F4	2.15	1
	FALSE	High	Sequest HT (A2)	Unambiguous	SAVGFEYQGK		6	NP_001171669.1	NP_001171669.1; NP_612632.1; NP_005222.2; XP_006718511.1; XP_006718510.1; XP_016872801.1	0	2	0.7374	0	1	1	543.267	1085.53	1085.53	-0.14	-8e-05	HCD (High Energy Collision Dissociation)	MS2	28.6335	30	35.581	46474	02272025_Fatema_2-26-25_Elu.raw	F4	1.98	1
FALSE	Master Protein	NP_001171669.1	src substrate cortactin isoform c [Homo sapiens]	3	1	3	1	634	70.9	6.64	6.41	1	1
	Checked	Confidence	Identifying Node	PSM Ambiguity	Annotated Sequence	Modifications	# Proteins	Master Protein Accessions	Protein Accessions	# Missed Cleavages	Charge	DeltaScore	DeltaCn	Rank	Search Engine Rank	m/z [Da]	MH+ [Da]	Theo. MH+ [Da]	DeltaM [ppm]	Deltam/z [Da]	Activation Type	MS Order	Isolation Interference [%]	Ion Inject Time [ms]	RT [min]	First Scan	Spectrum File	File ID	XCorr	# Protein Groups
	FALSE	High	Sequest HT (A2)	Unambiguous	SAVGFEYQGK		6	NP_001171669.1	NP_001171669.1; NP_612632.1; NP_005222.2; XP_006718511.1; XP_006718510.1; XP_016872801.1	0	2	0.786	0	1	1	543.267	1085.53	1085.53	0.65	0.00035	HCD (High Energy Collision Dissociation)	MS2	40.9834	24.737	36.4844	47721	02272025_Fatema_2-26-25_Elu.raw	F4	2.29	1
	FALSE	High	Sequest HT (A2)	Unambiguous	SAVGFEYQGK		6	NP_001171669.1	NP_001171669.1; NP_612632.1; NP_005222.2; XP_006718511.1; XP_006718510.1; XP_016872801.1	0	2	0.7953	0	1	1	543.267	1085.53	1085.53	1.21	0.00066	HCD (High Energy Collision Dissociation)	MS2	86.9047	30	35.2939	46080	02272025_Fatema_2-26-25_Elu.raw	F4	2.15	1
	FALSE	High	Sequest HT (A2)	Unambiguous	SAVGFEYQGK		6	NP_001171669.1	NP_001171669.1; NP_612632.1; NP_005222.2; XP_006718511.1; XP_006718510.1; XP_016872801.1	0	2	0.7374	0	1	1	543.267	1085.53	1085.53	-0.14	-8e-05	HCD (High Energy Collision Dissociation)	MS2	28.6335	30	35.581	46474	02272025_Fatema_2-26-25_Elu.raw	F4	1.98	1
FALSE	Master Protein Candidate	XP_006718511.1	src substrate cortactin isoform X2 [Homo sapiens]	5	1	3	1	369	41.2	7.03	6.41	1	1
	Checked	Confidence	Identifying Node	PSM Ambiguity	Annotated Sequence	Modifications	# Proteins	Master Protein Accessions	Protein Accessions	# Missed Cleavages	Charge	DeltaScore	DeltaCn	Rank	Search Engine Rank	m/z [Da]	MH+ [Da]	Theo. MH+ [Da]	DeltaM [ppm]	Deltam/z [Da]	Activation Type	MS Order	Isolation Interference [%]	Ion Inject Time [ms]	RT [min]	First Scan	Spectrum File	File ID	XCorr	# Protein Groups
	FALSE	High	Sequest HT (A2)	Unambiguous	SAVGFEYQGK		6	NP_001171669.1	NP_001171669.1; NP_612632.1; NP_005222.2; XP_006718511.1; XP_006718510.1; XP_016872801.1	0	2	0.786	0	1	1	543.267	1085.53	1085.53	0.65	0.00035	HCD (High Energy Collision Dissociation)	MS2	40.9834	24.737	36.4844	47721	02272025_Fatema_2-26-25_Elu.raw	F4	2.29	1
	FALSE	High	Sequest HT (A2)	Unambiguous	SAVGFEYQGK		6	NP_001171669.1	NP_001171669.1; NP_612632.1; NP_005222.2; XP_006718511.1; XP_006718510.1; XP_016872801.1	0	2	0.7953	0	1	1	543.267	1085.53	1085.53	1.21	0.00066	HCD (High Energy Collision Dissociation)	MS2	86.9047	30	35.2939	46080	02272025_Fatema_2-26-25_Elu.raw	F4	2.15	1
	FALSE	High	Sequest HT (A2)	Unambiguous	SAVGFEYQGK		6	NP_001171669.1	NP_001171669.1; NP_612632.1; NP_005222.2; XP_006718511.1; XP_006718510.1; XP_016872801.1	0	2	0.7374	0	1	1	543.267	1085.53	1085.53	-0.14	-8e-05	HCD (High Energy Collision Dissociation)	MS2	28.6335	30	35.581	46474	02272025_Fatema_2-26-25_Elu.raw	F4	1.98	1
FALSE	Master Protein Candidate	XP_006718510.1	src substrate cortactin isoform X1 [Homo sapiens]	4	1	3	1	476	53.2	5.21	6.41	1	1
	Checked	Confidence	Identifying Node	PSM Ambiguity	Annotated Sequence	Modifications	# Proteins	Master Protein Accessions	Protein Accessions	# Missed Cleavages	Charge	DeltaScore	DeltaCn	Rank	Search Engine Rank	m/z [Da]	MH+ [Da]	Theo. MH+ [Da]	DeltaM [ppm]	Deltam/z [Da]	Activation Type	MS Order	Isolation Interference [%]	Ion Inject Time [ms]	RT [min]	First Scan	Spectrum File	File ID	XCorr	# Protein Groups
	FALSE	High	Sequest HT (A2)	Unambiguous	SAVGFEYQGK		6	NP_001171669.1	NP_001171669.1; NP_612632.1; NP_005222.2; XP_006718511.1; XP_006718510.1; XP_016872801.1	0	2	0.786	0	1	1	543.267	1085.53	1085.53	0.65	0.00035	HCD (High Energy Collision Dissociation)	MS2	40.9834	24.737	36.4844	47721	02272025_Fatema_2-26-25_Elu.raw	F4	2.29	1
	FALSE	High	Sequest HT (A2)	Unambiguous	SAVGFEYQGK		6	NP_001171669.1	NP_001171669.1; NP_612632.1; NP_005222.2; XP_006718511.1; XP_006718510.1; XP_016872801.1	0	2	0.7953	0	1	1	543.267	1085.53	1085.53	1.21	0.00066	HCD (High Energy Collision Dissociation)	MS2	86.9047	30	35.2939	46080	02272025_Fatema_2-26-25_Elu.raw	F4	2.15	1
	FALSE	High	Sequest HT (A2)	Unambiguous	SAVGFEYQGK		6	NP_001171669.1	NP_001171669.1; NP_612632.1; NP_005222.2; XP_006718511.1; XP_006718510.1; XP_016872801.1	0	2	0.7374	0	1	1	543.267	1085.53	1085.53	-0.14	-8e-05	HCD (High Energy Collision Dissociation)	MS2	28.6335	30	35.581	46474	02272025_Fatema_2-26-25_Elu.raw	F4	1.98	1
FALSE	Master Protein Candidate	NP_005222.2	src substrate cortactin isoform a [Homo sapiens]	4	1	3	1	550	61.5	5.4	6.41	1	1
	Checked	Confidence	Identifying Node	PSM Ambiguity	Annotated Sequence	Modifications	# Proteins	Master Protein Accessions	Protein Accessions	# Missed Cleavages	Charge	DeltaScore	DeltaCn	Rank	Search Engine Rank	m/z [Da]	MH+ [Da]	Theo. MH+ [Da]	DeltaM [ppm]	Deltam/z [Da]	Activation Type	MS Order	Isolation Interference [%]	Ion Inject Time [ms]	RT [min]	First Scan	Spectrum File	File ID	XCorr	# Protein Groups
	FALSE	High	Sequest HT (A2)	Unambiguous	SAVGFEYQGK		6	NP_001171669.1	NP_001171669.1; NP_612632.1; NP_005222.2; XP_006718511.1; XP_006718510.1; XP_016872801.1	0	2	0.786	0	1	1	543.267	1085.53	1085.53	0.65	0.00035	HCD (High Energy Collision Dissociation)	MS2	40.9834	24.737	36.4844	47721	02272025_Fatema_2-26-25_Elu.raw	F4	2.29	1
	FALSE	High	Sequest HT (A2)	Unambiguous	SAVGFEYQGK		6	NP_001171669.1	NP_001171669.1; NP_612632.1; NP_005222.2; XP_006718511.1; XP_006718510.1; XP_016872801.1	0	2	0.7953	0	1	1	543.267	1085.53	1085.53	1.21	0.00066	HCD (High Energy Collision Dissociation)	MS2	86.9047	30	35.2939	46080	02272025_Fatema_2-26-25_Elu.raw	F4	2.15	1
	FALSE	High	Sequest HT (A2)	Unambiguous	SAVGFEYQGK		6	NP_001171669.1	NP_001171669.1; NP_612632.1; NP_005222.2; XP_006718511.1; XP_006718510.1; XP_016872801.1	0	2	0.7374	0	1	1	543.267	1085.53	1085.53	-0.14	-8e-05	HCD (High Energy Collision Dissociation)	MS2	28.6335	30	35.581	46474	02272025_Fatema_2-26-25_Elu.raw	F4	1.98	1
FALSE	Master Protein	NP_000362.1	transthyretin precursor [Homo sapiens]	9	1	2	1	147	15.9	5.76	5.07	1	1
	Checked	Confidence	Identifying Node	PSM Ambiguity	Annotated Sequence	Modifications	# Proteins	Master Protein Accessions	Protein Accessions	# Missed Cleavages	Charge	DeltaScore	DeltaCn	Rank	Search Engine Rank	m/z [Da]	MH+ [Da]	Theo. MH+ [Da]	DeltaM [ppm]	Deltam/z [Da]	Activation Type	MS Order	Isolation Interference [%]	Ion Inject Time [ms]	RT [min]	First Scan	Spectrum File	File ID	XCorr	# Protein Groups
	FALSE	High	Sequest HT (A2)	Unambiguous	AADDTWEPFASGK		1	NP_000362.1	NP_000362.1	0	2	0.8142	0	1	1	697.815	1394.62	1394.62	-0.12	-8e-05	HCD (High Energy Collision Dissociation)	MS2	30.8082	30	51.1266	67920	02272025_Fatema_2-26-25_Elu.raw	F4	2.96	1
	FALSE	High	Sequest HT (A2)	Unambiguous	AADDTWEPFASGK		1	NP_000362.1	NP_000362.1	0	2	0.8152	0	1	1	697.815	1394.62	1394.62	0.67	0.00047	HCD (High Energy Collision Dissociation)	MS2	73.6134	30	50.841	67529	02272025_Fatema_2-26-25_Elu.raw	F4	2.11	1
FALSE	Master Protein	NP_000124.1	coagulation factor IX isoform 1 preproprotein [Homo sapiens]	4	2	2	2	461	51.7	5.47	4.31	2	1
	Checked	Confidence	Identifying Node	PSM Ambiguity	Annotated Sequence	Modifications	# Proteins	Master Protein Accessions	Protein Accessions	# Missed Cleavages	Charge	DeltaScore	DeltaCn	Rank	Search Engine Rank	m/z [Da]	MH+ [Da]	Theo. MH+ [Da]	DeltaM [ppm]	Deltam/z [Da]	Activation Type	MS Order	Isolation Interference [%]	Ion Inject Time [ms]	RT [min]	First Scan	Spectrum File	File ID	XCorr	# Protein Groups
	FALSE	High	Sequest HT (A2)	Unambiguous	VSVSQTSK		3	NP_000124.1	NP_000124.1; NP_001300842.1; XP_005262454.1	0	2	0.4149	0	1	1	418.23	835.452	835.452	0.19	8e-05	HCD (High Energy Collision Dissociation)	MS2	54.4514	22.635	6.9905	6754	02272025_Fatema_2-26-25_Elu.raw	F4	2.41	1
	FALSE	High	Sequest HT (A2)	Unambiguous	SALVLQYLR		3	NP_000124.1	NP_000124.1; NP_001300842.1; XP_005262454.1	0	2	0.5789	0	1	1	531.819	1062.63	1062.63	0.74	0.00039	HCD (High Energy Collision Dissociation)	MS2	48.1705	30	59.4768	78656	02272025_Fatema_2-26-25_Elu.raw	F4	1.9	1
FALSE	Master Protein Candidate	NP_001300842.1	coagulation factor IX isoform 2 precursor [Homo sapiens]	4	2	2	2	423	47.6	6.11	4.31	2	1
	Checked	Confidence	Identifying Node	PSM Ambiguity	Annotated Sequence	Modifications	# Proteins	Master Protein Accessions	Protein Accessions	# Missed Cleavages	Charge	DeltaScore	DeltaCn	Rank	Search Engine Rank	m/z [Da]	MH+ [Da]	Theo. MH+ [Da]	DeltaM [ppm]	Deltam/z [Da]	Activation Type	MS Order	Isolation Interference [%]	Ion Inject Time [ms]	RT [min]	First Scan	Spectrum File	File ID	XCorr	# Protein Groups
	FALSE	High	Sequest HT (A2)	Unambiguous	VSVSQTSK		3	NP_000124.1	NP_000124.1; NP_001300842.1; XP_005262454.1	0	2	0.4149	0	1	1	418.23	835.452	835.452	0.19	8e-05	HCD (High Energy Collision Dissociation)	MS2	54.4514	22.635	6.9905	6754	02272025_Fatema_2-26-25_Elu.raw	F4	2.41	1
	FALSE	High	Sequest HT (A2)	Unambiguous	SALVLQYLR		3	NP_000124.1	NP_000124.1; NP_001300842.1; XP_005262454.1	0	2	0.5789	0	1	1	531.819	1062.63	1062.63	0.74	0.00039	HCD (High Energy Collision Dissociation)	MS2	48.1705	30	59.4768	78656	02272025_Fatema_2-26-25_Elu.raw	F4	1.9	1
FALSE	Master Protein Candidate	XP_005262454.1	coagulation factor IX isoform X1 [Homo sapiens]	4	2	2	2	418	47	5.43	4.31	2	1
	Checked	Confidence	Identifying Node	PSM Ambiguity	Annotated Sequence	Modifications	# Proteins	Master Protein Accessions	Protein Accessions	# Missed Cleavages	Charge	DeltaScore	DeltaCn	Rank	Search Engine Rank	m/z [Da]	MH+ [Da]	Theo. MH+ [Da]	DeltaM [ppm]	Deltam/z [Da]	Activation Type	MS Order	Isolation Interference [%]	Ion Inject Time [ms]	RT [min]	First Scan	Spectrum File	File ID	XCorr	# Protein Groups
	FALSE	High	Sequest HT (A2)	Unambiguous	VSVSQTSK		3	NP_000124.1	NP_000124.1; NP_001300842.1; XP_005262454.1	0	2	0.4149	0	1	1	418.23	835.452	835.452	0.19	8e-05	HCD (High Energy Collision Dissociation)	MS2	54.4514	22.635	6.9905	6754	02272025_Fatema_2-26-25_Elu.raw	F4	2.41	1
	FALSE	High	Sequest HT (A2)	Unambiguous	SALVLQYLR		3	NP_000124.1	NP_000124.1; NP_001300842.1; XP_005262454.1	0	2	0.5789	0	1	1	531.819	1062.63	1062.63	0.74	0.00039	HCD (High Energy Collision Dissociation)	MS2	48.1705	30	59.4768	78656	02272025_Fatema_2-26-25_Elu.raw	F4	1.9	1
FALSE	Master Protein	XP_024306548.1	unconventional myosin-XV isoform X3 [Homo sapiens]	1	1	2	1	2098	236	9.6	4.03	1	1
	Checked	Confidence	Identifying Node	PSM Ambiguity	Annotated Sequence	Modifications	# Proteins	Master Protein Accessions	Protein Accessions	# Missed Cleavages	Charge	DeltaScore	DeltaCn	Rank	Search Engine Rank	m/z [Da]	MH+ [Da]	Theo. MH+ [Da]	DeltaM [ppm]	Deltam/z [Da]	Activation Type	MS Order	Isolation Interference [%]	Ion Inject Time [ms]	RT [min]	First Scan	Spectrum File	File ID	XCorr	# Protein Groups
	FALSE	High	Sequest HT (A2)	Unambiguous	NSALEPLKDTKK		1	XP_024306548.1	XP_024306548.1	2	2	0.25	0	1	1	672.381	1343.75	1343.75	1.42	0.00095	HCD (High Energy Collision Dissociation)	MS2	9.76534	16.619	49.4528	65628	02272025_Fatema_2-26-25_Elu.raw	F4	2.08	1
	FALSE	High	Sequest HT (A2)	Unambiguous	NSALEPLKDTKK		1	XP_024306548.1	XP_024306548.1	2	2	0.2103	0	1	1	672.381	1343.75	1343.75	0.69	0.00046	HCD (High Energy Collision Dissociation)	MS2	33.0895	30	49.1568	65227	02272025_Fatema_2-26-25_Elu.raw	F4	1.95	1
FALSE	Master Protein	NP_001002029.3	complement C4-B preproprotein [Homo sapiens]	1	2	2	2	1744	192.6	7.27	3.97	2	1
	Checked	Confidence	Identifying Node	PSM Ambiguity	Annotated Sequence	Modifications	# Proteins	Master Protein Accessions	Protein Accessions	# Missed Cleavages	Charge	DeltaScore	DeltaCn	Rank	Search Engine Rank	m/z [Da]	MH+ [Da]	Theo. MH+ [Da]	DeltaM [ppm]	Deltam/z [Da]	Activation Type	MS Order	Isolation Interference [%]	Ion Inject Time [ms]	RT [min]	First Scan	Spectrum File	File ID	XCorr	# Protein Groups
	FALSE	High	Sequest HT (A2)	Unambiguous	VVEEQESR		4	NP_001002029.3	NP_001229752.1; NP_009224.2; NP_001338929.1; NP_001002029.3	0	2	0.4589	0	1	1	488.24	975.473	975.474	-1.12	-0.00055	HCD (High Energy Collision Dissociation)	MS2	50.8221	30	7.0913	6893	02272025_Fatema_2-26-25_Elu.raw	F4	2.07	1
	FALSE	High	Sequest HT (A2)	Unambiguous	AEFQDALEK		5	NP_001002029.3	NP_001229752.1; NP_001239133.1; NP_009224.2; NP_001338929.1; NP_001002029.3	0	2	0.8105	0	1	1	525.759	1050.51	1050.51	1.01	0.00053	HCD (High Energy Collision Dissociation)	MS2	23.7338	30	34.0006	44323	02272025_Fatema_2-26-25_Elu.raw	F4	1.9	1
FALSE	Master Protein Candidate	NP_009224.2	complement C4-A isoform 1 preproprotein [Homo sapiens]	1	2	2	2	1744	192.7	7.08	3.97	2	1
	Checked	Confidence	Identifying Node	PSM Ambiguity	Annotated Sequence	Modifications	# Proteins	Master Protein Accessions	Protein Accessions	# Missed Cleavages	Charge	DeltaScore	DeltaCn	Rank	Search Engine Rank	m/z [Da]	MH+ [Da]	Theo. MH+ [Da]	DeltaM [ppm]	Deltam/z [Da]	Activation Type	MS Order	Isolation Interference [%]	Ion Inject Time [ms]	RT [min]	First Scan	Spectrum File	File ID	XCorr	# Protein Groups
	FALSE	High	Sequest HT (A2)	Unambiguous	VVEEQESR		4	NP_001002029.3	NP_001229752.1; NP_009224.2; NP_001338929.1; NP_001002029.3	0	2	0.4589	0	1	1	488.24	975.473	975.474	-1.12	-0.00055	HCD (High Energy Collision Dissociation)	MS2	50.8221	30	7.0913	6893	02272025_Fatema_2-26-25_Elu.raw	F4	2.07	1
	FALSE	High	Sequest HT (A2)	Unambiguous	AEFQDALEK		5	NP_001002029.3	NP_001229752.1; NP_001239133.1; NP_009224.2; NP_001338929.1; NP_001002029.3	0	2	0.8105	0	1	1	525.759	1050.51	1050.51	1.01	0.00053	HCD (High Energy Collision Dissociation)	MS2	23.7338	30	34.0006	44323	02272025_Fatema_2-26-25_Elu.raw	F4	1.9	1
FALSE	Master Protein Candidate	NP_001338929.1	complement C4A (Rodgers blood group)-like preproprotein [Homo sapiens]	1	2	2	2	1744	192.7	7.08	3.97	2	1
	Checked	Confidence	Identifying Node	PSM Ambiguity	Annotated Sequence	Modifications	# Proteins	Master Protein Accessions	Protein Accessions	# Missed Cleavages	Charge	DeltaScore	DeltaCn	Rank	Search Engine Rank	m/z [Da]	MH+ [Da]	Theo. MH+ [Da]	DeltaM [ppm]	Deltam/z [Da]	Activation Type	MS Order	Isolation Interference [%]	Ion Inject Time [ms]	RT [min]	First Scan	Spectrum File	File ID	XCorr	# Protein Groups
	FALSE	High	Sequest HT (A2)	Unambiguous	VVEEQESR		4	NP_001002029.3	NP_001229752.1; NP_009224.2; NP_001338929.1; NP_001002029.3	0	2	0.4589	0	1	1	488.24	975.473	975.474	-1.12	-0.00055	HCD (High Energy Collision Dissociation)	MS2	50.8221	30	7.0913	6893	02272025_Fatema_2-26-25_Elu.raw	F4	2.07	1
	FALSE	High	Sequest HT (A2)	Unambiguous	AEFQDALEK		5	NP_001002029.3	NP_001229752.1; NP_001239133.1; NP_009224.2; NP_001338929.1; NP_001002029.3	0	2	0.8105	0	1	1	525.759	1050.51	1050.51	1.01	0.00053	HCD (High Energy Collision Dissociation)	MS2	23.7338	30	34.0006	44323	02272025_Fatema_2-26-25_Elu.raw	F4	1.9	1
FALSE	Master Protein Candidate	NP_001229752.1	complement C4-B-like preproprotein [Homo sapiens]	1	2	2	2	1744	192.7	7.27	3.97	2	1
	Checked	Confidence	Identifying Node	PSM Ambiguity	Annotated Sequence	Modifications	# Proteins	Master Protein Accessions	Protein Accessions	# Missed Cleavages	Charge	DeltaScore	DeltaCn	Rank	Search Engine Rank	m/z [Da]	MH+ [Da]	Theo. MH+ [Da]	DeltaM [ppm]	Deltam/z [Da]	Activation Type	MS Order	Isolation Interference [%]	Ion Inject Time [ms]	RT [min]	First Scan	Spectrum File	File ID	XCorr	# Protein Groups
	FALSE	High	Sequest HT (A2)	Unambiguous	VVEEQESR		4	NP_001002029.3	NP_001229752.1; NP_009224.2; NP_001338929.1; NP_001002029.3	0	2	0.4589	0	1	1	488.24	975.473	975.474	-1.12	-0.00055	HCD (High Energy Collision Dissociation)	MS2	50.8221	30	7.0913	6893	02272025_Fatema_2-26-25_Elu.raw	F4	2.07	1
	FALSE	High	Sequest HT (A2)	Unambiguous	AEFQDALEK		5	NP_001002029.3	NP_001229752.1; NP_001239133.1; NP_009224.2; NP_001338929.1; NP_001002029.3	0	2	0.8105	0	1	1	525.759	1050.51	1050.51	1.01	0.00053	HCD (High Energy Collision Dissociation)	MS2	23.7338	30	34.0006	44323	02272025_Fatema_2-26-25_Elu.raw	F4	1.9	1
FALSE	Master Protein Candidate	NP_002208.3	inter-alpha-trypsin inhibitor heavy chain H3 preproprotein [Homo sapiens]	2	1	1	1	890	99.8	5.74	2.8	1	1
	Checked	Confidence	Identifying Node	PSM Ambiguity	Annotated Sequence	Modifications	# Proteins	Master Protein Accessions	Protein Accessions	# Missed Cleavages	Charge	DeltaScore	DeltaCn	Rank	Search Engine Rank	m/z [Da]	MH+ [Da]	Theo. MH+ [Da]	DeltaM [ppm]	Deltam/z [Da]	Activation Type	MS Order	Isolation Interference [%]	Ion Inject Time [ms]	RT [min]	First Scan	Spectrum File	File ID	XCorr	# Protein Groups
	FALSE	High	Sequest HT (A2)	Unambiguous	EHLVQATPENLQEAR		3	XP_005265162.1	XP_024309280.1; XP_005265162.1; NP_002208.3	0	3	0.6357	0	1	1	578.965	1734.88	1734.88	1.96	0.00114	HCD (High Energy Collision Dissociation)	MS2	38.5418	30	32.3346	42032	02272025_Fatema_2-26-25_Elu.raw	F4	2.8	1
FALSE	Master Protein	XP_005265162.1	inter-alpha-trypsin inhibitor heavy chain H3 isoform X1 [Homo sapiens]	2	1	1	1	927	103.7	5.94	2.8	1	1
	Checked	Confidence	Identifying Node	PSM Ambiguity	Annotated Sequence	Modifications	# Proteins	Master Protein Accessions	Protein Accessions	# Missed Cleavages	Charge	DeltaScore	DeltaCn	Rank	Search Engine Rank	m/z [Da]	MH+ [Da]	Theo. MH+ [Da]	DeltaM [ppm]	Deltam/z [Da]	Activation Type	MS Order	Isolation Interference [%]	Ion Inject Time [ms]	RT [min]	First Scan	Spectrum File	File ID	XCorr	# Protein Groups
	FALSE	High	Sequest HT (A2)	Unambiguous	EHLVQATPENLQEAR		3	XP_005265162.1	XP_024309280.1; XP_005265162.1; NP_002208.3	0	3	0.6357	0	1	1	578.965	1734.88	1734.88	1.96	0.00114	HCD (High Energy Collision Dissociation)	MS2	38.5418	30	32.3346	42032	02272025_Fatema_2-26-25_Elu.raw	F4	2.8	1
FALSE	Master Protein Candidate	XP_024309280.1	inter-alpha-trypsin inhibitor heavy chain H3 isoform X2 [Homo sapiens]	3	1	1	1	596	67.5	5.08	2.8	1	1
	Checked	Confidence	Identifying Node	PSM Ambiguity	Annotated Sequence	Modifications	# Proteins	Master Protein Accessions	Protein Accessions	# Missed Cleavages	Charge	DeltaScore	DeltaCn	Rank	Search Engine Rank	m/z [Da]	MH+ [Da]	Theo. MH+ [Da]	DeltaM [ppm]	Deltam/z [Da]	Activation Type	MS Order	Isolation Interference [%]	Ion Inject Time [ms]	RT [min]	First Scan	Spectrum File	File ID	XCorr	# Protein Groups
	FALSE	High	Sequest HT (A2)	Unambiguous	EHLVQATPENLQEAR		3	XP_005265162.1	XP_024309280.1; XP_005265162.1; NP_002208.3	0	3	0.6357	0	1	1	578.965	1734.88	1734.88	1.96	0.00114	HCD (High Energy Collision Dissociation)	MS2	38.5418	30	32.3346	42032	02272025_Fatema_2-26-25_Elu.raw	F4	2.8	1
FALSE	Master Protein	NP_000473.2	apolipoprotein A-IV precursor [Homo sapiens]	3	1	1	1	396	45.3	5.38	2.69	1	1
	Checked	Confidence	Identifying Node	PSM Ambiguity	Annotated Sequence	Modifications	# Proteins	Master Protein Accessions	Protein Accessions	# Missed Cleavages	Charge	DeltaScore	DeltaCn	Rank	Search Engine Rank	m/z [Da]	MH+ [Da]	Theo. MH+ [Da]	DeltaM [ppm]	Deltam/z [Da]	Activation Type	MS Order	Isolation Interference [%]	Ion Inject Time [ms]	RT [min]	First Scan	Spectrum File	File ID	XCorr	# Protein Groups
	FALSE	High	Sequest HT (A2)	Unambiguous	LGEVNTYAGDLQK		1	NP_000473.2	NP_000473.2	0	2	0.5725	0	1	1	704.36	1407.71	1407.71	0.37	0.00026	HCD (High Energy Collision Dissociation)	MS2	32.8084	30	40.5952	53411	02272025_Fatema_2-26-25_Elu.raw	F4	2.69	1
FALSE	Master Protein	NP_000495.1	coagulation factor X isoform 1 preproprotein [Homo sapiens]	2	1	1	1	488	54.7	5.94	2.47	1	1
	Checked	Confidence	Identifying Node	PSM Ambiguity	Annotated Sequence	Modifications	# Proteins	Master Protein Accessions	Protein Accessions	# Missed Cleavages	Charge	DeltaScore	DeltaCn	Rank	Search Engine Rank	m/z [Da]	MH+ [Da]	Theo. MH+ [Da]	DeltaM [ppm]	Deltam/z [Da]	Activation Type	MS Order	Isolation Interference [%]	Ion Inject Time [ms]	RT [min]	First Scan	Spectrum File	File ID	XCorr	# Protein Groups
	FALSE	High	Sequest HT (A2)	Unambiguous	ETYDFDIAVLR		2	NP_000495.1	NP_000495.1; NP_001299603.1	0	2	0.7652	0	1	1	671.339	1341.67	1341.67	1	0.00067	HCD (High Energy Collision Dissociation)	MS2	30.4649	30	69.9812	92955	02272025_Fatema_2-26-25_Elu.raw	F4	2.47	1
FALSE	Master Protein Candidate	NP_001299603.1	coagulation factor X isoform 2 precursor [Homo sapiens]	2	1	1	1	444	50	6.09	2.47	1	1
	Checked	Confidence	Identifying Node	PSM Ambiguity	Annotated Sequence	Modifications	# Proteins	Master Protein Accessions	Protein Accessions	# Missed Cleavages	Charge	DeltaScore	DeltaCn	Rank	Search Engine Rank	m/z [Da]	MH+ [Da]	Theo. MH+ [Da]	DeltaM [ppm]	Deltam/z [Da]	Activation Type	MS Order	Isolation Interference [%]	Ion Inject Time [ms]	RT [min]	First Scan	Spectrum File	File ID	XCorr	# Protein Groups
	FALSE	High	Sequest HT (A2)	Unambiguous	ETYDFDIAVLR		2	NP_000495.1	NP_000495.1; NP_001299603.1	0	2	0.7652	0	1	1	671.339	1341.67	1341.67	1	0.00067	HCD (High Energy Collision Dissociation)	MS2	30.4649	30	69.9812	92955	02272025_Fatema_2-26-25_Elu.raw	F4	2.47	1
FALSE	Master Protein	NP_001012279.1	protein SOGA3 precursor [Homo sapiens]	1	1	1	1	947	103.1	6.06	2.33	1	1
	Checked	Confidence	Identifying Node	PSM Ambiguity	Annotated Sequence	Modifications	# Proteins	Master Protein Accessions	Protein Accessions	# Missed Cleavages	Charge	DeltaScore	DeltaCn	Rank	Search Engine Rank	m/z [Da]	MH+ [Da]	Theo. MH+ [Da]	DeltaM [ppm]	Deltam/z [Da]	Activation Type	MS Order	Isolation Interference [%]	Ion Inject Time [ms]	RT [min]	First Scan	Spectrum File	File ID	XCorr	# Protein Groups
	FALSE	High	Sequest HT (A2)	Unambiguous	TGSRTGPPASIR		1	NP_001012279.1	NP_001012279.1	1	3	0.4077	0	1	1	400.555	1199.65	1199.65	0.26	0.0001	HCD (High Energy Collision Dissociation)	MS2	84.6537	28.647	9.5376	10295	02272025_Fatema_2-26-25_Elu.raw	F4	2.33	1
FALSE	Master Protein Candidate	NP_110381.2	serum amyloid A-2 protein isoform a precursor [Homo sapiens]	7	1	1	1	122	13.5	9.14	2.29	1	1
	Checked	Confidence	Identifying Node	PSM Ambiguity	Annotated Sequence	Modifications	# Proteins	Master Protein Accessions	Protein Accessions	# Missed Cleavages	Charge	DeltaScore	DeltaCn	Rank	Search Engine Rank	m/z [Da]	MH+ [Da]	Theo. MH+ [Da]	DeltaM [ppm]	Deltam/z [Da]	Activation Type	MS Order	Isolation Interference [%]	Ion Inject Time [ms]	RT [min]	First Scan	Spectrum File	File ID	XCorr	# Protein Groups
	FALSE	High	Sequest HT (A2)	Unambiguous	EANYIGSDK		4	NP_001186673.1	NP_110381.2; NP_001186673.1; NP_001171477.1; NP_001120852.1	0	2	0.7424	0	1	1	498.736	996.464	996.463	0.47	0.00023	HCD (High Energy Collision Dissociation)	MS2	12.3423	30	15.4187	18468	02272025_Fatema_2-26-25_Elu.raw	F4	2.29	1
FALSE	Master Protein	NP_001186673.1	SAA2-SAA2 protein precursor [Homo sapiens]	4	1	1	1	208	23.3	8.98	2.29	1	1
	Checked	Confidence	Identifying Node	PSM Ambiguity	Annotated Sequence	Modifications	# Proteins	Master Protein Accessions	Protein Accessions	# Missed Cleavages	Charge	DeltaScore	DeltaCn	Rank	Search Engine Rank	m/z [Da]	MH+ [Da]	Theo. MH+ [Da]	DeltaM [ppm]	Deltam/z [Da]	Activation Type	MS Order	Isolation Interference [%]	Ion Inject Time [ms]	RT [min]	First Scan	Spectrum File	File ID	XCorr	# Protein Groups
	FALSE	High	Sequest HT (A2)	Unambiguous	EANYIGSDK		4	NP_001186673.1	NP_110381.2; NP_001186673.1; NP_001171477.1; NP_001120852.1	0	2	0.7424	0	1	1	498.736	996.464	996.463	0.47	0.00023	HCD (High Energy Collision Dissociation)	MS2	12.3423	30	15.4187	18468	02272025_Fatema_2-26-25_Elu.raw	F4	2.29	1
FALSE	Master Protein Candidate	NP_001171477.1	serum amyloid A-1 protein preproprotein [Homo sapiens]	7	1	1	1	122	13.5	6.79	2.29	1	1
	Checked	Confidence	Identifying Node	PSM Ambiguity	Annotated Sequence	Modifications	# Proteins	Master Protein Accessions	Protein Accessions	# Missed Cleavages	Charge	DeltaScore	DeltaCn	Rank	Search Engine Rank	m/z [Da]	MH+ [Da]	Theo. MH+ [Da]	DeltaM [ppm]	Deltam/z [Da]	Activation Type	MS Order	Isolation Interference [%]	Ion Inject Time [ms]	RT [min]	First Scan	Spectrum File	File ID	XCorr	# Protein Groups
	FALSE	High	Sequest HT (A2)	Unambiguous	EANYIGSDK		4	NP_001186673.1	NP_110381.2; NP_001186673.1; NP_001171477.1; NP_001120852.1	0	2	0.7424	0	1	1	498.736	996.464	996.463	0.47	0.00023	HCD (High Energy Collision Dissociation)	MS2	12.3423	30	15.4187	18468	02272025_Fatema_2-26-25_Elu.raw	F4	2.29	1
FALSE	Master Protein Candidate	NP_001120852.1	serum amyloid A-2 protein isoform b precursor [Homo sapiens]	11	1	1	1	83	9.2	7.18	2.29	1	1
	Checked	Confidence	Identifying Node	PSM Ambiguity	Annotated Sequence	Modifications	# Proteins	Master Protein Accessions	Protein Accessions	# Missed Cleavages	Charge	DeltaScore	DeltaCn	Rank	Search Engine Rank	m/z [Da]	MH+ [Da]	Theo. MH+ [Da]	DeltaM [ppm]	Deltam/z [Da]	Activation Type	MS Order	Isolation Interference [%]	Ion Inject Time [ms]	RT [min]	First Scan	Spectrum File	File ID	XCorr	# Protein Groups
	FALSE	High	Sequest HT (A2)	Unambiguous	EANYIGSDK		4	NP_001186673.1	NP_110381.2; NP_001186673.1; NP_001171477.1; NP_001120852.1	0	2	0.7424	0	1	1	498.736	996.464	996.463	0.47	0.00023	HCD (High Energy Collision Dissociation)	MS2	12.3423	30	15.4187	18468	02272025_Fatema_2-26-25_Elu.raw	F4	2.29	1
FALSE	Master Protein Candidate	NP_000304.2	vitamin K-dependent protein S isoform 2 preproprotein [Homo sapiens]	1	1	1	1	676	75.1	5.67	2.29	1	1
	Checked	Confidence	Identifying Node	PSM Ambiguity	Annotated Sequence	Modifications	# Proteins	Master Protein Accessions	Protein Accessions	# Missed Cleavages	Charge	DeltaScore	DeltaCn	Rank	Search Engine Rank	m/z [Da]	MH+ [Da]	Theo. MH+ [Da]	DeltaM [ppm]	Deltam/z [Da]	Activation Type	MS Order	Isolation Interference [%]	Ion Inject Time [ms]	RT [min]	First Scan	Spectrum File	File ID	XCorr	# Protein Groups
	FALSE	High	Sequest HT (A2)	Unambiguous	NNLELSTPLK		2	NP_001301006.1	NP_000304.2; NP_001301006.1	0	2	0.6987	0	1	1	564.817	1128.63	1128.63	0.42	0.00024	HCD (High Energy Collision Dissociation)	MS2	36.2303	30	41.8846	55191	02272025_Fatema_2-26-25_Elu.raw	F4	2.29	1
FALSE	Master Protein	NP_001301006.1	vitamin K-dependent protein S isoform 1 precursor [Homo sapiens]	1	1	1	1	708	78.8	5.74	2.29	1	1
[truncated: 44 more rows]
