# Supplementary material for: Nylon Affinity Networks Capture and Sequester Two Model Bacteria Spiked in Human Plasma
Source: Pathogens. 2025 Aug 6;14(8):778. doi: 10.3390/pathogens14080778 (PMC12389278; doi:10.3390/pathogens14080778)
Supplement: Supplementary file 1 [file pathogens-14-00778-s001.zip › Hashemi et al Plasma_Peptide.xlsx]

## Sheet: Proteins
Checked	Master	Accession	Description	Coverage [%]	# Peptides	# PSMs	# Unique Peptides	# AAs	MW [kDa]	calc. pI	Score Sequest HT: A2 Sequest HT	# Peptides (by Search Engine): A2 Sequest HT	# Protein Groups
FALSE	Master Protein	NP_000468.1	serum albumin preproprotein [Homo sapiens]	62	43	218	43	609	69.3	6.28	655.97	43	1
	Checked	Confidence	Identifying Node	PSM Ambiguity	Annotated Sequence	Modifications	# Proteins	Master Protein Accessions	Protein Accessions	# Missed Cleavages	Charge	DeltaScore	DeltaCn	Rank	Search Engine Rank	m/z [Da]	MH+ [Da]	Theo. MH+ [Da]	DeltaM [ppm]	Deltam/z [Da]	Activation Type	MS Order	Isolation Interference [%]	Ion Inject Time [ms]	RT [min]	First Scan	Spectrum File	File ID	XCorr	# Protein Groups
	FALSE	High	Sequest HT (A2)	Unambiguous	VFDEFKPLVEEPQNLIK		1	NP_000468.1	NP_000468.1	0	2	0.8029	0	1	1	1023.05	2045.09	2045.1	-0.23	-0.00024	HCD (High Energy Collision Dissociation)	MS2	2.90162	0.604	70.7714	95245	02272025_Fatema_2-26-25_Plasma.raw	F5	5.48	1
	FALSE	High	Sequest HT (A2)	Unambiguous	VHTEccHGDLLEcADDR	C5(Carbamidomethyl); C6(Carbamidomethyl); C13(Carbamidomethyl)	1	NP_000468.1	NP_000468.1	0	2	0.8817	0	1	1	1043.92	2086.84	2086.84	1.48	0.00155	HCD (High Energy Collision Dissociation)	MS2	0	30	24.1755	29637	02272025_Fatema_2-26-25_Plasma.raw	F5	5.41	1
	FALSE	High	Sequest HT (A2)	Unambiguous	LKEccEKPLLEK	C4(Carbamidomethyl); C5(Carbamidomethyl)	1	NP_000468.1	NP_000468.1	1	3	0.7257	0	1	1	516.27	1546.8	1546.8	-0.81	-0.00042	HCD (High Energy Collision Dissociation)	MS2	68.9959	8.501	14.0147	15230	02272025_Fatema_2-26-25_Plasma.raw	F5	5.36	1
	FALSE	High	Sequest HT (A2)	Unambiguous	EFNAETFTFHADIcTLSEK	C14(Carbamidomethyl)	1	NP_000468.1	NP_000468.1	0	2	0.8507	0	1	1	1130.52	2260.02	2260.02	1.01	0.00114	HCD (High Energy Collision Dissociation)	MS2	0	30	66.8376	89743	02272025_Fatema_2-26-25_Plasma.raw	F5	5.09	1
	FALSE	High	Sequest HT (A2)	Unambiguous	VHTEccHGDLLEcADDRADLAK	C5(Carbamidomethyl); C6(Carbamidomethyl); C13(Carbamidomethyl)	1	NP_000468.1	NP_000468.1	1	4	0.7325	0	1	1	647.034	2585.12	2585.12	-0.63	-0.00041	HCD (High Energy Collision Dissociation)	MS2	47.1179	24.862	31.7242	40331	02272025_Fatema_2-26-25_Plasma.raw	F5	4.86	1
	FALSE	High	Sequest HT (A2)	Unambiguous	EFNAETFTFHADIcTLSEK	C14(Carbamidomethyl)	1	NP_000468.1	NP_000468.1	0	3	0.7636	0	1	1	754.013	2260.03	2260.02	1.35	0.00102	HCD (High Energy Collision Dissociation)	MS2	26.0866	13.905	66.533	89318	02272025_Fatema_2-26-25_Plasma.raw	F5	4.61	1
	FALSE	High	Sequest HT (A2)	Unambiguous	VHTEccHGDLLEcADDR	C5(Carbamidomethyl); C6(Carbamidomethyl); C13(Carbamidomethyl)	1	NP_000468.1	NP_000468.1	0	3	0.8731	0	1	1	696.284	2086.84	2086.84	-0.05	-3e-05	HCD (High Energy Collision Dissociation)	MS2	62.4735	30	23.828	29145	02272025_Fatema_2-26-25_Plasma.raw	F5	4.49	1
	FALSE	High	Sequest HT (A2)	Unambiguous	RHPYFYAPELLFFAK		1	NP_000468.1	NP_000468.1	1	2	0.8128	0	1	1	950.002	1899	1899	0.75	0.00071	HCD (High Energy Collision Dissociation)	MS2	18.3182	2.788	70.7217	95174	02272025_Fatema_2-26-25_Plasma.raw	F5	4.38	1
	FALSE	High	Sequest HT (A2)	Unambiguous	EFNAETFTFHADIcTLSEK	C14(Carbamidomethyl)	1	NP_000468.1	NP_000468.1	0	3	0.8238	0	1	1	754.013	2260.03	2260.02	1.27	0.00096	HCD (High Energy Collision Dissociation)	MS2	10.8989	9.171	66.8323	89735	02272025_Fatema_2-26-25_Plasma.raw	F5	4.37	1
	FALSE	High	Sequest HT (A2)	Unambiguous	HPYFYAPELLFFAK		1	NP_000468.1	NP_000468.1	0	2	0.8207	0	1	1	871.95	1742.89	1742.89	-0.98	-0.00085	HCD (High Energy Collision Dissociation)	MS2	80.307	22.164	80.8678	109285	02272025_Fatema_2-26-25_Plasma.raw	F5	4.35	1
	FALSE	High	Sequest HT (A2)	Unambiguous	LKEccEKPLLEK	C4(Carbamidomethyl); C5(Carbamidomethyl)	1	NP_000468.1	NP_000468.1	1	2	0.6083	0	1	1	773.902	1546.8	1546.8	0.03	2e-05	HCD (High Energy Collision Dissociation)	MS2	0	30	14.0714	15311	02272025_Fatema_2-26-25_Plasma.raw	F5	4.34	1
	FALSE	High	Sequest HT (A2)	Unambiguous	ALVLIAFAQYLQQcPFEDHVK	C14(Carbamidomethyl)	1	NP_000468.1	NP_000468.1	0	4	0.8605	0	1	1	623.327	2490.29	2490.28	1.21	0.00075	HCD (High Energy Collision Dissociation)	MS2	5.19396	28.221	93.9428	127278	02272025_Fatema_2-26-25_Plasma.raw	F5	4.3	1
	FALSE	High	Sequest HT (A2)	Unambiguous	VHTEccHGDLLEcADDR	C5(Carbamidomethyl); C6(Carbamidomethyl); C13(Carbamidomethyl)	1	NP_000468.1	NP_000468.1	0	3	1	0	1	1	696.284	2086.84	2086.84	-0.4	-0.00028	HCD (High Energy Collision Dissociation)	MS2	8.38554	8.114	24.118	29556	02272025_Fatema_2-26-25_Plasma.raw	F5	4.28	1
	FALSE	High	Sequest HT (A2)	Unambiguous	EFNAETFTFHADIcTLSEK	C14(Carbamidomethyl)	1	NP_000468.1	NP_000468.1	0	3	0.7676	0	1	1	754.012	2260.02	2260.02	-1.08	-0.00081	HCD (High Energy Collision Dissociation)	MS2	31.5183	30	67.7442	91010	02272025_Fatema_2-26-25_Plasma.raw	F5	4.26	1
	FALSE	High	Sequest HT (A2)	Unambiguous	VHTEccHGDLLEcADDR	C5(Carbamidomethyl); C6(Carbamidomethyl); C13(Carbamidomethyl)	1	NP_000468.1	NP_000468.1	0	2	1	0	1	1	1043.92	2086.84	2086.84	-0.51	-0.00053	HCD (High Energy Collision Dissociation)	MS2	0	30	23.9052	29257	02272025_Fatema_2-26-25_Plasma.raw	F5	4.24	1
	FALSE	High	Sequest HT (A2)	Unambiguous	ALVLIAFAQYLQQcPFEDHVK	C14(Carbamidomethyl)	1	NP_000468.1	NP_000468.1	0	3	0.891	0	1	1	830.766	2490.28	2490.28	-0.04	-3e-05	HCD (High Energy Collision Dissociation)	MS2	9.47169	14.116	93.1336	126163	02272025_Fatema_2-26-25_Plasma.raw	F5	4.22	1
	FALSE	High	Sequest HT (A2)	Unambiguous	ccAAADPHEcYAK	C1(Carbamidomethyl); C2(Carbamidomethyl); C10(Carbamidomethyl)	1	NP_000468.1	NP_000468.1	0	2	1	0	1	1	776.803	1552.6	1552.6	0.13	0.0001	HCD (High Energy Collision Dissociation)	MS2	3.71893	20.018	11.6218	11890	02272025_Fatema_2-26-25_Plasma.raw	F5	4.18	1
	FALSE	High	Sequest HT (A2)	Unambiguous	EFNAETFTFHADIcTLSEK	C14(Carbamidomethyl)	1	NP_000468.1	NP_000468.1	0	3	0.8078	0	1	1	754.012	2260.02	2260.02	-0.03	-2e-05	HCD (High Energy Collision Dissociation)	MS2	46.0546	28.405	68.0466	91432	02272025_Fatema_2-26-25_Plasma.raw	F5	4.11	1
	FALSE	High	Sequest HT (A2)	Unambiguous	ALVLIAFAQYLQQcPFEDHVK	C14(Carbamidomethyl)	1	NP_000468.1	NP_000468.1	0	4	0.8362	0	1	1	623.327	2490.29	2490.28	0.23	0.00014	HCD (High Energy Collision Dissociation)	MS2	3.26533	30	93.3809	126506	02272025_Fatema_2-26-25_Plasma.raw	F5	4.09	1
	FALSE	High	Sequest HT (A2)	Unambiguous	VPQVSTPTLVEVSR		1	NP_000468.1	NP_000468.1	0	2	0.8498	0	1	1	756.425	1511.84	1511.84	-0.06	-4e-05	HCD (High Energy Collision Dissociation)	MS2	15.4012	30	49.7746	65793	02272025_Fatema_2-26-25_Plasma.raw	F5	4.06	1
	FALSE	High	Sequest HT (A2)	Unambiguous	KVPQVSTPTLVEVSR		1	NP_000468.1	NP_000468.1	1	3	0.7531	0	1	1	547.318	1639.94	1639.94	1.02	0.00056	HCD (High Energy Collision Dissociation)	MS2	35.0863	20.803	40.6808	53009	02272025_Fatema_2-26-25_Plasma.raw	F5	4.05	1
	FALSE	High	Sequest HT (A2)	Unambiguous	RHPYFYAPELLFFAK		1	NP_000468.1	NP_000468.1	1	3	0.8778	0	1	1	633.671	1899	1899	1.45	0.00092	HCD (High Energy Collision Dissociation)	MS2	31.8282	1.223	70.6805	95118	02272025_Fatema_2-26-25_Plasma.raw	F5	4.01	1
	FALSE	High	Sequest HT (A2)	Unambiguous	ccAAADPHEcYAK	C1(Carbamidomethyl); C2(Carbamidomethyl); C10(Carbamidomethyl)	1	NP_000468.1	NP_000468.1	0	2	1	0	1	1	776.802	1552.6	1552.6	-0.66	-0.00051	HCD (High Energy Collision Dissociation)	MS2	20.5057	21.986	11.9238	12304	02272025_Fatema_2-26-25_Plasma.raw	F5	3.96	1
	FALSE	High	Sequest HT (A2)	Unambiguous	ALVLIAFAQYLQQcPFEDHVK	C14(Carbamidomethyl)	1	NP_000468.1	NP_000468.1	0	4	0.8456	0	1	1	623.327	2490.29	2490.28	0.52	0.00032	HCD (High Energy Collision Dissociation)	MS2	0.278639	7.091	93.6888	126929	02272025_Fatema_2-26-25_Plasma.raw	F5	3.95	1
	FALSE	High	Sequest HT (A2)	Unambiguous	ADDKETcFAEEGKK	C7(Carbamidomethyl)	1	NP_000468.1	NP_000468.1	2	2	0.8177	0	1	1	814.368	1627.73	1627.73	0.62	0.0005	HCD (High Energy Collision Dissociation)	MS2	5.15993	30	8.8767	8095	02272025_Fatema_2-26-25_Plasma.raw	F5	3.95	1
	FALSE	High	Sequest HT (A2)	Unambiguous	RHPDYSVVLLLR		1	NP_000468.1	NP_000468.1	1	3	0.8107	0	1	1	489.952	1467.84	1467.84	-0.61	-0.0003	HCD (High Energy Collision Dissociation)	MS2	15.5581	30	48.3274	63785	02272025_Fatema_2-26-25_Plasma.raw	F5	3.91	1
	FALSE	High	Sequest HT (A2)	Unambiguous	ALVLIAFAQYLQQcPFEDHVK	C14(Carbamidomethyl)	1	NP_000468.1	NP_000468.1	0	3	0.9077	0	1	1	830.767	2490.29	2490.28	0.33	0.00027	HCD (High Energy Collision Dissociation)	MS2	0.386523	2.125	93.4354	126578	02272025_Fatema_2-26-25_Plasma.raw	F5	3.9	1
	FALSE	High	Sequest HT (A2)	Unambiguous	ALVLIAFAQYLQQcPFEDHVK	C14(Carbamidomethyl)	1	NP_000468.1	NP_000468.1	0	3	0.9026	0	1	1	830.767	2490.29	2490.28	0.33	0.00027	HCD (High Energy Collision Dissociation)	MS2	2.23265	10.997	93.9421	127277	02272025_Fatema_2-26-25_Plasma.raw	F5	3.9	1
	FALSE	High	Sequest HT (A2)	Unambiguous	ALVLIAFAQYLQQcPFEDHVK	C14(Carbamidomethyl)	1	NP_000468.1	NP_000468.1	0	4	0.8663	0	1	1	623.327	2490.29	2490.28	0.52	0.00032	HCD (High Energy Collision Dissociation)	MS2	0.242658	3.875	93.436	126579	02272025_Fatema_2-26-25_Plasma.raw	F5	3.89	1
	FALSE	High	Sequest HT (A2)	Unambiguous	RHPDYSVVLLLR		1	NP_000468.1	NP_000468.1	1	3	0.8497	0	1	1	489.953	1467.84	1467.84	0.76	0.00037	HCD (High Energy Collision Dissociation)	MS2	34.9471	6.565	48.0226	63355	02272025_Fatema_2-26-25_Plasma.raw	F5	3.86	1
	FALSE	High	Sequest HT (A2)	Unambiguous	RPcFSALEVDETYVPK	C3(Carbamidomethyl)	1	NP_000468.1	NP_000468.1	0	2	0.813	0	1	1	955.969	1910.93	1910.93	-0.44	-0.00042	HCD (High Energy Collision Dissociation)	MS2	0	8.842	52.7541	70008	02272025_Fatema_2-26-25_Plasma.raw	F5	3.85	1
	FALSE	High	Sequest HT (A2)	Unambiguous	VFDEFKPLVEEPQNLIK		1	NP_000468.1	NP_000468.1	0	2	0.7273	0	1	1	1023.05	2045.09	2045.1	-0.47	-0.00048	HCD (High Energy Collision Dissociation)	MS2	51.2662	30	71.0836	95687	02272025_Fatema_2-26-25_Plasma.raw	F5	3.85	1
	FALSE	High	Sequest HT (A2)	Unambiguous	QNcELFEQLGEYK	C3(Carbamidomethyl)	1	NP_000468.1	NP_000468.1	0	2	0.8868	0	1	1	829.38	1657.75	1657.75	-0.54	-0.00045	HCD (High Energy Collision Dissociation)	MS2	1.10316	0.68	60.1196	80351	02272025_Fatema_2-26-25_Plasma.raw	F5	3.8	1
	FALSE	High	Sequest HT (A2)	Unambiguous	RPcFSALEVDETYVPK	C3(Carbamidomethyl)	1	NP_000468.1	NP_000468.1	0	3	0.8175	0	1	1	637.649	1910.93	1910.93	0.77	0.00049	HCD (High Energy Collision Dissociation)	MS2	4.6887	1.382	52.4986	69649	02272025_Fatema_2-26-25_Plasma.raw	F5	3.78	1
	FALSE	High	Sequest HT (A2)	Unambiguous	ADDKETcFAEEGK	C7(Carbamidomethyl)	1	NP_000468.1	NP_000468.1	1	2	0.7878	0	1	1	750.32	1499.63	1499.63	0.83	0.00062	HCD (High Energy Collision Dissociation)	MS2	49.6297	3.413	14.3467	15700	02272025_Fatema_2-26-25_Plasma.raw	F5	3.77	1
	FALSE	High	Sequest HT (A2)	Unambiguous	TcVADESAENcDK	C2(Carbamidomethyl); C11(Carbamidomethyl)	1	NP_000468.1	NP_000468.1	0	2	0.883	0	1	1	749.792	1498.58	1498.58	-0.59	-0.00044	HCD (High Energy Collision Dissociation)	MS2	15.5565	30	13.1865	14068	02272025_Fatema_2-26-25_Plasma.raw	F5	3.76	1
	FALSE	High	Sequest HT (A2)	Unambiguous	ALVLIAFAQYLQQcPFEDHVK	C14(Carbamidomethyl)	1	NP_000468.1	NP_000468.1	0	3	0.8369	0	1	1	830.768	2490.29	2490.28	1.65	0.00137	HCD (High Energy Collision Dissociation)	MS2	2.58212	30	94.195	127626	02272025_Fatema_2-26-25_Plasma.raw	F5	3.74	1
	FALSE	High	Sequest HT (A2)	Unambiguous	RPcFSALEVDETYVPK	C3(Carbamidomethyl)	1	NP_000468.1	NP_000468.1	0	2	0.871	0	1	1	955.971	1910.93	1910.93	1.16	0.00111	HCD (High Energy Collision Dissociation)	MS2	0	15.294	52.4579	69593	02272025_Fatema_2-26-25_Plasma.raw	F5	3.72	1
	FALSE	High	Sequest HT (A2)	Unambiguous	ALVLIAFAQYLQQcPFEDHVK	C14(Carbamidomethyl)	1	NP_000468.1	NP_000468.1	0	3	0.9	0	1	1	830.767	2490.29	2490.28	0.26	0.00021	HCD (High Energy Collision Dissociation)	MS2	0.546714	4.184	93.6882	126928	02272025_Fatema_2-26-25_Plasma.raw	F5	3.7	1
	FALSE	High	Sequest HT (A2)	Unambiguous	ADDKETcFAEEGKK	C7(Carbamidomethyl)	1	NP_000468.1	NP_000468.1	2	3	0.8676	0	1	1	543.247	1627.73	1627.73	-0.22	-0.00012	HCD (High Energy Collision Dissociation)	MS2	80.793	15.352	8.8163	8014	02272025_Fatema_2-26-25_Plasma.raw	F5	3.7	1
	FALSE	High	Sequest HT (A2)	Unambiguous	KQTALVELVK		1	NP_000468.1	NP_000468.1	1	2	0.4687	0	1	1	564.853	1128.7	1128.7	-0.24	-0.00014	HCD (High Energy Collision Dissociation)	MS2	46.5299	2.439	27.423	34241	02272025_Fatema_2-26-25_Plasma.raw	F5	3.67	1
	FALSE	High	Sequest HT (A2)	Unambiguous	YIcENQDSISSK	C3(Carbamidomethyl)	1	NP_000468.1	NP_000468.1	0	2	0.8415	0	1	1	722.324	1443.64	1443.64	-0.52	-0.00038	HCD (High Energy Collision Dissociation)	MS2	0	4.865	20.7561	24769	02272025_Fatema_2-26-25_Plasma.raw	F5	3.66	1
	FALSE	High	Sequest HT (A2)	Unambiguous	EFNAETFTFHADIcTLSEK	C14(Carbamidomethyl)	1	NP_000468.1	NP_000468.1	0	2	0.8798	0	1	1	1130.51	2260.02	2260.02	-0.51	-0.00057	HCD (High Energy Collision Dissociation)	MS2	57.4687	30	68.5219	92100	02272025_Fatema_2-26-25_Plasma.raw	F5	3.66	1
	FALSE	High	Sequest HT (A2)	Unambiguous	RHPYFYAPELLFFAKR		1	NP_000468.1	NP_000468.1	2	4	0.8104	0	1	1	514.53	2055.1	2055.1	1.08	0.00055	HCD (High Energy Collision Dissociation)	MS2	10.8232	12.12	63.2501	84731	02272025_Fatema_2-26-25_Plasma.raw	F5	3.64	1
	FALSE	High	Sequest HT (A2)	Unambiguous	VHTEccHGDLLEcADDR	C5(Carbamidomethyl); C6(Carbamidomethyl); C13(Carbamidomethyl)	1	NP_000468.1	NP_000468.1	0	3	0.8564	0	1	1	696.284	2086.84	2086.84	-0.13	-9e-05	HCD (High Energy Collision Dissociation)	MS2	9.41978	30	24.1567	29612	02272025_Fatema_2-26-25_Plasma.raw	F5	3.62	1
	FALSE	High	Sequest HT (A2)	Unambiguous	TcVADESAENcDK	C2(Carbamidomethyl); C11(Carbamidomethyl)	1	NP_000468.1	NP_000468.1	0	2	0.9695	0	1	1	749.794	1498.58	1498.58	1.61	0.0012	HCD (High Energy Collision Dissociation)	MS2	9.74203	30	13.6434	14709	02272025_Fatema_2-26-25_Plasma.raw	F5	3.61	1
	FALSE	High	Sequest HT (A2)	Unambiguous	KQTALVELVK		1	NP_000468.1	NP_000468.1	1	2	0.5487	0	1	1	564.853	1128.7	1128.7	-0.57	-0.00032	HCD (High Energy Collision Dissociation)	MS2	73.2225	9.473	27.1276	33824	02272025_Fatema_2-26-25_Plasma.raw	F5	3.59	1
	FALSE	High	Sequest HT (A2)	Unambiguous	TcVADESAENcDK	C2(Carbamidomethyl); C11(Carbamidomethyl)	1	NP_000468.1	NP_000468.1	0	2	0.933	0	1	1	749.793	1498.58	1498.58	-0.02	-2e-05	HCD (High Energy Collision Dissociation)	MS2	0.055265	0.326	11.8713	12231	02272025_Fatema_2-26-25_Plasma.raw	F5	3.58	1
	FALSE	High	Sequest HT (A2)	Unambiguous	AAFTEccQAADK	C6(Carbamidomethyl); C7(Carbamidomethyl)	1	NP_000468.1	NP_000468.1	0	2	0.8408	0	1	1	686.288	1371.57	1371.57	0.84	0.00058	HCD (High Energy Collision Dissociation)	MS2	35.3766	30	19.9467	23611	02272025_Fatema_2-26-25_Plasma.raw	F5	3.58	1
	FALSE	High	Sequest HT (A2)	Unambiguous	RHPDYSVVLLLR		1	NP_000468.1	NP_000468.1	1	3	0.8235	0	1	1	489.953	1467.85	1467.84	1.33	0.00065	HCD (High Energy Collision Dissociation)	MS2	7.83172	1.286	47.2129	62211	02272025_Fatema_2-26-25_Plasma.raw	F5	3.57	1
	FALSE	High	Sequest HT (A2)	Unambiguous	TcVADESAENcDK	C2(Carbamidomethyl); C11(Carbamidomethyl)	1	NP_000468.1	NP_000468.1	0	2	0.9213	0	1	1	749.793	1498.58	1498.58	0.14	0.00011	HCD (High Energy Collision Dissociation)	MS2	3.01458	2.865	11.62	11887	02272025_Fatema_2-26-25_Plasma.raw	F5	3.56	1
	FALSE	High	Sequest HT (A2)	Unambiguous	TcVADESAENcDK	C2(Carbamidomethyl); C11(Carbamidomethyl)	1	NP_000468.1	NP_000468.1	0	2	0.8924	0	1	1	749.793	1498.58	1498.58	0.3	0.00023	HCD (High Energy Collision Dissociation)	MS2	2.82053	3.795	12.3762	12932	02272025_Fatema_2-26-25_Plasma.raw	F5	3.53	1
	FALSE	High	Sequest HT (A2)	Unambiguous	TcVADESAENcDK	C2(Carbamidomethyl); C11(Carbamidomethyl)	1	NP_000468.1	NP_000468.1	0	2	0.9148	0	1	1	749.792	1498.58	1498.58	-0.51	-0.00038	HCD (High Energy Collision Dissociation)	MS2	30.5228	30	10.7132	10637	02272025_Fatema_2-26-25_Plasma.raw	F5	3.52	1
	FALSE	High	Sequest HT (A2)	Unambiguous	TcVADESAENcDK	C2(Carbamidomethyl); C11(Carbamidomethyl)	1	NP_000468.1	NP_000468.1	0	2	0.9688	0	1	1	749.793	1498.58	1498.58	0.39	0.00029	HCD (High Energy Collision Dissociation)	MS2	2.27169	4.493	12.6295	13287	02272025_Fatema_2-26-25_Plasma.raw	F5	3.52	1
	FALSE	High	Sequest HT (A2)	Unambiguous	RHPYFYAPELLFFAKR		1	NP_000468.1	NP_000468.1	2	4	0.7892	0	1	1	514.53	2055.1	2055.1	0.13	7e-05	HCD (High Energy Collision Dissociation)	MS2	54.4839	6.257	62.952	84310	02272025_Fatema_2-26-25_Plasma.raw	F5	3.51	1
	FALSE	High	Sequest HT (A2)	Unambiguous	EFNAETFTFHADIcTLSEK	C14(Carbamidomethyl)	1	NP_000468.1	NP_000468.1	0	3	0.8286	0	1	1	754.012	2260.02	2260.02	-0.19	-0.00014	HCD (High Energy Collision Dissociation)	MS2	25.3939	20.528	67.1358	90161	02272025_Fatema_2-26-25_Plasma.raw	F5	3.5	1
	FALSE	High	Sequest HT (A2)	Unambiguous	AAFTEccQAADK	C6(Carbamidomethyl); C7(Carbamidomethyl)	1	NP_000468.1	NP_000468.1	0	2	0.8481	0	1	1	686.287	1371.57	1371.57	0.22	0.00015	HCD (High Energy Collision Dissociation)	MS2	3.35299	6.552	19.0323	22316	02272025_Fatema_2-26-25_Plasma.raw	F5	3.49	1
	FALSE	High	Sequest HT (A2)	Unambiguous	VFDEFKPLVEEPQNLIK		1	NP_000468.1	NP_000468.1	0	3	0.7839	0	1	1	682.371	2045.1	2045.1	1.28	0.00088	HCD (High Energy Collision Dissociation)	MS2	5.56851	21.903	67.1865	90232	02272025_Fatema_2-26-25_Plasma.raw	F5	3.47	1
	FALSE	High	Sequest HT (A2)	Unambiguous	EFNAETFTFHADIcTLSEK	C14(Carbamidomethyl)	1	NP_000468.1	NP_000468.1	0	3	0.7971	0	1	1	754.013	2260.02	2260.02	0.87	0.00065	HCD (High Energy Collision Dissociation)	MS2	29.5053	30	67.4414	90590	02272025_Fatema_2-26-25_Plasma.raw	F5	3.45	1
	FALSE	High	Sequest HT (A2)	Unambiguous	VPQVSTPTLVEVSR		1	NP_000468.1	NP_000468.1	0	2	0.8717	0	1	1	756.425	1511.84	1511.84	0.02	2e-05	HCD (High Energy Collision Dissociation)	MS2	12.5857	4.413	49.1691	64951	02272025_Fatema_2-26-25_Plasma.raw	F5	3.43	1
	FALSE	High	Sequest HT (A2)	Unambiguous	KQTALVELVK		1	NP_000468.1	NP_000468.1	1	2	0.5497	0	1	1	564.853	1128.7	1128.7	0.08	5e-05	HCD (High Energy Collision Dissociation)	MS2	35.1318	3.011	27.6748	34595	02272025_Fatema_2-26-25_Plasma.raw	F5	3.42	1
	FALSE	High	Sequest HT (A2)	Unambiguous	KLVAASQAALGL		1	NP_000468.1	NP_000468.1	1	2	0.8	0	1	1	571.351	1141.7	1141.69	1.57	0.0009	HCD (High Energy Collision Dissociation)	MS2	21.2975	15.671	45.4962	59794	02272025_Fatema_2-26-25_Plasma.raw	F5	3.4	1
	FALSE	High	Sequest HT (A2)	Unambiguous	QNcELFEQLGEYK	C3(Carbamidomethyl)	1	NP_000468.1	NP_000468.1	0	2	0.8496	0	1	1	829.38	1657.75	1657.75	-0.46	-0.00038	HCD (High Energy Collision Dissociation)	MS2	0.560968	0.299	59.8663	79997	02272025_Fatema_2-26-25_Plasma.raw	F5	3.39	1
	FALSE	High	Sequest HT (A2)	Unambiguous	TcVADESAENcDK	C2(Carbamidomethyl); C11(Carbamidomethyl)	1	NP_000468.1	NP_000468.1	0	2	0.8817	0	1	1	749.793	1498.58	1498.58	-0.1	-8e-05	HCD (High Energy Collision Dissociation)	MS2	10.598	30	10.361	10151	02272025_Fatema_2-26-25_Plasma.raw	F5	3.38	1
	FALSE	High	Sequest HT (A2)	Unambiguous	ALVLIAFAQYLQQcPFEDHVK	C14(Carbamidomethyl)	1	NP_000468.1	NP_000468.1	0	3	0.8813	0	1	1	830.767	2490.29	2490.28	0.55	0.00046	HCD (High Energy Collision Dissociation)	MS2	85.901	30	94.5027	128050	02272025_Fatema_2-26-25_Plasma.raw	F5	3.37	1
	FALSE	High	Sequest HT (A2)	Unambiguous	QNcELFEQLGEYK	C3(Carbamidomethyl)	1	NP_000468.1	NP_000468.1	0	2	0.8299	0	1	1	829.38	1657.75	1657.75	-0.46	-0.00038	HCD (High Energy Collision Dissociation)	MS2	5.03474	4.72	60.3717	80703	02272025_Fatema_2-26-25_Plasma.raw	F5	3.35	1
	FALSE	High	Sequest HT (A2)	Unambiguous	KQTALVELVK		1	NP_000468.1	NP_000468.1	1	2	0.6205	0	1	1	564.853	1128.7	1128.7	0.84	0.00047	HCD (High Energy Collision Dissociation)	MS2	40.5855	2.84	27.9278	34952	02272025_Fatema_2-26-25_Plasma.raw	F5	3.32	1
	FALSE	High	Sequest HT (A2)	Unambiguous	RPcFSALEVDETYVPK	C3(Carbamidomethyl)	1	NP_000468.1	NP_000468.1	0	3	0.6918	0	1	1	637.649	1910.93	1910.93	1.05	0.00067	HCD (High Energy Collision Dissociation)	MS2	0.871104	0.982	52.7517	70004	02272025_Fatema_2-26-25_Plasma.raw	F5	3.31	1
	FALSE	High	Sequest HT (A2)	Unambiguous	AAFTEccQAADK	C6(Carbamidomethyl); C7(Carbamidomethyl)	1	NP_000468.1	NP_000468.1	0	2	0.8636	0	1	1	686.287	1371.57	1371.57	0.04	3e-05	HCD (High Energy Collision Dissociation)	MS2	0.130756	0.264	18.2738	21254	02272025_Fatema_2-26-25_Plasma.raw	F5	3.3	1
	FALSE	High	Sequest HT (A2)	Unambiguous	ALVLIAFAQYLQQcPFEDHVK	C14(Carbamidomethyl)	1	NP_000468.1	NP_000468.1	0	3	0.6037	0	1	1	830.767	2490.29	2490.28	0.77	0.00064	HCD (High Energy Collision Dissociation)	MS2	55.851	20.075	95.5159	129440	02272025_Fatema_2-26-25_Plasma.raw	F5	3.28	1
	FALSE	High	Sequest HT (A2)	Unambiguous	AAFTEccQAADK	C6(Carbamidomethyl); C7(Carbamidomethyl)	1	NP_000468.1	NP_000468.1	0	2	0.8287	0	1	1	686.288	1371.57	1371.57	1.11	0.00076	HCD (High Energy Collision Dissociation)	MS2	45.0458	30	19.6429	23183	02272025_Fatema_2-26-25_Plasma.raw	F5	3.27	1
	FALSE	High	Sequest HT (A2)	Unambiguous	RHPDYSVVLLLR		1	NP_000468.1	NP_000468.1	1	3	0.8379	0	1	1	489.953	1467.84	1467.84	1.2	0.00059	HCD (High Energy Collision Dissociation)	MS2	3.48447	1.311	47.7667	62992	02272025_Fatema_2-26-25_Plasma.raw	F5	3.27	1
	FALSE	High	Sequest HT (A2)	Unambiguous	AAFTEccQAADK	C6(Carbamidomethyl); C7(Carbamidomethyl)	1	NP_000468.1	NP_000468.1	0	2	0.8364	0	1	1	686.286	1371.57	1371.57	-1.11	-0.00076	HCD (High Energy Collision Dissociation)	MS2	77.8544	30	22.1118	26699	02272025_Fatema_2-26-25_Plasma.raw	F5	3.24	1
	FALSE	High	Sequest HT (A2)	Unambiguous	KQTALVELVK		1	NP_000468.1	NP_000468.1	1	3	0.5556	0	1	1	376.904	1128.7	1128.7	-0.23	-9e-05	HCD (High Energy Collision Dissociation)	MS2	64.28	8.985	27.1295	33827	02272025_Fatema_2-26-25_Plasma.raw	F5	3.24	1
	FALSE	High	Sequest HT (A2)	Unambiguous	EccEKPLLEK	C2(Carbamidomethyl); C3(Carbamidomethyl)	1	NP_000468.1	NP_000468.1	0	2	0.642	0	1	1	653.313	1305.62	1305.62	0.55	0.00036	HCD (High Energy Collision Dissociation)	MS2	44.4603	5.078	13.7932	14917	02272025_Fatema_2-26-25_Plasma.raw	F5	3.24	1
	FALSE	High	Sequest HT (A2)	Unambiguous	RHPYFYAPELLFFAK		1	NP_000468.1	NP_000468.1	1	4	0.7671	0	1	1	475.504	1898.99	1899	-0.23	-0.00011	HCD (High Energy Collision Dissociation)	MS2	69.3781	1.638	70.7082	95157	02272025_Fatema_2-26-25_Plasma.raw	F5	3.22	1
	FALSE	High	Sequest HT (A2)	Unambiguous	ADDKETcFAEEGK	C7(Carbamidomethyl)	1	NP_000468.1	NP_000468.1	1	3	0.8224	0	1	1	500.549	1499.63	1499.63	0.04	2e-05	HCD (High Energy Collision Dissociation)	MS2	76.5291	3.582	14.3007	15636	02272025_Fatema_2-26-25_Plasma.raw	F5	3.21	1
	FALSE	High	Sequest HT (A2)	Unambiguous	VFDEFKPLVEEPQNLIK		1	NP_000468.1	NP_000468.1	0	3	0.7726	0	1	1	682.371	2045.1	2045.1	1.19	0.00081	HCD (High Energy Collision Dissociation)	MS2	74.0927	15.794	71.2798	95962	02272025_Fatema_2-26-25_Plasma.raw	F5	3.21	1
	FALSE	High	Sequest HT (A2)	Unambiguous	QNcELFEQLGEYK	C3(Carbamidomethyl)	1	NP_000468.1	NP_000468.1	0	3	0.8438	0	1	1	553.256	1657.75	1657.75	-0.21	-0.00012	HCD (High Energy Collision Dissociation)	MS2	84.6709	30	59.4056	79352	02272025_Fatema_2-26-25_Plasma.raw	F5	3.2	1
	FALSE	High	Sequest HT (A2)	Unambiguous	KQTALVELVK		1	NP_000468.1	NP_000468.1	1	3	0.5486	0	1	1	376.905	1128.7	1128.7	0.26	0.0001	HCD (High Energy Collision Dissociation)	MS2	4.20971	3.916	27.4243	34243	02272025_Fatema_2-26-25_Plasma.raw	F5	3.19	1
	FALSE	High	Sequest HT (A2)	Unambiguous	QNcELFEQLGEYK	C3(Carbamidomethyl)	1	NP_000468.1	NP_000468.1	0	3	0.8196	0	1	1	553.256	1657.75	1657.75	0.45	0.00025	HCD (High Energy Collision Dissociation)	MS2	0.808954	2.252	59.9682	80140	02272025_Fatema_2-26-25_Plasma.raw	F5	3.16	1
	FALSE	High	Sequest HT (A2)	Unambiguous	AAFTEccQAADK	C6(Carbamidomethyl); C7(Carbamidomethyl)	1	NP_000468.1	NP_000468.1	0	2	0.8576	0	1	1	686.287	1371.57	1371.57	0.49	0.00033	HCD (High Energy Collision Dissociation)	MS2	0	1.329	18.7783	21958	02272025_Fatema_2-26-25_Plasma.raw	F5	3.16	1
	FALSE	High	Sequest HT (A2)	Unambiguous	AAFTEccQAADK	C6(Carbamidomethyl); C7(Carbamidomethyl)	1	NP_000468.1	NP_000468.1	0	2	0.8513	0	1	1	686.287	1371.57	1371.57	0.49	0.00033	HCD (High Energy Collision Dissociation)	MS2	14.4268	30	21.4589	25765	02272025_Fatema_2-26-25_Plasma.raw	F5	3.16	1
	FALSE	High	Sequest HT (A2)	Unambiguous	KVPQVSTPTLVEVSR		1	NP_000468.1	NP_000468.1	1	3	0.7143	0	1	1	547.318	1639.94	1639.94	0.35	0.00019	HCD (High Energy Collision Dissociation)	MS2	1.49618	0.192	40.4276	52646	02272025_Fatema_2-26-25_Plasma.raw	F5	3.15	1
	FALSE	High	Sequest HT (A2)	Unambiguous	RHPDYSVVLLLR		1	NP_000468.1	NP_000468.1	1	3	0.8371	0	1	1	489.953	1467.84	1467.84	1.01	0.0005	HCD (High Energy Collision Dissociation)	MS2	0.983414	0.273	47.5142	62636	02272025_Fatema_2-26-25_Plasma.raw	F5	3.13	1
	FALSE	High	Sequest HT (A2)	Unambiguous	AAFTEccQAADK	C6(Carbamidomethyl); C7(Carbamidomethyl)	1	NP_000468.1	NP_000468.1	0	2	0.8466	0	1	1	686.287	1371.57	1371.57	-0.05	-3e-05	HCD (High Energy Collision Dissociation)	MS2	18.5697	30	20.8552	24909	02272025_Fatema_2-26-25_Plasma.raw	F5	3.13	1
	FALSE	High	Sequest HT (A2)	Unambiguous	HPDYSVVLLLR		1	NP_000468.1	NP_000468.1	0	2	0.7821	0	1	1	656.374	1311.74	1311.74	-0.52	-0.00034	HCD (High Energy Collision Dissociation)	MS2	54.0217	19.51	57.6011	76813	02272025_Fatema_2-26-25_Plasma.raw	F5	3.12	1
	FALSE	High	Sequest HT (A2)	Unambiguous	ALVLIAFAQYLQQcPFEDHVK	C14(Carbamidomethyl)	1	NP_000468.1	NP_000468.1	0	3	0.8301	0	1	1	830.767	2490.29	2490.28	0.48	0.0004	HCD (High Energy Collision Dissociation)	MS2	12.9193	30	94.855	128532	02272025_Fatema_2-26-25_Plasma.raw	F5	3.12	1
	FALSE	High	Sequest HT (A2)	Unambiguous	KVPQVSTPTLVEVSR		1	NP_000468.1	NP_000468.1	1	3	0.5609	0	1	1	547.317	1639.94	1639.94	-0.43	-0.00023	HCD (High Energy Collision Dissociation)	MS2	43.8668	30	40.9251	53359	02272025_Fatema_2-26-25_Plasma.raw	F5	3.12	1
	FALSE	High	Sequest HT (A2)	Unambiguous	QNcELFEQLGEYK	C3(Carbamidomethyl)	1	NP_000468.1	NP_000468.1	0	2	0.8269	0	1	1	829.38	1657.75	1657.75	-0.02	-2e-05	HCD (High Energy Collision Dissociation)	MS2	1.37194	0.552	59.6145	79645	02272025_Fatema_2-26-25_Plasma.raw	F5	3.12	1
	FALSE	High	Sequest HT (A2)	Unambiguous	AAFTEccQAADK	C6(Carbamidomethyl); C7(Carbamidomethyl)	1	NP_000468.1	NP_000468.1	0	2	0.89	0	1	1	686.287	1371.57	1371.57	-0.67	-0.00046	HCD (High Energy Collision Dissociation)	MS2	46.9018	4.855	19.337	22750	02272025_Fatema_2-26-25_Plasma.raw	F5	3.09	1
	FALSE	High	Sequest HT (A2)	Unambiguous	ccAAADPHEcYAK	C1(Carbamidomethyl); C2(Carbamidomethyl); C10(Carbamidomethyl)	1	NP_000468.1	NP_000468.1	0	3	1	0	1	1	518.204	1552.6	1552.6	0.59	0.00031	HCD (High Energy Collision Dissociation)	MS2	20.761	5.463	12.0226	12441	02272025_Fatema_2-26-25_Plasma.raw	F5	3.09	1
	FALSE	High	Sequest HT (A2)	Unambiguous	HPYFYAPELLFFAK		1	NP_000468.1	NP_000468.1	0	3	0.8026	0	1	1	581.637	1742.9	1742.89	1.18	0.00069	HCD (High Energy Collision Dissociation)	MS2	42.8096	4.429	80.8163	109214	02272025_Fatema_2-26-25_Plasma.raw	F5	3.09	1
	FALSE	High	Sequest HT (A2)	Unambiguous	YIcENQDSISSK	C3(Carbamidomethyl)	1	NP_000468.1	NP_000468.1	0	2	0.8078	0	1	1	722.324	1443.64	1443.64	-0.52	-0.00038	HCD (High Energy Collision Dissociation)	MS2	0	30	21.3459	25603	02272025_Fatema_2-26-25_Plasma.raw	F5	3.07	1
	FALSE	High	Sequest HT (A2)	Unambiguous	AAFTEccQAADK	C6(Carbamidomethyl); C7(Carbamidomethyl)	1	NP_000468.1	NP_000468.1	0	2	0.8322	0	1	1	686.287	1371.57	1371.57	-0.4	-0.00028	HCD (High Energy Collision Dissociation)	MS2	0	0.217	18.5257	21607	02272025_Fatema_2-26-25_Plasma.raw	F5	3.04	1
	FALSE	High	Sequest HT (A2)	Unambiguous	KQTALVELVK		1	NP_000468.1	NP_000468.1	1	3	0.5757	0	1	1	376.905	1128.7	1128.7	0.5	0.00019	HCD (High Energy Collision Dissociation)	MS2	6.17526	4.013	27.9796	35026	02272025_Fatema_2-26-25_Plasma.raw	F5	3.04	1
	FALSE	High	Sequest HT (A2)	Unambiguous	EFNAETFTFHADIcTLSEK	C14(Carbamidomethyl)	1	NP_000468.1	NP_000468.1	0	2	0.7053	0	1	1	1130.51	2260.02	2260.02	-0.07	-8e-05	HCD (High Energy Collision Dissociation)	MS2	0	30	68.2282	91688	02272025_Fatema_2-26-25_Plasma.raw	F5	3.02	1
	FALSE	High	Sequest HT (A2)	Unambiguous	YIcENQDSISSK	C3(Carbamidomethyl)	1	NP_000468.1	NP_000468.1	0	2	0.78	0	1	1	722.324	1443.64	1443.64	-0.77	-0.00056	HCD (High Energy Collision Dissociation)	MS2	41.146	19.354	19.9448	23608	02272025_Fatema_2-26-25_Plasma.raw	F5	3	1
	FALSE	High	Sequest HT (A2)	Unambiguous	LVAASQAALGL		1	NP_000468.1	NP_000468.1	0	2	0.68	0	1	1	507.303	1013.6	1013.6	-0.35	-0.00018	HCD (High Energy Collision Dissociation)	MS2	43.6092	4.682	57.8062	77100	02272025_Fatema_2-26-25_Plasma.raw	F5	3	1
	FALSE	High	Sequest HT (A2)	Unambiguous	VHTEccHGDLLEcADDR	C5(Carbamidomethyl); C6(Carbamidomethyl); C13(Carbamidomethyl)	1	NP_000468.1	NP_000468.1	0	4	0.7667	0	1	1	522.465	2086.84	2086.84	0.36	0.00019	HCD (High Energy Collision Dissociation)	MS2	21.0865	5.02	24.0668	29485	02272025_Fatema_2-26-25_Plasma.raw	F5	3	1
	FALSE	High	Sequest HT (A2)	Unambiguous	SLHTLFGDKLcTVATLR	C11(Carbamidomethyl)	1	NP_000468.1	NP_000468.1	1	4	0.6678	0	1	1	483.766	1932.04	1932.04	1.7	0.00082	HCD (High Energy Collision Dissociation)	MS2	32.9825	30	56.0846	74671	02272025_Fatema_2-26-25_Plasma.raw	F5	2.98	1
	FALSE	High	Sequest HT (A2)	Unambiguous	VPQVSTPTLVEVSR		1	NP_000468.1	NP_000468.1	0	2	0.8215	0	1	1	756.425	1511.84	1511.84	0.02	2e-05	HCD (High Energy Collision Dissociation)	MS2	7.60527	2.324	49.4721	65373	02272025_Fatema_2-26-25_Plasma.raw	F5	2.97	1
	FALSE	High	Sequest HT (A2)	Unambiguous	FKDLGEENFK		1	NP_000468.1	NP_000468.1	1	3	0.5152	0	1	1	409.54	1226.61	1226.61	0.16	7e-05	HCD (High Energy Collision Dissociation)	MS2	20.3353	30	28.4953	35757	02272025_Fatema_2-26-25_Plasma.raw	F5	2.97	1
	FALSE	High	Sequest HT (A2)	Unambiguous	ADDKETcFAEEGKK	C7(Carbamidomethyl)	1	NP_000468.1	NP_000468.1	2	3	0.7736	0	1	1	543.248	1627.73	1627.73	1.02	0.00055	HCD (High Energy Collision Dissociation)	MS2	32.4476	30	10.1482	9857	02272025_Fatema_2-26-25_Plasma.raw	F5	2.96	1
	FALSE	High	Sequest HT (A2)	Unambiguous	KQTALVELVK		1	NP_000468.1	NP_000468.1	1	3	0.5525	0	1	1	376.905	1128.7	1128.7	0.34	0.00013	HCD (High Energy Collision Dissociation)	MS2	8.0825	3.174	27.726	34666	02272025_Fatema_2-26-25_Plasma.raw	F5	2.95	1
	FALSE	High	Sequest HT (A2)	Unambiguous	NEcFLQHKDDNPNLPR	C3(Carbamidomethyl)	1	NP_000468.1	NP_000468.1	1	4	0.6962	0	1	1	499.987	1996.93	1996.93	-1.55	-0.00077	HCD (High Energy Collision Dissociation)	MS2	50.404	16.97	28.2444	35402	02272025_Fatema_2-26-25_Plasma.raw	F5	2.93	1
	FALSE	High	Sequest HT (A2)	Unambiguous	RHPYFYAPELLFFAK		1	NP_000468.1	NP_000468.1	1	3	0.6336	0	1	1	633.671	1899	1899	0.97	0.00061	HCD (High Energy Collision Dissociation)	MS2	16.0674	30	71.0141	95591	02272025_Fatema_2-26-25_Plasma.raw	F5	2.92	1
	FALSE	High	Sequest HT (A2)	Unambiguous	TcVADESAENcDK	C2(Carbamidomethyl); C11(Carbamidomethyl)	1	NP_000468.1	NP_000468.1	0	3	0.9349	0	1	1	500.198	1498.58	1498.58	0.91	0.00045	HCD (High Energy Collision Dissociation)	MS2	54.5451	16.463	11.8252	12168	02272025_Fatema_2-26-25_Plasma.raw	F5	2.92	1
	FALSE	High	Sequest HT (A2)	Unambiguous	ADDKETcFAEEGKK	C7(Carbamidomethyl)	1	NP_000468.1	NP_000468.1	2	3	0.8459	0	1	1	543.247	1627.73	1627.73	0.57	0.00031	HCD (High Energy Collision Dissociation)	MS2	6.50807	6.377	9.0738	8368	02272025_Fatema_2-26-25_Plasma.raw	F5	2.92	1
	FALSE	High	Sequest HT (A2)	Unambiguous	DVFLGmFLYEYAR	M6(Oxidation)	1	NP_000468.1	NP_000468.1	0	2	0.777	0	1	1	820.396	1639.78	1639.78	1.51	0.00123	HCD (High Energy Collision Dissociation)	MS2	33.5669	22.478	90.3094	122298	02272025_Fatema_2-26-25_Plasma.raw	F5	2.87	1
	FALSE	High	Sequest HT (A2)	Unambiguous	VPQVSTPTLVEVSR		1	NP_000468.1	NP_000468.1	0	2	0.6969	0	1	1	756.425	1511.84	1511.84	0.11	8e-05	HCD (High Energy Collision Dissociation)	MS2	58.9079	30	49.4083	65287	02272025_Fatema_2-26-25_Plasma.raw	F5	2.87	1
	FALSE	High	Sequest HT (A2)	Unambiguous	QNcELFEQLGEYK	C3(Carbamidomethyl)	1	NP_000468.1	NP_000468.1	0	3	0.8502	0	1	1	553.256	1657.75	1657.75	0.45	0.00025	HCD (High Energy Collision Dissociation)	MS2	1.05561	9.025	60.223	80495	02272025_Fatema_2-26-25_Plasma.raw	F5	2.87	1
	FALSE	High	Sequest HT (A2)	Unambiguous	ccTESLVNR	C1(Carbamidomethyl); C2(Carbamidomethyl)	1	NP_000468.1	NP_000468.1	0	2	0.8531	0	1	1	569.753	1138.5	1138.5	-0.2	-0.00011	HCD (High Energy Collision Dissociation)	MS2	17.8343	3.969	16.8176	19207	02272025_Fatema_2-26-25_Plasma.raw	F5	2.86	1
	FALSE	High	Sequest HT (A2)	Unambiguous	TcVADESAENcDK	C2(Carbamidomethyl); C11(Carbamidomethyl)	1	NP_000468.1	NP_000468.1	0	2	0.8846	0	1	1	749.792	1498.58	1498.58	-0.51	-0.00038	HCD (High Energy Collision Dissociation)	MS2	49.7052	30	11.3197	11473	02272025_Fatema_2-26-25_Plasma.raw	F5	2.86	1
	FALSE	High	Sequest HT (A2)	Unambiguous	NEcFLQHKDDNPNLPR	C3(Carbamidomethyl)	1	NP_000468.1	NP_000468.1	1	4	0.593	0	1	1	499.988	1996.93	1996.93	0.28	0.00014	HCD (High Energy Collision Dissociation)	MS2	37.009	30	28.5478	35832	02272025_Fatema_2-26-25_Plasma.raw	F5	2.85	1
	FALSE	High	Sequest HT (A2)	Unambiguous	RHPDYSVVLLLR		1	NP_000468.1	NP_000468.1	1	3	0.7218	0	1	1	489.952	1467.84	1467.84	-1.04	-0.00051	HCD (High Energy Collision Dissociation)	MS2	81.3126	30	49.3083	65148	02272025_Fatema_2-26-25_Plasma.raw	F5	2.84	1
	FALSE	High	Sequest HT (A2)	Unambiguous	LVNEVTEFAK		1	NP_000468.1	NP_000468.1	0	2	0.7456	0	1	1	575.311	1149.62	1149.62	0.44	0.00026	HCD (High Energy Collision Dissociation)	MS2	38.1837	3.185	40.3263	52503	02272025_Fatema_2-26-25_Plasma.raw	F5	2.83	1
	FALSE	High	Sequest HT (A2)	Unambiguous	TcVADESAENcDK	C2(Carbamidomethyl); C11(Carbamidomethyl)	1	NP_000468.1	NP_000468.1	0	2	0.9081	0	1	1	749.793	1498.58	1498.58	-0.02	-2e-05	HCD (High Energy Collision Dissociation)	MS2	0.421413	0.276	12.1239	12581	02272025_Fatema_2-26-25_Plasma.raw	F5	2.83	1
	FALSE	High	Sequest HT (A2)	Unambiguous	VHTEccHGDLLEcADDRADLAK	C5(Carbamidomethyl); C6(Carbamidomethyl); C13(Carbamidomethyl)	1	NP_000468.1	NP_000468.1	1	3	0.8546	0	1	1	862.376	2585.11	2585.12	-1.4	-0.00121	HCD (High Energy Collision Dissociation)	MS2	76.1337	30	31.7445	40362	02272025_Fatema_2-26-25_Plasma.raw	F5	2.82	1
	FALSE	High	Sequest HT (A2)	Unambiguous	VFDEFKPLVEEPQNLIK		1	NP_000468.1	NP_000468.1	0	3	0.7695	0	1	1	682.37	2045.1	2045.1	0.48	0.00033	HCD (High Energy Collision Dissociation)	MS2	3.25203	10.632	67.4878	90654	02272025_Fatema_2-26-25_Plasma.raw	F5	2.82	1
	FALSE	High	Sequest HT (A2)	Unambiguous	ADDKETcFAEEGK	C7(Carbamidomethyl)	1	NP_000468.1	NP_000468.1	1	3	0.7092	0	1	1	500.549	1499.63	1499.63	0.66	0.00033	HCD (High Energy Collision Dissociation)	MS2	70.4913	12.361	14.8581	16427	02272025_Fatema_2-26-25_Plasma.raw	F5	2.82	1
	FALSE	High	Sequest HT (A2)	Unambiguous	SLHTLFGDK		1	NP_000468.1	NP_000468.1	0	2	0.548	0	1	1	509.272	1017.54	1017.54	1.13	0.00058	HCD (High Energy Collision Dissociation)	MS2	37.772	2.872	27.0388	33700	02272025_Fatema_2-26-25_Plasma.raw	F5	2.81	1
	FALSE	High	Sequest HT (A2)	Unambiguous	QNcELFEQLGEYK	C3(Carbamidomethyl)	1	NP_000468.1	NP_000468.1	0	3	0.8968	0	1	1	553.256	1657.75	1657.75	0.78	0.00043	HCD (High Energy Collision Dissociation)	MS2	2.56502	1.539	59.666	79718	02272025_Fatema_2-26-25_Plasma.raw	F5	2.81	1
	FALSE	High	Sequest HT (A2)	Unambiguous	HPDYSVVLLLR		1	NP_000468.1	NP_000468.1	0	3	0.759	0	1	1	437.919	1311.74	1311.74	0.53	0.00023	HCD (High Energy Collision Dissociation)	MS2	69.7525	30	57.2802	76360	02272025_Fatema_2-26-25_Plasma.raw	F5	2.78	1
	FALSE	High	Sequest HT (A2)	Unambiguous	TcVADESAENcDK	C2(Carbamidomethyl); C11(Carbamidomethyl)	1	NP_000468.1	NP_000468.1	0	3	0.9239	0	1	1	500.198	1498.58	1498.58	0.66	0.00033	HCD (High Energy Collision Dissociation)	MS2	28.9919	17.561	12.127	12586	02272025_Fatema_2-26-25_Plasma.raw	F5	2.76	1
	FALSE	High	Sequest HT (A2)	Unambiguous	AAFTEccQAADK	C6(Carbamidomethyl); C7(Carbamidomethyl)	1	NP_000468.1	NP_000468.1	0	2	0.8212	0	1	1	686.287	1371.57	1371.57	-0.22	-0.00015	HCD (High Energy Collision Dissociation)	MS2	63.5935	30	24.6163	30257	02272025_Fatema_2-26-25_Plasma.raw	F5	2.74	1
	FALSE	High	Sequest HT (A2)	Unambiguous	RPcFSALEVDETYVPK	C3(Carbamidomethyl)	1	NP_000468.1	NP_000468.1	0	2	0.7729	0	1	1	955.969	1910.93	1910.93	-0.82	-0.00079	HCD (High Energy Collision Dissociation)	MS2	0	30	53.0623	70445	02272025_Fatema_2-26-25_Plasma.raw	F5	2.73	1
	FALSE	High	Sequest HT (A2)	Unambiguous	VPQVSTPTLVEVSR		1	NP_000468.1	NP_000468.1	0	2	0.7638	0	1	1	756.424	1511.84	1511.84	-0.94	-0.00071	HCD (High Energy Collision Dissociation)	MS2	72.779	30	48.8837	64557	02272025_Fatema_2-26-25_Plasma.raw	F5	2.71	1
	FALSE	High	Sequest HT (A2)	Unambiguous	VFDEFKPLVEEPQNLIK		1	NP_000468.1	NP_000468.1	0	2	0.8519	0	1	1	1023.05	2045.1	2045.1	-0.11	-0.00011	HCD (High Energy Collision Dissociation)	MS2	0	30	67.3551	90470	02272025_Fatema_2-26-25_Plasma.raw	F5	2.7	1
	FALSE	High	Sequest HT (A2)	Unambiguous	KQTALVELVK		1	NP_000468.1	NP_000468.1	1	3	0.5428	0	1	1	376.905	1128.7	1128.7	0.42	0.00016	HCD (High Energy Collision Dissociation)	MS2	65.0133	4.92	27.3089	34083	02272025_Fatema_2-26-25_Plasma.raw	F5	2.69	1
	FALSE	High	Sequest HT (A2)	Unambiguous	ADDKETcFAEEGK	C7(Carbamidomethyl)	1	NP_000468.1	NP_000468.1	1	3	0.8075	0	1	1	500.549	1499.63	1499.63	0.96	0.00048	HCD (High Energy Collision Dissociation)	MS2	12.0481	2.132	14.5962	16054	02272025_Fatema_2-26-25_Plasma.raw	F5	2.65	1
	FALSE	High	Sequest HT (A2)	Unambiguous	KVPQVSTPTLVEVSR		1	NP_000468.1	NP_000468.1	1	2	0.8864	0	1	1	820.472	1639.94	1639.94	-0.2	-0.00016	HCD (High Energy Collision Dissociation)	MS2	1.70562	0.497	40.2759	52430	02272025_Fatema_2-26-25_Plasma.raw	F5	2.64	1
	FALSE	High	Sequest HT (A2)	Unambiguous	YIcENQDSISSK	C3(Carbamidomethyl)	1	NP_000468.1	NP_000468.1	0	2	0.7328	0	1	1	722.325	1443.64	1443.64	0.32	0.00023	HCD (High Energy Collision Dissociation)	MS2	57.0731	30	21.6601	26050	02272025_Fatema_2-26-25_Plasma.raw	F5	2.62	1
	FALSE	High	Sequest HT (A2)	Unambiguous	ccAAADPHEcYAK	C1(Carbamidomethyl); C2(Carbamidomethyl); C10(Carbamidomethyl)	1	NP_000468.1	NP_000468.1	0	3	1	0	1	1	518.204	1552.6	1552.6	-0.11	-6e-05	HCD (High Energy Collision Dissociation)	MS2	40.3114	27.788	12.2817	12802	02272025_Fatema_2-26-25_Plasma.raw	F5	2.62	1
	FALSE	High	Sequest HT (A2)	Unambiguous	VFDEFKPLVEEPQNLIK		1	NP_000468.1	NP_000468.1	0	3	0.7595	0	1	1	682.37	2045.1	2045.1	0.75	0.00051	HCD (High Energy Collision Dissociation)	MS2	1.6846	20.074	67.7904	91074	02272025_Fatema_2-26-25_Plasma.raw	F5	2.62	1
	FALSE	High	Sequest HT (A2)	Unambiguous	RHPDYSVVLLLR		1	NP_000468.1	NP_000468.1	1	4	0.6973	0	1	1	367.717	1467.84	1467.84	0.9	0.00033	HCD (High Energy Collision Dissociation)	MS2	0	30	47.4781	62587	02272025_Fatema_2-26-25_Plasma.raw	F5	2.61	1
	FALSE	High	Sequest HT (A2)	Unambiguous	RHPDYSVVLLLR		1	NP_000468.1	NP_000468.1	1	3	0.8147	0	1	1	489.952	1467.84	1467.84	-0.3	-0.00014	HCD (High Energy Collision Dissociation)	MS2	81.0789	30	49.6572	65634	02272025_Fatema_2-26-25_Plasma.raw	F5	2.59	1
	FALSE	High	Sequest HT (A2)	Unambiguous	KVPQVSTPTLVEVSR		1	NP_000468.1	NP_000468.1	1	2	0.8755	0	1	1	820.473	1639.94	1639.94	0.25	0.00021	HCD (High Energy Collision Dissociation)	MS2	0.74348	4.316	40.5302	52793	02272025_Fatema_2-26-25_Plasma.raw	F5	2.57	1
	FALSE	High	Sequest HT (A2)	Unambiguous	EFNAETFTFHADIcTLSEK	C14(Carbamidomethyl)	1	NP_000468.1	NP_000468.1	0	3	0.7899	0	1	1	754.012	2260.02	2260.02	-0.03	-2e-05	HCD (High Energy Collision Dissociation)	MS2	22.8122	30	95.2605	129088	02272025_Fatema_2-26-25_Plasma.raw	F5	2.57	1
	FALSE	High	Sequest HT (A2)	Unambiguous	FKDLGEENFK		1	NP_000468.1	NP_000468.1	1	3	0.5875	0	1	1	409.54	1226.61	1226.61	0.61	0.00025	HCD (High Energy Collision Dissociation)	MS2	0.639359	0.339	27.9778	35023	02272025_Fatema_2-26-25_Plasma.raw	F5	2.57	1
	FALSE	High	Sequest HT (A2)	Unambiguous	LVAASQAALGL		1	NP_000468.1	NP_000468.1	0	2	0.6914	0	1	1	507.303	1013.6	1013.6	0.62	0.00031	HCD (High Energy Collision Dissociation)	MS2	22.9957	15.448	60.2771	80571	02272025_Fatema_2-26-25_Plasma.raw	F5	2.56	1
	FALSE	High	Sequest HT (A2)	Unambiguous	KLVAASQAALGL		1	NP_000468.1	NP_000468.1	1	2	0.6875	0	1	1	571.35	1141.69	1141.69	-1.32	-0.00075	HCD (High Energy Collision Dissociation)	MS2	83.542	30	45.2312	59425	02272025_Fatema_2-26-25_Plasma.raw	F5	2.56	1
	FALSE	High	Sequest HT (A2)	Unambiguous	LVAASQAALGL		1	NP_000468.1	NP_000468.1	0	2	0.5742	0	1	1	507.304	1013.6	1013.6	1.7	0.00086	HCD (High Energy Collision Dissociation)	MS2	31.7293	30	63.6143	85249	02272025_Fatema_2-26-25_Plasma.raw	F5	2.56	1
	FALSE	High	Sequest HT (A2)	Unambiguous	SLHTLFGDK		1	NP_000468.1	NP_000468.1	0	2	0.4235	0	1	1	509.271	1017.53	1017.54	-1.39	-0.00071	HCD (High Energy Collision Dissociation)	MS2	15.0793	30	27.3241	34102	02272025_Fatema_2-26-25_Plasma.raw	F5	2.55	1
	FALSE	High	Sequest HT (A2)	Unambiguous	ccTESLVNR	C1(Carbamidomethyl); C2(Carbamidomethyl)	1	NP_000468.1	NP_000468.1	0	2	0.7953	0	1	1	569.753	1138.5	1138.5	1.3	0.00074	HCD (High Energy Collision Dissociation)	MS2	32.7716	24.109	17.9751	20829	02272025_Fatema_2-26-25_Plasma.raw	F5	2.54	1
	FALSE	High	Sequest HT (A2)	Unambiguous	RHPDYSVVLLLR		1	NP_000468.1	NP_000468.1	1	3	0.7165	0	1	1	489.953	1467.84	1467.84	0.64	0.00031	HCD (High Energy Collision Dissociation)	MS2	68.6836	30	48.9898	64705	02272025_Fatema_2-26-25_Plasma.raw	F5	2.54	1
	FALSE	High	Sequest HT (A2)	Unambiguous	ccAAADPHEcYAK	C1(Carbamidomethyl); C2(Carbamidomethyl); C10(Carbamidomethyl)	1	NP_000468.1	NP_000468.1	0	3	1	0	1	1	518.204	1552.6	1552.6	0.59	0.00031	HCD (High Energy Collision Dissociation)	MS2	2.30459	1.764	11.7706	12092	02272025_Fatema_2-26-25_Plasma.raw	F5	2.54	1
	FALSE	High	Sequest HT (A2)	Unambiguous	LVAASQAALGL		1	NP_000468.1	NP_000468.1	0	2	0.6102	0	1	1	507.304	1013.6	1013.6	1.46	0.00074	HCD (High Energy Collision Dissociation)	MS2	17.6083	3.206	59.1091	78931	02272025_Fatema_2-26-25_Plasma.raw	F5	2.54	1
	FALSE	High	Sequest HT (A2)	Unambiguous	FKDLGEENFK		1	NP_000468.1	NP_000468.1	1	2	0.5794	0	1	1	613.805	1226.6	1226.61	-1.22	-0.00075	HCD (High Energy Collision Dissociation)	MS2	14.3931	1.511	28.0787	35166	02272025_Fatema_2-26-25_Plasma.raw	F5	2.52	1
	FALSE	High	Sequest HT (A2)	Unambiguous	DDNPNLPR		1	NP_000468.1	NP_000468.1	0	2	0.757	0	1	1	470.728	940.449	940.448	0.72	0.00034	HCD (High Energy Collision Dissociation)	MS2	25.5245	5.788	18.6802	21823	02272025_Fatema_2-26-25_Plasma.raw	F5	2.51	1
	FALSE	High	Sequest HT (A2)	Unambiguous	AAFTEccQAADK	C6(Carbamidomethyl); C7(Carbamidomethyl)	1	NP_000468.1	NP_000468.1	0	2	0.8	0	1	1	686.286	1371.56	1371.57	-1.29	-0.00089	HCD (High Energy Collision Dissociation)	MS2	77.9434	6.07	20.2449	24041	02272025_Fatema_2-26-25_Plasma.raw	F5	2.5	1
	FALSE	High	Sequest HT (A2)	Unambiguous	ccAAADPHEcYAK	C1(Carbamidomethyl); C2(Carbamidomethyl); C10(Carbamidomethyl)	1	NP_000468.1	NP_000468.1	0	3	1	0	1	1	518.204	1552.6	1552.6	0.71	0.00037	HCD (High Energy Collision Dissociation)	MS2	4.11869	3.515	11.5187	11747	02272025_Fatema_2-26-25_Plasma.raw	F5	2.49	1
	FALSE	High	Sequest HT (A2)	Unambiguous	EFNAETFTFHADIcTLSEK	C14(Carbamidomethyl)	1	NP_000468.1	NP_000468.1	0	3	0.7751	0	1	1	754.014	2260.03	2260.02	1.84	0.00138	HCD (High Energy Collision Dissociation)	MS2	65.1	14.119	68.3472	91853	02272025_Fatema_2-26-25_Plasma.raw	F5	2.49	1
	FALSE	High	Sequest HT (A2)	Unambiguous	KYLYEIAR		1	NP_000468.1	NP_000468.1	1	2	0.7056	0	1	1	528.298	1055.59	1055.59	0.6	0.00032	HCD (High Energy Collision Dissociation)	MS2	19.3112	3.343	27.8776	34881	02272025_Fatema_2-26-25_Plasma.raw	F5	2.48	1
	FALSE	High	Sequest HT (A2)	Unambiguous	AEFAEVSK		1	NP_000468.1	NP_000468.1	0	2	0.4575	0	1	1	440.725	880.442	880.441	0.92	0.0004	HCD (High Energy Collision Dissociation)	MS2	23.9675	16.91	16.8164	19205	02272025_Fatema_2-26-25_Plasma.raw	F5	2.47	1
	FALSE	High	Sequest HT (A2)	Unambiguous	DDNPNLPR		1	NP_000468.1	NP_000468.1	0	2	0.7126	0	1	1	470.727	940.447	940.448	-1.16	-0.00055	HCD (High Energy Collision Dissociation)	MS2	49.5036	30	19.2882	22681	02272025_Fatema_2-26-25_Plasma.raw	F5	2.47	1
	FALSE	High	Sequest HT (A2)	Unambiguous	LVAASQAALGL		1	NP_000468.1	NP_000468.1	0	2	0.6478	0	1	1	507.303	1013.6	1013.6	-0.65	-0.00033	HCD (High Energy Collision Dissociation)	MS2	21.1299	30	63.9234	85683	02272025_Fatema_2-26-25_Plasma.raw	F5	2.47	1
	FALSE	High	Sequest HT (A2)	Unambiguous	DDNPNLPR		1	NP_000468.1	NP_000468.1	0	2	0.749	0	1	1	470.728	940.449	940.448	1.24	0.00058	HCD (High Energy Collision Dissociation)	MS2	74.9106	1.353	20.5447	24467	02272025_Fatema_2-26-25_Plasma.raw	F5	2.47	1
	FALSE	High	Sequest HT (A2)	Unambiguous	NEcFLQHKDDNPNLPR	C3(Carbamidomethyl)	1	NP_000468.1	NP_000468.1	1	3	0.6057	0	1	1	666.314	1996.93	1996.93	-1.48	-0.00099	HCD (High Energy Collision Dissociation)	MS2	71.9293	30	28.4437	35684	02272025_Fatema_2-26-25_Plasma.raw	F5	2.46	1
	FALSE	High	Sequest HT (A2)	Unambiguous	KYLYEIAR		1	NP_000468.1	NP_000468.1	1	3	0.5854	0	1	1	352.534	1055.59	1055.59	0.47	0.00016	HCD (High Energy Collision Dissociation)	MS2	5.55824	6.15	27.929	34954	02272025_Fatema_2-26-25_Plasma.raw	F5	2.46	1
	FALSE	High	Sequest HT (A2)	Unambiguous	QTALVELVK		1	NP_000468.1	NP_000468.1	0	2	0.4837	0	1	1	500.806	1000.6	1000.6	0.63	0.00032	HCD (High Energy Collision Dissociation)	MS2	6.87757	0.12	40.9158	53345	02272025_Fatema_2-26-25_Plasma.raw	F5	2.46	1
	FALSE	High	Sequest HT (A2)	Unambiguous	DDNPNLPR		1	NP_000468.1	NP_000468.1	0	2	0.7184	0	1	1	470.728	940.448	940.448	-0.12	-6e-05	HCD (High Energy Collision Dissociation)	MS2	24.1232	23.603	18.9839	22248	02272025_Fatema_2-26-25_Plasma.raw	F5	2.45	1
	FALSE	High	Sequest HT (A2)	Unambiguous	YIcENQDSISSK	C3(Carbamidomethyl)	1	NP_000468.1	NP_000468.1	0	2	0.8694	0	1	1	722.324	1443.64	1443.64	-0.44	-0.00031	HCD (High Energy Collision Dissociation)	MS2	0	0.662	21.0514	25185	02272025_Fatema_2-26-25_Plasma.raw	F5	2.45	1
	FALSE	High	Sequest HT (A2)	Unambiguous	DDNPNLPR		1	NP_000468.1	NP_000468.1	0	2	0.7714	0	1	1	470.728	940.448	940.448	0.01	0	HCD (High Energy Collision Dissociation)	MS2	25.4292	1.918	20.8475	24897	02272025_Fatema_2-26-25_Plasma.raw	F5	2.45	1
	FALSE	High	Sequest HT (A2)	Unambiguous	KYLYEIAR		1	NP_000468.1	NP_000468.1	1	3	0.5744	0	1	1	352.534	1055.59	1055.59	0.03	1e-05	HCD (High Energy Collision Dissociation)	MS2	77.3004	30	27.632	34536	02272025_Fatema_2-26-25_Plasma.raw	F5	2.42	1
	FALSE	High	Sequest HT (A2)	Unambiguous	ccTESLVNR	C1(Carbamidomethyl); C2(Carbamidomethyl)	1	NP_000468.1	NP_000468.1	0	2	0.8292	0	1	1	569.753	1138.5	1138.5	0.02	1e-05	HCD (High Energy Collision Dissociation)	MS2	0.282764	0.469	17.1144	19622	02272025_Fatema_2-26-25_Plasma.raw	F5	2.4	1
	FALSE	High	Sequest HT (A2)	Unambiguous	RHPDYSVVLLLR		1	NP_000468.1	NP_000468.1	1	3	0.6667	0	1	1	489.952	1467.84	1467.84	-0.48	-0.00024	HCD (High Energy Collision Dissociation)	MS2	67.7586	30	48.6347	64214	02272025_Fatema_2-26-25_Plasma.raw	F5	2.4	1
	FALSE	High	Sequest HT (A2)	Unambiguous	QTALVELVK		1	NP_000468.1	NP_000468.1	0	2	0.5167	0	1	1	500.806	1000.6	1000.6	0.39	0.0002	HCD (High Energy Collision Dissociation)	MS2	0.814074	0.124	40.932	53366	02272025_Fatema_2-26-25_Plasma.raw	F5	2.4	1
	FALSE	High	Sequest HT (A2)	Unambiguous	DDNPNLPR		1	NP_000468.1	NP_000468.1	0	2	0.7741	0	1	1	470.728	940.449	940.448	0.78	0.00037	HCD (High Energy Collision Dissociation)	MS2	16.161	3.45	18.4258	21467	02272025_Fatema_2-26-25_Plasma.raw	F5	2.39	1
	FALSE	High	Sequest HT (A2)	Unambiguous	HPDYSVVLLLR		1	NP_000468.1	NP_000468.1	0	2	0.6287	0	1	1	656.374	1311.74	1311.74	-0.8	-0.00053	HCD (High Energy Collision Dissociation)	MS2	81.141	14.894	57.308	76399	02272025_Fatema_2-26-25_Plasma.raw	F5	2.37	1
	FALSE	High	Sequest HT (A2)	Unambiguous	LcTVATLR	C2(Carbamidomethyl)	1	NP_000468.1	NP_000468.1	0	2	0.5359	0	1	1	467.263	933.519	933.519	0.32	0.00015	HCD (High Energy Collision Dissociation)	MS2	46.3537	15.489	24.8045	30520	02272025_Fatema_2-26-25_Plasma.raw	F5	2.37	1
	FALSE	High	Sequest HT (A2)	Unambiguous	ccTESLVNR	C1(Carbamidomethyl); C2(Carbamidomethyl)	1	NP_000468.1	NP_000468.1	0	2	0.8305	0	1	1	569.753	1138.5	1138.5	0.23	0.00013	HCD (High Energy Collision Dissociation)	MS2	0.421846	0.526	17.4155	20044	02272025_Fatema_2-26-25_Plasma.raw	F5	2.36	1
	FALSE	High	Sequest HT (A2)	Unambiguous	LDELRDEGKASSAK		1	NP_000468.1	NP_000468.1	2	3	0.5983	0	1	1	506.93	1518.78	1518.78	-0.44	-0.00023	HCD (High Energy Collision Dissociation)	MS2	43.514	30	8.8788	8098	02272025_Fatema_2-26-25_Plasma.raw	F5	2.34	1
	FALSE	High	Sequest HT (A2)	Unambiguous	ALVLIAFAQYLQQcPFEDHVK	C14(Carbamidomethyl)	1	NP_000468.1	NP_000468.1	0	3	0.7991	0	1	1	830.767	2490.29	2490.28	0.26	0.00021	HCD (High Energy Collision Dissociation)	MS2	0	30	93.7304	126987	02272025_Fatema_2-26-25_Plasma.raw	F5	2.34	1
	FALSE	High	Sequest HT (A2)	Unambiguous	VPQVSTPTLVEVSR		1	NP_000468.1	NP_000468.1	0	3	0.6795	0	1	1	504.62	1511.84	1511.84	1.15	0.00058	HCD (High Energy Collision Dissociation)	MS2	71.8157	8.696	49.629	65593	02272025_Fatema_2-26-25_Plasma.raw	F5	2.34	1
	FALSE	High	Sequest HT (A2)	Unambiguous	LVAASQAALGL		1	NP_000468.1	NP_000468.1	0	2	0.6481	0	1	1	507.304	1013.6	1013.6	1.28	0.00065	HCD (High Energy Collision Dissociation)	MS2	13.5567	7.059	59.6678	79721	02272025_Fatema_2-26-25_Plasma.raw	F5	2.33	1
	FALSE	High	Sequest HT (A2)	Unambiguous	LVNEVTEFAK		1	NP_000468.1	NP_000468.1	0	2	0.8026	0	1	1	575.311	1149.62	1149.62	0.02	1e-05	HCD (High Energy Collision Dissociation)	MS2	6.06013	0.103	40.0247	52071	02272025_Fatema_2-26-25_Plasma.raw	F5	2.33	1
	FALSE	High	Sequest HT (A2)	Unambiguous	LVAASQAALGL		1	NP_000468.1	NP_000468.1	0	2	0.6595	0	1	1	507.303	1013.6	1013.6	0.38	0.00019	HCD (High Energy Collision Dissociation)	MS2	0.15183	0.126	58.0992	77510	02272025_Fatema_2-26-25_Plasma.raw	F5	2.32	1
	FALSE	High	Sequest HT (A2)	Unambiguous	DLGEENFK		1	NP_000468.1	NP_000468.1	0	2	0.5281	0	1	1	476.224	951.442	951.442	-0.24	-0.00011	HCD (High Energy Collision Dissociation)	MS2	40.408	27.092	31.7834	40417	02272025_Fatema_2-26-25_Plasma.raw	F5	2.31	1
	FALSE	High	Sequest HT (A2)	Unambiguous	LVAASQAALGL		1	NP_000468.1	NP_000468.1	0	2	0.6537	0	1	1	507.304	1013.6	1013.6	1.04	0.00053	HCD (High Energy Collision Dissociation)	MS2	18.5619	1.926	58.857	78578	02272025_Fatema_2-26-25_Plasma.raw	F5	2.31	1
	FALSE	High	Sequest HT (A2)	Unambiguous	RHPDYSVVLLLR		1	NP_000468.1	NP_000468.1	1	3	0.7783	0	1	1	489.953	1467.84	1467.84	0.14	7e-05	HCD (High Energy Collision Dissociation)	MS2	89.0464	30	50.4214	66708	02272025_Fatema_2-26-25_Plasma.raw	F5	2.3	1
	FALSE	High	Sequest HT (A2)	Unambiguous	AEFAEVSK		1	NP_000468.1	NP_000468.1	0	2	0.5614	0	1	1	440.724	880.441	880.441	0.02	1e-05	HCD (High Energy Collision Dissociation)	MS2	1.95994	0.832	16.5627	18848	02272025_Fatema_2-26-25_Plasma.raw	F5	2.28	1
	FALSE	High	Sequest HT (A2)	Unambiguous	SLHTLFGDK		1	NP_000468.1	NP_000468.1	0	2	0.4934	0	1	1	509.271	1017.54	1017.54	-1.15	-0.00058	HCD (High Energy Collision Dissociation)	MS2	27.7959	30	27.2973	34066	02272025_Fatema_2-26-25_Plasma.raw	F5	2.27	1
	FALSE	High	Sequest HT (A2)	Unambiguous	FQNALLVR		1	NP_000468.1	NP_000468.1	0	2	0.5177	0	1	1	480.785	960.563	960.563	0.4	0.00019	HCD (High Energy Collision Dissociation)	MS2	2.30318	0.281	37.0631	47877	02272025_Fatema_2-26-25_Plasma.raw	F5	2.26	1
	FALSE	High	Sequest HT (A2)	Unambiguous	ccTESLVNR	C1(Carbamidomethyl); C2(Carbamidomethyl)	1	NP_000468.1	NP_000468.1	0	2	0.88	0	1	1	569.753	1138.5	1138.5	0.66	0.00038	HCD (High Energy Collision Dissociation)	MS2	6.06938	5.776	17.6697	20402	02272025_Fatema_2-26-25_Plasma.raw	F5	2.25	1
	FALSE	High	Sequest HT (A2)	Unambiguous	DDNPNLPR		1	NP_000468.1	NP_000468.1	0	2	0.7991	0	1	1	470.728	940.448	940.448	0.2	9e-05	HCD (High Energy Collision Dissociation)	MS2	2.11369	0.328	18.1234	21039	02272025_Fatema_2-26-25_Plasma.raw	F5	2.24	1
	FALSE	High	Sequest HT (A2)	Unambiguous	FQNALLVR		1	NP_000468.1	NP_000468.1	0	2	0.4688	0	1	1	480.785	960.563	960.563	0.66	0.00032	HCD (High Energy Collision Dissociation)	MS2	17.841	0.24	36.5089	47100	02272025_Fatema_2-26-25_Plasma.raw	F5	2.24	1
	FALSE	High	Sequest HT (A2)	Unambiguous	LVAASQAALGL		1	NP_000468.1	NP_000468.1	0	2	0.6473	0	1	1	507.304	1013.6	1013.6	1.4	0.00071	HCD (High Energy Collision Dissociation)	MS2	18.2139	4.238	59.3647	79292	02272025_Fatema_2-26-25_Plasma.raw	F5	2.24	1
	FALSE	High	Sequest HT (A2)	Unambiguous	LKEccEKPLLEK	C4(Carbamidomethyl); C5(Carbamidomethyl)	1	NP_000468.1	NP_000468.1	1	2	0.574	0	1	1	773.902	1546.8	1546.8	-0.61	-0.00047	HCD (High Energy Collision Dissociation)	MS2	11.053	30	14.3587	15718	02272025_Fatema_2-26-25_Plasma.raw	F5	2.23	1
	FALSE	High	Sequest HT (A2)	Unambiguous	LVNEVTEFAK		1	NP_000468.1	NP_000468.1	0	2	0.6486	0	1	1	575.312	1149.62	1149.62	0.87	0.0005	HCD (High Energy Collision Dissociation)	MS2	68.2628	6.856	40.5863	52875	02272025_Fatema_2-26-25_Plasma.raw	F5	2.22	1
	FALSE	High	Sequest HT (A2)	Unambiguous	FQNALLVR		1	NP_000468.1	NP_000468.1	0	2	0.445	0	1	1	480.785	960.562	960.563	-0.11	-5e-05	HCD (High Energy Collision Dissociation)	MS2	0.274749	0.114	36.8108	47522	02272025_Fatema_2-26-25_Plasma.raw	F5	2.18	1
	FALSE	High	Sequest HT (A2)	Unambiguous	LVAASQAALGL		1	NP_000468.1	NP_000468.1	0	2	0.5963	0	1	1	507.303	1013.6	1013.6	-0.35	-0.00018	HCD (High Energy Collision Dissociation)	MS2	43.5452	30	60.5825	80998	02272025_Fatema_2-26-25_Plasma.raw	F5	2.18	1
	FALSE	High	Sequest HT (A2)	Unambiguous	LVAASQAALGL		1	NP_000468.1	NP_000468.1	0	2	0.6065	0	1	1	507.304	1013.6	1013.6	0.92	0.00046	HCD (High Energy Collision Dissociation)	MS2	13.9289	25.373	62.1456	83175	02272025_Fatema_2-26-25_Plasma.raw	F5	2.16	1
	FALSE	High	Sequest HT (A2)	Unambiguous	LcTVATLR	C2(Carbamidomethyl)	1	NP_000468.1	NP_000468.1	0	2	0.5556	0	1	1	467.263	933.519	933.519	0.64	0.0003	HCD (High Energy Collision Dissociation)	MS2	0.603247	0.585	26.4633	32877	02272025_Fatema_2-26-25_Plasma.raw	F5	2.16	1
	FALSE	High	Sequest HT (A2)	Unambiguous	DDNPNLPR		1	NP_000468.1	NP_000468.1	0	2	0.7731	0	1	1	470.728	940.448	940.448	-0.38	-0.00018	HCD (High Energy Collision Dissociation)	MS2	0.716954	0.095	17.8704	20681	02272025_Fatema_2-26-25_Plasma.raw	F5	2.16	1
	FALSE	High	Sequest HT (A2)	Unambiguous	TYETTLEK		1	NP_000468.1	NP_000468.1	0	2	0.7917	0	1	1	492.748	984.489	984.488	0.53	0.00026	HCD (High Energy Collision Dissociation)	MS2	29.0219	13.022	18.3816	21406	02272025_Fatema_2-26-25_Plasma.raw	F5	2.16	1
	FALSE	High	Sequest HT (A2)	Unambiguous	LVNEVTEFAK		1	NP_000468.1	NP_000468.1	0	2	0.7767	0	1	1	575.311	1149.62	1149.62	0.13	7e-05	HCD (High Energy Collision Dissociation)	MS2	3.60927	0.075	39.7727	51716	02272025_Fatema_2-26-25_Plasma.raw	F5	2.15	1
	FALSE	High	Sequest HT (A2)	Unambiguous	LcTVATLR	C2(Carbamidomethyl)	1	NP_000468.1	NP_000468.1	0	2	0.4648	0	1	1	467.263	933.519	933.519	0.05	3e-05	HCD (High Energy Collision Dissociation)	MS2	24.4778	27.211	27.382	34185	02272025_Fatema_2-26-25_Plasma.raw	F5	2.13	1
	FALSE	High	Sequest HT (A2)	Unambiguous	AAcLLPK	C3(Carbamidomethyl)	1	NP_000468.1	NP_000468.1	0	2	0.6274	0	1	1	386.723	772.439	772.439	0.73	0.00028	HCD (High Energy Collision Dissociation)	MS2	4.48416	5.093	20.5453	24468	02272025_Fatema_2-26-25_Plasma.raw	F5	2.12	1
	FALSE	High	Sequest HT (A2)	Unambiguous	LVAASQAALGL		1	NP_000468.1	NP_000468.1	0	2	0.5333	0	1	1	507.304	1013.6	1013.6	0.86	0.00043	HCD (High Energy Collision Dissociation)	MS2	56.4056	17.663	62.7517	84031	02272025_Fatema_2-26-25_Plasma.raw	F5	2.1	1
	FALSE	High	Sequest HT (A2)	Unambiguous	DDNPNLPR		1	NP_000468.1	NP_000468.1	0	2	0.7762	0	1	1	470.728	940.448	940.448	-0.25	-0.00012	HCD (High Energy Collision Dissociation)	MS2	1.81212	0.077	17.6172	20327	02272025_Fatema_2-26-25_Plasma.raw	F5	2.1	1
	FALSE	High	Sequest HT (A2)	Unambiguous	LVAASQAALGL		1	NP_000468.1	NP_000468.1	0	2	0.5762	0	1	1	507.304	1013.6	1013.6	0.92	0.00046	HCD (High Energy Collision Dissociation)	MS2	38.8279	30	64.2227	86102	02272025_Fatema_2-26-25_Plasma.raw	F5	2.1	1
	FALSE	High	Sequest HT (A2)	Unambiguous	TYETTLEK		1	NP_000468.1	NP_000468.1	0	2	0.8952	0	1	1	492.748	984.489	984.488	0.28	0.00014	HCD (High Energy Collision Dissociation)	MS2	39.2922	3.287	18.0757	20972	02272025_Fatema_2-26-25_Plasma.raw	F5	2.1	1
	FALSE	High	Sequest HT (A2)	Unambiguous	TYETTLEK		1	NP_000468.1	NP_000468.1	0	2	0.933	0	1	1	492.748	984.488	984.488	-0.71	-0.00035	HCD (High Energy Collision Dissociation)	MS2	3.69214	0.125	17.0171	19487	02272025_Fatema_2-26-25_Plasma.raw	F5	2.09	1
	FALSE	High	Sequest HT (A2)	Unambiguous	LcTVATLR	C2(Carbamidomethyl)	1	NP_000468.1	NP_000468.1	0	2	0.5789	0	1	1	467.263	933.519	933.519	-0.01	-1e-05	HCD (High Energy Collision Dissociation)	MS2	0.133513	0.065	26.2107	32519	02272025_Fatema_2-26-25_Plasma.raw	F5	2.09	1
	FALSE	High	Sequest HT (A2)	Unambiguous	LVAASQAALGL		1	NP_000468.1	NP_000468.1	0	2	0.5625	0	1	1	507.304	1013.6	1013.6	1.52	0.00077	HCD (High Energy Collision Dissociation)	MS2	22.4807	17.405	61.8408	82748	02272025_Fatema_2-26-25_Plasma.raw	F5	2.08	1
	FALSE	High	Sequest HT (A2)	Unambiguous	DDNPNLPR		1	NP_000468.1	NP_000468.1	0	2	0.715	0	1	1	470.728	940.448	940.448	-0.38	-0.00018	HCD (High Energy Collision Dissociation)	MS2	50.79	0.181	17.3647	19972	02272025_Fatema_2-26-25_Plasma.raw	F5	2.07	1
	FALSE	High	Sequest HT (A2)	Unambiguous	AAcLLPK	C3(Carbamidomethyl)	1	NP_000468.1	NP_000468.1	0	2	0.6537	0	1	1	386.723	772.439	772.439	0.73	0.00028	HCD (High Energy Collision Dissociation)	MS2	20.1921	2.071	20.291	24107	02272025_Fatema_2-26-25_Plasma.raw	F5	2.05	1
	FALSE	High	Sequest HT (A2)	Unambiguous	LcTVATLR	C2(Carbamidomethyl)	1	NP_000468.1	NP_000468.1	0	2	0.5098	0	1	1	467.263	933.52	933.519	1.17	0.00054	HCD (High Energy Collision Dissociation)	MS2	25.8983	7.66	26.7213	33246	02272025_Fatema_2-26-25_Plasma.raw	F5	2.04	1
	FALSE	High	Sequest HT (A2)	Unambiguous	DLGEENFK		1	NP_000468.1	NP_000468.1	0	2	0.4433	0	1	1	476.225	951.442	951.442	0.28	0.00013	HCD (High Energy Collision Dissociation)	MS2	25.6061	30	32.3808	41261	02272025_Fatema_2-26-25_Plasma.raw	F5	2.03	1
	FALSE	High	Sequest HT (A2)	Unambiguous	ccTESLVNR	C1(Carbamidomethyl); C2(Carbamidomethyl)	1	NP_000468.1	NP_000468.1	0	2	0.698	0	1	1	569.753	1138.5	1138.5	0.98	0.00056	HCD (High Energy Collision Dissociation)	MS2	60.3154	24.79	21.0647	25206	02272025_Fatema_2-26-25_Plasma.raw	F5	2.02	1
	FALSE	High	Sequest HT (A2)	Unambiguous	TYETTLEK		1	NP_000468.1	NP_000468.1	0	2	0.835	0	1	1	492.748	984.488	984.488	-0.09	-4e-05	HCD (High Energy Collision Dissociation)	MS2	44.1511	2.932	17.8202	20611	02272025_Fatema_2-26-25_Plasma.raw	F5	2	1
	FALSE	High	Sequest HT (A2)	Unambiguous	DDNPNLPR		1	NP_000468.1	NP_000468.1	0	2	0.7273	0	1	1	470.728	940.448	940.448	-0.58	-0.00027	HCD (High Energy Collision Dissociation)	MS2	30.062	18.687	21.103	25259	02272025_Fatema_2-26-25_Plasma.raw	F5	1.98	1
	FALSE	High	Sequest HT (A2)	Unambiguous	DLGEENFK		1	NP_000468.1	NP_000468.1	0	2	0.5685	0	1	1	476.225	951.442	951.442	0.66	0.00031	HCD (High Energy Collision Dissociation)	MS2	14.7114	1.514	26.9711	33601	02272025_Fatema_2-26-25_Plasma.raw	F5	1.97	1
	FALSE	High	Sequest HT (A2)	Unambiguous	TYETTLEK		1	NP_000468.1	NP_000468.1	0	2	0.852	0	1	1	492.748	984.489	984.488	0.9	0.00044	HCD (High Energy Collision Dissociation)	MS2	70.1363	0.539	16.7654	19132	02272025_Fatema_2-26-25_Plasma.raw	F5	1.96	1
	FALSE	High	Sequest HT (A2)	Unambiguous	TYETTLEK		1	NP_000468.1	NP_000468.1	0	2	0.9072	0	1	1	492.748	984.488	984.488	-0.03	-1e-05	HCD (High Energy Collision Dissociation)	MS2	1.33946	0.32	17.3141	19901	02272025_Fatema_2-26-25_Plasma.raw	F5	1.94	1
	FALSE	High	Sequest HT (A2)	Unambiguous	AAFTEccQAADK	C6(Carbamidomethyl); C7(Carbamidomethyl)	1	NP_000468.1	NP_000468.1	0	2	0.7062	0	1	1	686.288	1371.57	1371.57	0.75	0.00052	HCD (High Energy Collision Dissociation)	MS2	74.4648	30	17.9158	20748	02272025_Fatema_2-26-25_Plasma.raw	F5	1.94	1
	FALSE	High	Sequest HT (A2)	Unambiguous	YLYEIAR		1	NP_000468.1	NP_000468.1	0	2	0.5469	0	1	1	464.251	927.495	927.493	1.59	0.00074	HCD (High Energy Collision Dissociation)	MS2	50.2246	6.77	35.6118	45836	02272025_Fatema_2-26-25_Plasma.raw	F5	1.92	1
FALSE	Master Protein Candidate	NP_001243225.1	immunoglobulin lambda-like polypeptide 5 isoform 2 [Homo sapiens]	50	4	41	4	139	14.7	7.21	146.5	4	1
	Checked	Confidence	Identifying Node	PSM Ambiguity	Annotated Sequence	Modifications	# Proteins	Master Protein Accessions	Protein Accessions	# Missed Cleavages	Charge	DeltaScore	DeltaCn	Rank	Search Engine Rank	m/z [Da]	MH+ [Da]	Theo. MH+ [Da]	DeltaM [ppm]	Deltam/z [Da]	Activation Type	MS Order	Isolation Interference [%]	Ion Inject Time [ms]	RT [min]	First Scan	Spectrum File	File ID	XCorr	# Protein Groups
	FALSE	High	Sequest HT (A2)	Unambiguous	SYScQVTHEGSTVEK	C4(Carbamidomethyl)	2	NP_001171597.1	NP_001243225.1; NP_001171597.1	0	2	0.8347	0	1	1	856.383	1711.76	1711.76	-0.71	-0.0006	HCD (High Energy Collision Dissociation)	MS2	24.441	30	14.7746	16309	02272025_Fatema_2-26-25_Plasma.raw	F5	4.84	1
	FALSE	High	Sequest HT (A2)	Unambiguous	YAASSYLSLTPEQWK		2	NP_001171597.1	NP_001243225.1; NP_001171597.1	0	2	0.7724	0	1	1	872.433	1743.86	1743.86	0.27	0.00024	HCD (High Energy Collision Dissociation)	MS2	1.45563	13.125	65.8719	88396	02272025_Fatema_2-26-25_Plasma.raw	F5	4.35	1
	FALSE	High	Sequest HT (A2)	Unambiguous	ANPTVTLFPPSSEELQANK		2	NP_001171597.1	NP_001243225.1; NP_001171597.1	0	2	0.7981	0	1	1	1022.02	2043.04	2043.04	0.38	0.00039	HCD (High Energy Collision Dissociation)	MS2	2.38714	30	62.141	83168	02272025_Fatema_2-26-25_Plasma.raw	F5	4.16	1
	FALSE	High	Sequest HT (A2)	Unambiguous	ANPTVTLFPPSSEELQANK		2	NP_001171597.1	NP_001243225.1; NP_001171597.1	0	2	0.7548	0	1	1	1022.02	2043.04	2043.04	-0.22	-0.00022	HCD (High Energy Collision Dissociation)	MS2	0	10.101	58.2012	77654	02272025_Fatema_2-26-25_Plasma.raw	F5	4.16	1
	FALSE	High	Sequest HT (A2)	Unambiguous	ANPTVTLFPPSSEELQANK		2	NP_001171597.1	NP_001243225.1; NP_001171597.1	0	3	0.7729	0	1	1	681.685	2043.04	2043.04	1	0.00068	HCD (High Energy Collision Dissociation)	MS2	2.02739	22.862	60.4752	80848	02272025_Fatema_2-26-25_Plasma.raw	F5	4.14	1
	FALSE	High	Sequest HT (A2)	Unambiguous	ANPTVTLFPPSSEELQANK		2	NP_001171597.1	NP_001243225.1; NP_001171597.1	0	3	0.7646	0	1	1	681.685	2043.04	2043.04	0.82	0.00056	HCD (High Energy Collision Dissociation)	MS2	9.399	13.883	59.8681	80000	02272025_Fatema_2-26-25_Plasma.raw	F5	4.12	1
	FALSE	High	Sequest HT (A2)	Unambiguous	ANPTVTLFPPSSEELQANK		2	NP_001171597.1	NP_001243225.1; NP_001171597.1	0	2	0.78	0	1	1	1022.03	2043.04	2043.04	1.99	0.00204	HCD (High Energy Collision Dissociation)	MS2	3.14588	27.284	60.929	81478	02272025_Fatema_2-26-25_Plasma.raw	F5	4.09	1
	FALSE	High	Sequest HT (A2)	Unambiguous	ANPTVTLFPPSSEELQANK		2	NP_001171597.1	NP_001243225.1; NP_001171597.1	0	3	0.7726	0	1	1	681.686	2043.04	2043.04	1.54	0.00105	HCD (High Energy Collision Dissociation)	MS2	7.73948	10.447	59.2623	79147	02272025_Fatema_2-26-25_Plasma.raw	F5	4.09	1
	FALSE	High	Sequest HT (A2)	Unambiguous	ANPTVTLFPPSSEELQANK		2	NP_001171597.1	NP_001243225.1; NP_001171597.1	0	2	0.7759	0	1	1	1022.02	2043.04	2043.04	0.14	0.00014	HCD (High Energy Collision Dissociation)	MS2	0	13.377	59.1109	78934	02272025_Fatema_2-26-25_Plasma.raw	F5	4.06	1
	FALSE	High	Sequest HT (A2)	Unambiguous	ANPTVTLFPPSSEELQANK		2	NP_001171597.1	NP_001243225.1; NP_001171597.1	0	2	0.7519	0	1	1	1022.02	2043.04	2043.04	-0.22	-0.00022	HCD (High Energy Collision Dissociation)	MS2	1.3142	19.161	60.3217	80633	02272025_Fatema_2-26-25_Plasma.raw	F5	4.03	1
	FALSE	High	Sequest HT (A2)	Unambiguous	ANPTVTLFPPSSEELQANK		2	NP_001171597.1	NP_001243225.1; NP_001171597.1	0	2	0.7431	0	1	1	1022.02	2043.04	2043.04	-0.58	-0.00059	HCD (High Energy Collision Dissociation)	MS2	4.89522	29.23	61.8383	82744	02272025_Fatema_2-26-25_Plasma.raw	F5	3.97	1
	FALSE	High	Sequest HT (A2)	Unambiguous	ANPTVTLFPPSSEELQANK		2	NP_001171597.1	NP_001243225.1; NP_001171597.1	0	2	0.7187	0	1	1	1022.02	2043.04	2043.04	-0.16	-0.00016	HCD (High Energy Collision Dissociation)	MS2	0	8.067	57.8985	77228	02272025_Fatema_2-26-25_Plasma.raw	F5	3.91	1
	FALSE	High	Sequest HT (A2)	Unambiguous	ANPTVTLFPPSSEELQANK		2	NP_001171597.1	NP_001243225.1; NP_001171597.1	0	2	0.7231	0	1	1	1022.02	2043.04	2043.04	0.02	2e-05	HCD (High Energy Collision Dissociation)	MS2	0	22.998	60.02	80213	02272025_Fatema_2-26-25_Plasma.raw	F5	3.9	1
	FALSE	High	Sequest HT (A2)	Unambiguous	ATLVcLISDFYPGAVTVAWK	C5(Carbamidomethyl)	2	NP_001171597.1	NP_001243225.1; NP_001171597.1	0	3	0.6335	0	1	1	737.723	2211.16	2211.15	1.79	0.00132	HCD (High Energy Collision Dissociation)	MS2	1.96366	30	95.6581	129638	02272025_Fatema_2-26-25_Plasma.raw	F5	3.82	1
	FALSE	High	Sequest HT (A2)	Unambiguous	ANPTVTLFPPSSEELQANK		2	NP_001171597.1	NP_001243225.1; NP_001171597.1	0	2	0.7989	0	1	1	1022.02	2043.04	2043.04	0.62	0.00063	HCD (High Energy Collision Dissociation)	MS2	0	27.213	60.6254	81057	02272025_Fatema_2-26-25_Plasma.raw	F5	3.78	1
	FALSE	High	Sequest HT (A2)	Unambiguous	ANPTVTLFPPSSEELQANK		2	NP_001171597.1	NP_001243225.1; NP_001171597.1	0	2	0.7234	0	1	1	1022.02	2043.04	2043.04	0.56	0.00057	HCD (High Energy Collision Dissociation)	MS2	0	26.024	61.5364	82323	02272025_Fatema_2-26-25_Plasma.raw	F5	3.76	1
	FALSE	High	Sequest HT (A2)	Unambiguous	ANPTVTLFPPSSEELQANK		2	NP_001171597.1	NP_001243225.1; NP_001171597.1	0	2	0.7181	0	1	1	1022.02	2043.04	2043.04	0.14	0.00014	HCD (High Energy Collision Dissociation)	MS2	0	13.694	59.4126	79359	02272025_Fatema_2-26-25_Plasma.raw	F5	3.76	1
	FALSE	High	Sequest HT (A2)	Unambiguous	ANPTVTLFPPSSEELQANK		2	NP_001171597.1	NP_001243225.1; NP_001171597.1	0	3	0.696	0	1	1	681.685	2043.04	2043.04	1.27	0.00086	HCD (High Energy Collision Dissociation)	MS2	12.403	30	62.292	83380	02272025_Fatema_2-26-25_Plasma.raw	F5	3.75	1
	FALSE	High	Sequest HT (A2)	Unambiguous	ANPTVTLFPPSSEELQANK		2	NP_001171597.1	NP_001243225.1; NP_001171597.1	0	2	0.7682	0	1	1	1022.02	2043.04	2043.04	0.26	0.00027	HCD (High Energy Collision Dissociation)	MS2	1.70319	19.039	59.7181	79791	02272025_Fatema_2-26-25_Plasma.raw	F5	3.71	1
	FALSE	High	Sequest HT (A2)	Unambiguous	ANPTVTLFPPSSEELQANK		2	NP_001171597.1	NP_001243225.1; NP_001171597.1	0	2	0.7151	0	1	1	1022.02	2043.04	2043.04	-0.22	-0.00022	HCD (High Energy Collision Dissociation)	MS2	0	8.863	58.5047	78082	02272025_Fatema_2-26-25_Plasma.raw	F5	3.65	1
	FALSE	High	Sequest HT (A2)	Unambiguous	ANPTVTLFPPSSEELQANK		2	NP_001171597.1	NP_001243225.1; NP_001171597.1	0	3	0.7425	0	1	1	681.686	2043.04	2043.04	1.72	0.00117	HCD (High Energy Collision Dissociation)	MS2	0	30	60.7792	81270	02272025_Fatema_2-26-25_Plasma.raw	F5	3.65	1
	FALSE	High	Sequest HT (A2)	Unambiguous	ANPTVTLFPPSSEELQANK		2	NP_001171597.1	NP_001243225.1; NP_001171597.1	0	3	0.7293	0	1	1	681.686	2043.04	2043.04	1.36	0.00093	HCD (High Energy Collision Dissociation)	MS2	1.64953	30	61.0801	81688	02272025_Fatema_2-26-25_Plasma.raw	F5	3.62	1
	FALSE	High	Sequest HT (A2)	Unambiguous	ANPTVTLFPPSSEELQANK		2	NP_001171597.1	NP_001243225.1; NP_001171597.1	0	3	0.8089	0	1	1	681.685	2043.04	2043.04	1.18	0.0008	HCD (High Energy Collision Dissociation)	MS2	1.90978	8.121	58.7558	78435	02272025_Fatema_2-26-25_Plasma.raw	F5	3.61	1
	FALSE	High	Sequest HT (A2)	Unambiguous	ANPTVTLFPPSSEELQANK		2	NP_001171597.1	NP_001243225.1; NP_001171597.1	0	3	0.7361	0	1	1	681.685	2043.04	2043.04	0.91	0.00062	HCD (High Energy Collision Dissociation)	MS2	4.0255	19.339	60.1715	80423	02272025_Fatema_2-26-25_Plasma.raw	F5	3.6	1
	FALSE	High	Sequest HT (A2)	Unambiguous	ANPTVTLFPPSSEELQANK		2	NP_001171597.1	NP_001243225.1; NP_001171597.1	0	2	0.7298	0	1	1	1022.02	2043.04	2043.04	-0.22	-0.00022	HCD (High Energy Collision Dissociation)	MS2	0	11.141	58.8069	78507	02272025_Fatema_2-26-25_Plasma.raw	F5	3.59	1
	FALSE	High	Sequest HT (A2)	Unambiguous	ANPTVTLFPPSSEELQANK		2	NP_001171597.1	NP_001243225.1; NP_001171597.1	0	3	0.7787	0	1	1	681.685	2043.04	2043.04	1.09	0.00074	HCD (High Energy Collision Dissociation)	MS2	4.62755	7.281	58.25	77723	02272025_Fatema_2-26-25_Plasma.raw	F5	3.57	1
	FALSE	High	Sequest HT (A2)	Unambiguous	ANPTVTLFPPSSEELQANK		2	NP_001171597.1	NP_001243225.1; NP_001171597.1	0	3	0.8182	0	1	1	681.686	2043.04	2043.04	1.45	0.00099	HCD (High Energy Collision Dissociation)	MS2	12.1193	7.051	59.565	79575	02272025_Fatema_2-26-25_Plasma.raw	F5	3.52	1
	FALSE	High	Sequest HT (A2)	Unambiguous	ANPTVTLFPPSSEELQANK		2	NP_001171597.1	NP_001243225.1; NP_001171597.1	0	2	0.7399	0	1	1	1022.02	2043.04	2043.04	0.02	2e-05	HCD (High Energy Collision Dissociation)	MS2	4.30894	25.853	61.2327	81901	02272025_Fatema_2-26-25_Plasma.raw	F5	3.46	1
	FALSE	High	Sequest HT (A2)	Unambiguous	YAASSYLSLTPEQWK		2	NP_001171597.1	NP_001243225.1; NP_001171597.1	0	2	0.8195	0	1	1	872.433	1743.86	1743.86	0.13	0.00011	HCD (High Energy Collision Dissociation)	MS2	27.6371	30	65.5978	88019	02272025_Fatema_2-26-25_Plasma.raw	F5	3.38	1
	FALSE	High	Sequest HT (A2)	Unambiguous	YAASSYLSLTPEQWK		2	NP_001171597.1	NP_001243225.1; NP_001171597.1	0	2	0.7319	0	1	1	872.434	1743.86	1743.86	1.46	0.00127	HCD (High Energy Collision Dissociation)	MS2	2.4509	14.113	66.2786	88961	02272025_Fatema_2-26-25_Plasma.raw	F5	3.32	1
	FALSE	High	Sequest HT (A2)	Unambiguous	ANPTVTLFPPSSEELQANK		2	NP_001171597.1	NP_001243225.1; NP_001171597.1	0	3	0.5762	0	1	1	681.685	2043.04	2043.04	0.73	0.0005	HCD (High Energy Collision Dissociation)	MS2	9.64411	30	60.2128	80483	02272025_Fatema_2-26-25_Plasma.raw	F5	3.28	1
	FALSE	High	Sequest HT (A2)	Unambiguous	ANPTVTLFPPSSEELQANK		2	NP_001171597.1	NP_001243225.1; NP_001171597.1	0	3	0.8125	0	1	1	681.685	2043.04	2043.04	0.91	0.00062	HCD (High Energy Collision Dissociation)	MS2	1.06705	4.304	59.0085	78790	02272025_Fatema_2-26-25_Plasma.raw	F5	3.2	1
	FALSE	High	Sequest HT (A2)	Unambiguous	ANPTVTLFPPSSEELQANK		2	NP_001171597.1	NP_001243225.1; NP_001171597.1	0	3	0.6782	0	1	1	681.685	2043.04	2043.04	1	0.00068	HCD (High Energy Collision Dissociation)	MS2	32.1449	13.952	62.5974	83813	02272025_Fatema_2-26-25_Plasma.raw	F5	3.17	1
	FALSE	High	Sequest HT (A2)	Unambiguous	ATLVcLISDFYPGAVTVAWK	C5(Carbamidomethyl)	2	NP_001171597.1	NP_001243225.1; NP_001171597.1	0	2	0.5673	0	1	1	1106.08	2211.15	2211.15	-0.08	-9e-05	HCD (High Energy Collision Dissociation)	MS2	1.24447	30	95.6594	129640	02272025_Fatema_2-26-25_Plasma.raw	F5	3.12	1
	FALSE	High	Sequest HT (A2)	Unambiguous	YAASSYLSLTPEQWK		2	NP_001171597.1	NP_001243225.1; NP_001171597.1	0	3	0.6528	0	1	1	581.959	1743.86	1743.86	1.63	0.00095	HCD (High Energy Collision Dissociation)	MS2	21.0786	30	66.2307	88895	02272025_Fatema_2-26-25_Plasma.raw	F5	2.88	1
	FALSE	High	Sequest HT (A2)	Unambiguous	ANPTVTLFPPSSEELQANK		2	NP_001171597.1	NP_001243225.1; NP_001171597.1	0	3	0.5187	0	1	1	681.685	2043.04	2043.04	1.18	0.0008	HCD (High Energy Collision Dissociation)	MS2	19.749	30	62.9056	84246	02272025_Fatema_2-26-25_Plasma.raw	F5	2.68	1
	FALSE	High	Sequest HT (A2)	Unambiguous	ANPTVTLFPPSSEELQANK		2	NP_001171597.1	NP_001243225.1; NP_001171597.1	0	3	0.4851	0	1	1	681.684	2043.04	2043.04	-1.42	-0.00097	HCD (High Energy Collision Dissociation)	MS2	35.6633	30	63.2266	84700	02272025_Fatema_2-26-25_Plasma.raw	F5	2.68	1
	FALSE	High	Sequest HT (A2)	Unambiguous	ANPTVTLFPPSSEELQANK		2	NP_001171597.1	NP_001243225.1; NP_001171597.1	0	3	0.4887	0	1	1	681.685	2043.04	2043.04	0.55	0.00038	HCD (High Energy Collision Dissociation)	MS2	0	30	60.6128	81042	02272025_Fatema_2-26-25_Plasma.raw	F5	2.66	1
	FALSE	High	Sequest HT (A2)	Unambiguous	ANPTVTLFPPSSEELQANK		2	NP_001171597.1	NP_001243225.1; NP_001171597.1	0	3	0.6705	0	1	1	681.686	2043.04	2043.04	1.72	0.00117	HCD (High Energy Collision Dissociation)	MS2	24.647	10.592	61.6864	82532	02272025_Fatema_2-26-25_Plasma.raw	F5	2.58	1
	FALSE	High	Sequest HT (A2)	Unambiguous	ANPTVTLFPPSSEELQANK		2	NP_001171597.1	NP_001243225.1; NP_001171597.1	0	3	0.7031	0	1	1	681.685	2043.04	2043.04	0.37	0.00025	HCD (High Energy Collision Dissociation)	MS2	2.83061	3.531	58.5035	78080	02272025_Fatema_2-26-25_Plasma.raw	F5	2.56	1
	FALSE	High	Sequest HT (A2)	Unambiguous	ANPTVTLFPPSSEELQANK		2	NP_001171597.1	NP_001243225.1; NP_001171597.1	0	3	0.7393	0	1	1	681.685	2043.04	2043.04	0.91	0.00062	HCD (High Energy Collision Dissociation)	MS2	58.6354	3.083	57.9491	77299	02272025_Fatema_2-26-25_Plasma.raw	F5	2.34	1
FALSE	Master Protein	NP_001171597.1	immunoglobulin lambda-like polypeptide 5 isoform 1 [Homo sapiens]	32	4	41	4	214	23	8.84	146.5	4	1
	Checked	Confidence	Identifying Node	PSM Ambiguity	Annotated Sequence	Modifications	# Proteins	Master Protein Accessions	Protein Accessions	# Missed Cleavages	Charge	DeltaScore	DeltaCn	Rank	Search Engine Rank	m/z [Da]	MH+ [Da]	Theo. MH+ [Da]	DeltaM [ppm]	Deltam/z [Da]	Activation Type	MS Order	Isolation Interference [%]	Ion Inject Time [ms]	RT [min]	First Scan	Spectrum File	File ID	XCorr	# Protein Groups
	FALSE	High	Sequest HT (A2)	Unambiguous	SYScQVTHEGSTVEK	C4(Carbamidomethyl)	2	NP_001171597.1	NP_001243225.1; NP_001171597.1	0	2	0.8347	0	1	1	856.383	1711.76	1711.76	-0.71	-0.0006	HCD (High Energy Collision Dissociation)	MS2	24.441	30	14.7746	16309	02272025_Fatema_2-26-25_Plasma.raw	F5	4.84	1
	FALSE	High	Sequest HT (A2)	Unambiguous	YAASSYLSLTPEQWK		2	NP_001171597.1	NP_001243225.1; NP_001171597.1	0	2	0.7724	0	1	1	872.433	1743.86	1743.86	0.27	0.00024	HCD (High Energy Collision Dissociation)	MS2	1.45563	13.125	65.8719	88396	02272025_Fatema_2-26-25_Plasma.raw	F5	4.35	1
	FALSE	High	Sequest HT (A2)	Unambiguous	ANPTVTLFPPSSEELQANK		2	NP_001171597.1	NP_001243225.1; NP_001171597.1	0	2	0.7981	0	1	1	1022.02	2043.04	2043.04	0.38	0.00039	HCD (High Energy Collision Dissociation)	MS2	2.38714	30	62.141	83168	02272025_Fatema_2-26-25_Plasma.raw	F5	4.16	1
	FALSE	High	Sequest HT (A2)	Unambiguous	ANPTVTLFPPSSEELQANK		2	NP_001171597.1	NP_001243225.1; NP_001171597.1	0	2	0.7548	0	1	1	1022.02	2043.04	2043.04	-0.22	-0.00022	HCD (High Energy Collision Dissociation)	MS2	0	10.101	58.2012	77654	02272025_Fatema_2-26-25_Plasma.raw	F5	4.16	1
	FALSE	High	Sequest HT (A2)	Unambiguous	ANPTVTLFPPSSEELQANK		2	NP_001171597.1	NP_001243225.1; NP_001171597.1	0	3	0.7729	0	1	1	681.685	2043.04	2043.04	1	0.00068	HCD (High Energy Collision Dissociation)	MS2	2.02739	22.862	60.4752	80848	02272025_Fatema_2-26-25_Plasma.raw	F5	4.14	1
	FALSE	High	Sequest HT (A2)	Unambiguous	ANPTVTLFPPSSEELQANK		2	NP_001171597.1	NP_001243225.1; NP_001171597.1	0	3	0.7646	0	1	1	681.685	2043.04	2043.04	0.82	0.00056	HCD (High Energy Collision Dissociation)	MS2	9.399	13.883	59.8681	80000	02272025_Fatema_2-26-25_Plasma.raw	F5	4.12	1
	FALSE	High	Sequest HT (A2)	Unambiguous	ANPTVTLFPPSSEELQANK		2	NP_001171597.1	NP_001243225.1; NP_001171597.1	0	2	0.78	0	1	1	1022.03	2043.04	2043.04	1.99	0.00204	HCD (High Energy Collision Dissociation)	MS2	3.14588	27.284	60.929	81478	02272025_Fatema_2-26-25_Plasma.raw	F5	4.09	1
	FALSE	High	Sequest HT (A2)	Unambiguous	ANPTVTLFPPSSEELQANK		2	NP_001171597.1	NP_001243225.1; NP_001171597.1	0	3	0.7726	0	1	1	681.686	2043.04	2043.04	1.54	0.00105	HCD (High Energy Collision Dissociation)	MS2	7.73948	10.447	59.2623	79147	02272025_Fatema_2-26-25_Plasma.raw	F5	4.09	1
	FALSE	High	Sequest HT (A2)	Unambiguous	ANPTVTLFPPSSEELQANK		2	NP_001171597.1	NP_001243225.1; NP_001171597.1	0	2	0.7759	0	1	1	1022.02	2043.04	2043.04	0.14	0.00014	HCD (High Energy Collision Dissociation)	MS2	0	13.377	59.1109	78934	02272025_Fatema_2-26-25_Plasma.raw	F5	4.06	1
	FALSE	High	Sequest HT (A2)	Unambiguous	ANPTVTLFPPSSEELQANK		2	NP_001171597.1	NP_001243225.1; NP_001171597.1	0	2	0.7519	0	1	1	1022.02	2043.04	2043.04	-0.22	-0.00022	HCD (High Energy Collision Dissociation)	MS2	1.3142	19.161	60.3217	80633	02272025_Fatema_2-26-25_Plasma.raw	F5	4.03	1
	FALSE	High	Sequest HT (A2)	Unambiguous	ANPTVTLFPPSSEELQANK		2	NP_001171597.1	NP_001243225.1; NP_001171597.1	0	2	0.7431	0	1	1	1022.02	2043.04	2043.04	-0.58	-0.00059	HCD (High Energy Collision Dissociation)	MS2	4.89522	29.23	61.8383	82744	02272025_Fatema_2-26-25_Plasma.raw	F5	3.97	1
	FALSE	High	Sequest HT (A2)	Unambiguous	ANPTVTLFPPSSEELQANK		2	NP_001171597.1	NP_001243225.1; NP_001171597.1	0	2	0.7187	0	1	1	1022.02	2043.04	2043.04	-0.16	-0.00016	HCD (High Energy Collision Dissociation)	MS2	0	8.067	57.8985	77228	02272025_Fatema_2-26-25_Plasma.raw	F5	3.91	1
	FALSE	High	Sequest HT (A2)	Unambiguous	ANPTVTLFPPSSEELQANK		2	NP_001171597.1	NP_001243225.1; NP_001171597.1	0	2	0.7231	0	1	1	1022.02	2043.04	2043.04	0.02	2e-05	HCD (High Energy Collision Dissociation)	MS2	0	22.998	60.02	80213	02272025_Fatema_2-26-25_Plasma.raw	F5	3.9	1
	FALSE	High	Sequest HT (A2)	Unambiguous	ATLVcLISDFYPGAVTVAWK	C5(Carbamidomethyl)	2	NP_001171597.1	NP_001243225.1; NP_001171597.1	0	3	0.6335	0	1	1	737.723	2211.16	2211.15	1.79	0.00132	HCD (High Energy Collision Dissociation)	MS2	1.96366	30	95.6581	129638	02272025_Fatema_2-26-25_Plasma.raw	F5	3.82	1
	FALSE	High	Sequest HT (A2)	Unambiguous	ANPTVTLFPPSSEELQANK		2	NP_001171597.1	NP_001243225.1; NP_001171597.1	0	2	0.7989	0	1	1	1022.02	2043.04	2043.04	0.62	0.00063	HCD (High Energy Collision Dissociation)	MS2	0	27.213	60.6254	81057	02272025_Fatema_2-26-25_Plasma.raw	F5	3.78	1
	FALSE	High	Sequest HT (A2)	Unambiguous	ANPTVTLFPPSSEELQANK		2	NP_001171597.1	NP_001243225.1; NP_001171597.1	0	2	0.7234	0	1	1	1022.02	2043.04	2043.04	0.56	0.00057	HCD (High Energy Collision Dissociation)	MS2	0	26.024	61.5364	82323	02272025_Fatema_2-26-25_Plasma.raw	F5	3.76	1
	FALSE	High	Sequest HT (A2)	Unambiguous	ANPTVTLFPPSSEELQANK		2	NP_001171597.1	NP_001243225.1; NP_001171597.1	0	2	0.7181	0	1	1	1022.02	2043.04	2043.04	0.14	0.00014	HCD (High Energy Collision Dissociation)	MS2	0	13.694	59.4126	79359	02272025_Fatema_2-26-25_Plasma.raw	F5	3.76	1
	FALSE	High	Sequest HT (A2)	Unambiguous	ANPTVTLFPPSSEELQANK		2	NP_001171597.1	NP_001243225.1; NP_001171597.1	0	3	0.696	0	1	1	681.685	2043.04	2043.04	1.27	0.00086	HCD (High Energy Collision Dissociation)	MS2	12.403	30	62.292	83380	02272025_Fatema_2-26-25_Plasma.raw	F5	3.75	1
	FALSE	High	Sequest HT (A2)	Unambiguous	ANPTVTLFPPSSEELQANK		2	NP_001171597.1	NP_001243225.1; NP_001171597.1	0	2	0.7682	0	1	1	1022.02	2043.04	2043.04	0.26	0.00027	HCD (High Energy Collision Dissociation)	MS2	1.70319	19.039	59.7181	79791	02272025_Fatema_2-26-25_Plasma.raw	F5	3.71	1
	FALSE	High	Sequest HT (A2)	Unambiguous	ANPTVTLFPPSSEELQANK		2	NP_001171597.1	NP_001243225.1; NP_001171597.1	0	2	0.7151	0	1	1	1022.02	2043.04	2043.04	-0.22	-0.00022	HCD (High Energy Collision Dissociation)	MS2	0	8.863	58.5047	78082	02272025_Fatema_2-26-25_Plasma.raw	F5	3.65	1
	FALSE	High	Sequest HT (A2)	Unambiguous	ANPTVTLFPPSSEELQANK		2	NP_001171597.1	NP_001243225.1; NP_001171597.1	0	3	0.7425	0	1	1	681.686	2043.04	2043.04	1.72	0.00117	HCD (High Energy Collision Dissociation)	MS2	0	30	60.7792	81270	02272025_Fatema_2-26-25_Plasma.raw	F5	3.65	1
	FALSE	High	Sequest HT (A2)	Unambiguous	ANPTVTLFPPSSEELQANK		2	NP_001171597.1	NP_001243225.1; NP_001171597.1	0	3	0.7293	0	1	1	681.686	2043.04	2043.04	1.36	0.00093	HCD (High Energy Collision Dissociation)	MS2	1.64953	30	61.0801	81688	02272025_Fatema_2-26-25_Plasma.raw	F5	3.62	1
	FALSE	High	Sequest HT (A2)	Unambiguous	ANPTVTLFPPSSEELQANK		2	NP_001171597.1	NP_001243225.1; NP_001171597.1	0	3	0.8089	0	1	1	681.685	2043.04	2043.04	1.18	0.0008	HCD (High Energy Collision Dissociation)	MS2	1.90978	8.121	58.7558	78435	02272025_Fatema_2-26-25_Plasma.raw	F5	3.61	1
	FALSE	High	Sequest HT (A2)	Unambiguous	ANPTVTLFPPSSEELQANK		2	NP_001171597.1	NP_001243225.1; NP_001171597.1	0	3	0.7361	0	1	1	681.685	2043.04	2043.04	0.91	0.00062	HCD (High Energy Collision Dissociation)	MS2	4.0255	19.339	60.1715	80423	02272025_Fatema_2-26-25_Plasma.raw	F5	3.6	1
	FALSE	High	Sequest HT (A2)	Unambiguous	ANPTVTLFPPSSEELQANK		2	NP_001171597.1	NP_001243225.1; NP_001171597.1	0	2	0.7298	0	1	1	1022.02	2043.04	2043.04	-0.22	-0.00022	HCD (High Energy Collision Dissociation)	MS2	0	11.141	58.8069	78507	02272025_Fatema_2-26-25_Plasma.raw	F5	3.59	1
	FALSE	High	Sequest HT (A2)	Unambiguous	ANPTVTLFPPSSEELQANK		2	NP_001171597.1	NP_001243225.1; NP_001171597.1	0	3	0.7787	0	1	1	681.685	2043.04	2043.04	1.09	0.00074	HCD (High Energy Collision Dissociation)	MS2	4.62755	7.281	58.25	77723	02272025_Fatema_2-26-25_Plasma.raw	F5	3.57	1
	FALSE	High	Sequest HT (A2)	Unambiguous	ANPTVTLFPPSSEELQANK		2	NP_001171597.1	NP_001243225.1; NP_001171597.1	0	3	0.8182	0	1	1	681.686	2043.04	2043.04	1.45	0.00099	HCD (High Energy Collision Dissociation)	MS2	12.1193	7.051	59.565	79575	02272025_Fatema_2-26-25_Plasma.raw	F5	3.52	1
	FALSE	High	Sequest HT (A2)	Unambiguous	ANPTVTLFPPSSEELQANK		2	NP_001171597.1	NP_001243225.1; NP_001171597.1	0	2	0.7399	0	1	1	1022.02	2043.04	2043.04	0.02	2e-05	HCD (High Energy Collision Dissociation)	MS2	4.30894	25.853	61.2327	81901	02272025_Fatema_2-26-25_Plasma.raw	F5	3.46	1
	FALSE	High	Sequest HT (A2)	Unambiguous	YAASSYLSLTPEQWK		2	NP_001171597.1	NP_001243225.1; NP_001171597.1	0	2	0.8195	0	1	1	872.433	1743.86	1743.86	0.13	0.00011	HCD (High Energy Collision Dissociation)	MS2	27.6371	30	65.5978	88019	02272025_Fatema_2-26-25_Plasma.raw	F5	3.38	1
	FALSE	High	Sequest HT (A2)	Unambiguous	YAASSYLSLTPEQWK		2	NP_001171597.1	NP_001243225.1; NP_001171597.1	0	2	0.7319	0	1	1	872.434	1743.86	1743.86	1.46	0.00127	HCD (High Energy Collision Dissociation)	MS2	2.4509	14.113	66.2786	88961	02272025_Fatema_2-26-25_Plasma.raw	F5	3.32	1
	FALSE	High	Sequest HT (A2)	Unambiguous	ANPTVTLFPPSSEELQANK		2	NP_001171597.1	NP_001243225.1; NP_001171597.1	0	3	0.5762	0	1	1	681.685	2043.04	2043.04	0.73	0.0005	HCD (High Energy Collision Dissociation)	MS2	9.64411	30	60.2128	80483	02272025_Fatema_2-26-25_Plasma.raw	F5	3.28	1
	FALSE	High	Sequest HT (A2)	Unambiguous	ANPTVTLFPPSSEELQANK		2	NP_001171597.1	NP_001243225.1; NP_001171597.1	0	3	0.8125	0	1	1	681.685	2043.04	2043.04	0.91	0.00062	HCD (High Energy Collision Dissociation)	MS2	1.06705	4.304	59.0085	78790	02272025_Fatema_2-26-25_Plasma.raw	F5	3.2	1
	FALSE	High	Sequest HT (A2)	Unambiguous	ANPTVTLFPPSSEELQANK		2	NP_001171597.1	NP_001243225.1; NP_001171597.1	0	3	0.6782	0	1	1	681.685	2043.04	2043.04	1	0.00068	HCD (High Energy Collision Dissociation)	MS2	32.1449	13.952	62.5974	83813	02272025_Fatema_2-26-25_Plasma.raw	F5	3.17	1
	FALSE	High	Sequest HT (A2)	Unambiguous	ATLVcLISDFYPGAVTVAWK	C5(Carbamidomethyl)	2	NP_001171597.1	NP_001243225.1; NP_001171597.1	0	2	0.5673	0	1	1	1106.08	2211.15	2211.15	-0.08	-9e-05	HCD (High Energy Collision Dissociation)	MS2	1.24447	30	95.6594	129640	02272025_Fatema_2-26-25_Plasma.raw	F5	3.12	1
	FALSE	High	Sequest HT (A2)	Unambiguous	YAASSYLSLTPEQWK		2	NP_001171597.1	NP_001243225.1; NP_001171597.1	0	3	0.6528	0	1	1	581.959	1743.86	1743.86	1.63	0.00095	HCD (High Energy Collision Dissociation)	MS2	21.0786	30	66.2307	88895	02272025_Fatema_2-26-25_Plasma.raw	F5	2.88	1
	FALSE	High	Sequest HT (A2)	Unambiguous	ANPTVTLFPPSSEELQANK		2	NP_001171597.1	NP_001243225.1; NP_001171597.1	0	3	0.5187	0	1	1	681.685	2043.04	2043.04	1.18	0.0008	HCD (High Energy Collision Dissociation)	MS2	19.749	30	62.9056	84246	02272025_Fatema_2-26-25_Plasma.raw	F5	2.68	1
	FALSE	High	Sequest HT (A2)	Unambiguous	ANPTVTLFPPSSEELQANK		2	NP_001171597.1	NP_001243225.1; NP_001171597.1	0	3	0.4851	0	1	1	681.684	2043.04	2043.04	-1.42	-0.00097	HCD (High Energy Collision Dissociation)	MS2	35.6633	30	63.2266	84700	02272025_Fatema_2-26-25_Plasma.raw	F5	2.68	1
	FALSE	High	Sequest HT (A2)	Unambiguous	ANPTVTLFPPSSEELQANK		2	NP_001171597.1	NP_001243225.1; NP_001171597.1	0	3	0.4887	0	1	1	681.685	2043.04	2043.04	0.55	0.00038	HCD (High Energy Collision Dissociation)	MS2	0	30	60.6128	81042	02272025_Fatema_2-26-25_Plasma.raw	F5	2.66	1
	FALSE	High	Sequest HT (A2)	Unambiguous	ANPTVTLFPPSSEELQANK		2	NP_001171597.1	NP_001243225.1; NP_001171597.1	0	3	0.6705	0	1	1	681.686	2043.04	2043.04	1.72	0.00117	HCD (High Energy Collision Dissociation)	MS2	24.647	10.592	61.6864	82532	02272025_Fatema_2-26-25_Plasma.raw	F5	2.58	1
	FALSE	High	Sequest HT (A2)	Unambiguous	ANPTVTLFPPSSEELQANK		2	NP_001171597.1	NP_001243225.1; NP_001171597.1	0	3	0.7031	0	1	1	681.685	2043.04	2043.04	0.37	0.00025	HCD (High Energy Collision Dissociation)	MS2	2.83061	3.531	58.5035	78080	02272025_Fatema_2-26-25_Plasma.raw	F5	2.56	1
	FALSE	High	Sequest HT (A2)	Unambiguous	ANPTVTLFPPSSEELQANK		2	NP_001171597.1	NP_001243225.1; NP_001171597.1	0	3	0.7393	0	1	1	681.685	2043.04	2043.04	0.91	0.00062	HCD (High Energy Collision Dissociation)	MS2	58.6354	3.083	57.9491	77299	02272025_Fatema_2-26-25_Plasma.raw	F5	2.34	1
FALSE	Master Protein	NP_001054.1	serotransferrin isoform 1 precursor [Homo sapiens]	34	21	48	21	698	77	7.12	143.33	21	1
	Checked	Confidence	Identifying Node	PSM Ambiguity	Annotated Sequence	Modifications	# Proteins	Master Protein Accessions	Protein Accessions	# Missed Cleavages	Charge	DeltaScore	DeltaCn	Rank	Search Engine Rank	m/z [Da]	MH+ [Da]	Theo. MH+ [Da]	DeltaM [ppm]	Deltam/z [Da]	Activation Type	MS Order	Isolation Interference [%]	Ion Inject Time [ms]	RT [min]	First Scan	Spectrum File	File ID	XCorr	# Protein Groups
	FALSE	High	Sequest HT (A2)	Unambiguous	SDNcEDTPEAGYFAVAVVK	C4(Carbamidomethyl)	3	NP_001054.1	NP_001054.1; NP_001341632.1; NP_001341633.1	0	2	0.7414	0	1	1	1036.47	2071.93	2071.93	-0.79	-0.00082	HCD (High Energy Collision Dissociation)	MS2	5.55211	24.858	62.4437	83595	02272025_Fatema_2-26-25_Plasma.raw	F5	4.95	1
	FALSE	High	Sequest HT (A2)	Unambiguous	SDNcEDTPEAGYFAVAVVK	C4(Carbamidomethyl)	3	NP_001054.1	NP_001054.1; NP_001341632.1; NP_001341633.1	0	2	0.7656	0	1	1	1036.47	2071.93	2071.93	0.27	0.00028	HCD (High Energy Collision Dissociation)	MS2	2.41704	12.921	62.1403	83167	02272025_Fatema_2-26-25_Plasma.raw	F5	4.65	1
	FALSE	High	Sequest HT (A2)	Unambiguous	SAGWNIPIGLLYcDLPEPR	C13(Carbamidomethyl)	3	NP_001054.1	NP_001054.1; NP_001341632.1; NP_001341633.1	0	2	0.8726	0	1	1	1086.05	2171.09	2171.1	-0.51	-0.00055	HCD (High Energy Collision Dissociation)	MS2	0	17.117	92.9313	125884	02272025_Fatema_2-26-25_Plasma.raw	F5	4.16	1
	FALSE	High	Sequest HT (A2)	Unambiguous	SAGWNIPIGLLYcDLPEPR	C13(Carbamidomethyl)	3	NP_001054.1	NP_001054.1; NP_001341632.1; NP_001341633.1	0	3	0.8785	0	1	1	724.37	2171.1	2171.1	0.19	0.00014	HCD (High Energy Collision Dissociation)	MS2	2.07791	6.23	92.8809	125814	02272025_Fatema_2-26-25_Plasma.raw	F5	3.95	1
	FALSE	High	Sequest HT (A2)	Unambiguous	SAGWNIPIGLLYcDLPEPR	C13(Carbamidomethyl)	3	NP_001054.1	NP_001054.1; NP_001341632.1; NP_001341633.1	0	2	0.8903	0	1	1	1086.05	2171.1	2171.1	-0.06	-6e-05	HCD (High Energy Collision Dissociation)	MS2	0	30	92.6401	125485	02272025_Fatema_2-26-25_Plasma.raw	F5	3.92	1
	FALSE	High	Sequest HT (A2)	Unambiguous	SDNcEDTPEAGYFAVAVVK	C4(Carbamidomethyl)	3	NP_001054.1	NP_001054.1; NP_001341632.1; NP_001341633.1	0	3	0.8549	0	1	1	691.315	2071.93	2071.93	1.32	0.00091	HCD (High Energy Collision Dissociation)	MS2	28.1457	30	62.2913	83379	02272025_Fatema_2-26-25_Plasma.raw	F5	3.86	1
	FALSE	High	Sequest HT (A2)	Unambiguous	SDNcEDTPEAGYFAVAVVK	C4(Carbamidomethyl)	3	NP_001054.1	NP_001054.1; NP_001341632.1; NP_001341633.1	0	2	0.7953	0	1	1	1036.47	2071.92	2071.93	-1.73	-0.0018	HCD (High Energy Collision Dissociation)	MS2	17.8868	30	62.7579	84040	02272025_Fatema_2-26-25_Plasma.raw	F5	3.86	1
	FALSE	High	Sequest HT (A2)	Unambiguous	FDEFFSEGcAPGSK	C9(Carbamidomethyl)	3	NP_001054.1	NP_001054.1; NP_001341632.1; NP_001341633.1	0	2	0.9392	0	1	1	789.333	1577.66	1577.66	0.59	0.00047	HCD (High Energy Collision Dissociation)	MS2	34.6702	30	50.1848	66371	02272025_Fatema_2-26-25_Plasma.raw	F5	3.78	1
	FALSE	High	Sequest HT (A2)	Unambiguous	ADRDQYELLcLDNTR	C10(Carbamidomethyl)	3	NP_001054.1	NP_001054.1; NP_001341632.1; NP_001341633.1	1	3	0.7306	0	1	1	627.964	1881.88	1881.88	0.68	0.00043	HCD (High Energy Collision Dissociation)	MS2	70.817	27.853	47.6255	62795	02272025_Fatema_2-26-25_Plasma.raw	F5	3.6	1
	FALSE	High	Sequest HT (A2)	Unambiguous	DQYELLcLDNTR	C7(Carbamidomethyl)	3	NP_001054.1	NP_001054.1; NP_001341632.1; NP_001341633.1	0	2	0.8855	0	1	1	770.359	1539.71	1539.71	0.53	0.00041	HCD (High Energy Collision Dissociation)	MS2	19.9653	5.52	59.412	79358	02272025_Fatema_2-26-25_Plasma.raw	F5	3.58	1
	FALSE	High	Sequest HT (A2)	Unambiguous	DQYELLcLDNTR	C7(Carbamidomethyl)	3	NP_001054.1	NP_001054.1; NP_001341632.1; NP_001341633.1	0	2	0.8732	0	1	1	770.359	1539.71	1539.71	-0.34	-0.00027	HCD (High Energy Collision Dissociation)	MS2	28.2098	24.141	59.114	78939	02272025_Fatema_2-26-25_Plasma.raw	F5	3.39	1
	FALSE	High	Sequest HT (A2)	Unambiguous	SDNcEDTPEAGYFAVAVVK	C4(Carbamidomethyl)	3	NP_001054.1	NP_001054.1; NP_001341632.1; NP_001341633.1	0	3	0.6726	0	1	1	691.314	2071.93	2071.93	-0.18	-0.00012	HCD (High Energy Collision Dissociation)	MS2	35.4998	30	62.604	83823	02272025_Fatema_2-26-25_Plasma.raw	F5	3.36	1
	FALSE	High	Sequest HT (A2)	Unambiguous	EGTcPEAPTDEcKPVK	C4(Carbamidomethyl); C12(Carbamidomethyl)	3	NP_001054.1	NP_001054.1; NP_001341632.1; NP_001341633.1	0	3	0.8065	0	1	1	606.606	1817.8	1817.8	-1.11	-0.00067	HCD (High Energy Collision Dissociation)	MS2	20.3267	30	16.5157	18783	02272025_Fatema_2-26-25_Plasma.raw	F5	3.36	1
	FALSE	High	Sequest HT (A2)	Unambiguous	IEcVSAETTEDcIAK	C3(Carbamidomethyl); C12(Carbamidomethyl)	3	NP_001054.1	NP_001054.1; NP_001341632.1; NP_001341633.1	0	2	0.7313	0	1	1	863.387	1725.77	1725.77	0.02	2e-05	HCD (High Energy Collision Dissociation)	MS2	12.0895	4.416	34.9939	44961	02272025_Fatema_2-26-25_Plasma.raw	F5	3.35	1
	FALSE	High	Sequest HT (A2)	Unambiguous	cDEWSVNSVGK	C1(Carbamidomethyl)	3	NP_001054.1	NP_001054.1; NP_001341632.1; NP_001341633.1	0	2	0.7744	0	1	1	640.783	1280.56	1280.56	0.74	0.00047	HCD (High Energy Collision Dissociation)	MS2	80.0785	30	34.0427	43609	02272025_Fatema_2-26-25_Plasma.raw	F5	3.28	1
	FALSE	High	Sequest HT (A2)	Unambiguous	ADRDQYELLcLDNTR	C10(Carbamidomethyl)	3	NP_001054.1	NP_001054.1; NP_001341632.1; NP_001341633.1	1	3	0.7307	0	1	1	627.964	1881.88	1881.88	0.68	0.00043	HCD (High Energy Collision Dissociation)	MS2	4.19838	2.199	47.9196	63209	02272025_Fatema_2-26-25_Plasma.raw	F5	3.23	1
	FALSE	High	Sequest HT (A2)	Unambiguous	SAGWNIPIGLLYcDLPEPR	C13(Carbamidomethyl)	3	NP_001054.1	NP_001054.1; NP_001341632.1; NP_001341633.1	0	3	0.8069	0	1	1	724.37	2171.1	2171.1	0.36	0.00026	HCD (High Energy Collision Dissociation)	MS2	12.1445	30	93.1877	126238	02272025_Fatema_2-26-25_Plasma.raw	F5	3.21	1
	FALSE	High	Sequest HT (A2)	Unambiguous	DcHLAQVPSHTVVAR	C2(Carbamidomethyl)	3	NP_001054.1	NP_001054.1; NP_001341632.1; NP_001341633.1	0	3	0.7166	0	1	1	563.955	1689.85	1689.85	0.16	9e-05	HCD (High Energy Collision Dissociation)	MS2	44.269	30	25.114	30960	02272025_Fatema_2-26-25_Plasma.raw	F5	3.07	1
	FALSE	High	Sequest HT (A2)	Unambiguous	FDEFFSEGcAPGSK	C9(Carbamidomethyl)	3	NP_001054.1	NP_001054.1; NP_001341632.1; NP_001341633.1	0	2	0.9967	0	1	1	789.333	1577.66	1577.66	0.51	0.0004	HCD (High Energy Collision Dissociation)	MS2	3.31809	2.608	50.4814	66790	02272025_Fatema_2-26-25_Plasma.raw	F5	3.07	1
	FALSE	High	Sequest HT (A2)	Unambiguous	cDEWSVNSVGK	C1(Carbamidomethyl)	3	NP_001054.1	NP_001054.1; NP_001341632.1; NP_001341633.1	0	2	0.7401	0	1	1	640.783	1280.56	1280.56	1.4	0.0009	HCD (High Energy Collision Dissociation)	MS2	80.7442	30	34.0002	43549	02272025_Fatema_2-26-25_Plasma.raw	F5	3.04	1
	FALSE	High	Sequest HT (A2)	Unambiguous	cDEWSVNSVGK	C1(Carbamidomethyl)	3	NP_001054.1	NP_001054.1; NP_001341632.1; NP_001341633.1	0	2	0.7874	0	1	1	640.783	1280.56	1280.56	0.45	0.00029	HCD (High Energy Collision Dissociation)	MS2	27.7355	30	34.3504	44048	02272025_Fatema_2-26-25_Plasma.raw	F5	3.01	1
	FALSE	High	Sequest HT (A2)	Unambiguous	KSASDLTWDNLK		3	NP_001054.1	NP_001054.1; NP_001341632.1; NP_001341633.1	1	2	0.6113	0	1	1	689.353	1377.7	1377.7	-1.96	-0.00135	HCD (High Energy Collision Dissociation)	MS2	87.9627	25.966	35.6346	45869	02272025_Fatema_2-26-25_Plasma.raw	F5	3.01	1
	FALSE	High	Sequest HT (A2)	Unambiguous	DQYELLcLDNTR	C7(Carbamidomethyl)	3	NP_001054.1	NP_001054.1; NP_001341632.1; NP_001341633.1	0	2	0.7967	0	1	1	770.36	1539.71	1539.71	1.4	0.00108	HCD (High Energy Collision Dissociation)	MS2	41.5371	30	64.763	86855	02272025_Fatema_2-26-25_Plasma.raw	F5	3	1
	FALSE	High	Sequest HT (A2)	Unambiguous	LKcDEWSVNSVGK	C3(Carbamidomethyl)	3	NP_001054.1	NP_001054.1; NP_001341632.1; NP_001341633.1	1	3	0.7088	0	1	1	507.918	1521.74	1521.74	1.99	0.00101	HCD (High Energy Collision Dissociation)	MS2	19.469	23.576	31.0159	39325	02272025_Fatema_2-26-25_Plasma.raw	F5	2.85	1
	FALSE	High	Sequest HT (A2)	Unambiguous	EFQLFSSPHGK		3	NP_001054.1	NP_001054.1; NP_001341632.1; NP_001341633.1	0	2	0.5825	0	1	1	638.82	1276.63	1276.63	0.53	0.00034	HCD (High Energy Collision Dissociation)	MS2	74.3742	30	36.7229	47401	02272025_Fatema_2-26-25_Plasma.raw	F5	2.85	1
	FALSE	High	Sequest HT (A2)	Unambiguous	IEcVSAETTEDcIAK	C3(Carbamidomethyl); C12(Carbamidomethyl)	3	NP_001054.1	NP_001054.1; NP_001341632.1; NP_001341633.1	0	2	0.7199	0	1	1	863.387	1725.77	1725.77	0.02	2e-05	HCD (High Energy Collision Dissociation)	MS2	0	30	31.2822	39705	02272025_Fatema_2-26-25_Plasma.raw	F5	2.82	1
	FALSE	High	Sequest HT (A2)	Unambiguous	HSTIFENLANK		3	NP_001054.1	NP_001054.1; NP_001341632.1; NP_001341633.1	0	2	0.5421	0	1	1	637.33	1273.65	1273.65	-0.7	-0.00045	HCD (High Energy Collision Dissociation)	MS2	80.5996	30	31.4273	39912	02272025_Fatema_2-26-25_Plasma.raw	F5	2.73	1
	FALSE	High	Sequest HT (A2)	Unambiguous	EGYYGYTGAFR		3	NP_001054.1	NP_001054.1; NP_001341632.1; NP_001341633.1	0	2	0.8524	0	1	1	642.289	1283.57	1283.57	1.25	0.0008	HCD (High Energy Collision Dissociation)	MS2	95.6535	30	45.3765	59628	02272025_Fatema_2-26-25_Plasma.raw	F5	2.71	1
	FALSE	High	Sequest HT (A2)	Unambiguous	KASYLDcIR	C7(Carbamidomethyl)	2	NP_001054.1	NP_001054.1; NP_001341632.1	1	2	0.6827	0	1	1	563.29	1125.57	1125.57	-0.25	-0.00014	HCD (High Energy Collision Dissociation)	MS2	55.7078	7.078	25.2574	31164	02272025_Fatema_2-26-25_Plasma.raw	F5	2.71	1
	FALSE	High	Sequest HT (A2)	Unambiguous	DYELLcLDGTR	C6(Carbamidomethyl)	3	NP_001054.1	NP_001054.1; NP_001341632.1; NP_001341633.1	0	2	0.8433	0	1	1	677.819	1354.63	1354.63	0.48	0.00033	HCD (High Energy Collision Dissociation)	MS2	1.65705	1.649	62.0374	83022	02272025_Fatema_2-26-25_Plasma.raw	F5	2.68	1
	FALSE	High	Sequest HT (A2)	Unambiguous	DYELLcLDGTR	C6(Carbamidomethyl)	3	NP_001054.1	NP_001054.1; NP_001341632.1; NP_001341633.1	0	2	0.7143	0	1	1	677.82	1354.63	1354.63	1.02	0.00069	HCD (High Energy Collision Dissociation)	MS2	4.98857	2.528	61.7849	82669	02272025_Fatema_2-26-25_Plasma.raw	F5	2.66	1
	FALSE	High	Sequest HT (A2)	Unambiguous	DQYELLcLDNTR	C7(Carbamidomethyl)	3	NP_001054.1	NP_001054.1; NP_001341632.1; NP_001341633.1	0	2	0.834	0	1	1	770.359	1539.71	1539.71	-0.42	-0.00033	HCD (High Energy Collision Dissociation)	MS2	57.3914	10.21	59.669	79723	02272025_Fatema_2-26-25_Plasma.raw	F5	2.65	1
	FALSE	High	Sequest HT (A2)	Unambiguous	KASYLDcIR	C7(Carbamidomethyl)	2	NP_001054.1	NP_001054.1; NP_001341632.1	1	3	0.5465	0	1	1	375.862	1125.57	1125.57	-0.91	-0.00034	HCD (High Energy Collision Dissociation)	MS2	48.5339	30	25.1819	31057	02272025_Fatema_2-26-25_Plasma.raw	F5	2.58	1
	FALSE	High	Sequest HT (A2)	Unambiguous	DGAGDVAFVK		3	NP_001054.1	NP_001054.1; NP_001341632.1; NP_001341633.1	0	2	0.6522	0	1	1	489.749	978.49	978.489	0.72	0.00035	HCD (High Energy Collision Dissociation)	MS2	27.1036	3.475	32.1712	40964	02272025_Fatema_2-26-25_Plasma.raw	F5	2.53	1
	FALSE	High	Sequest HT (A2)	Unambiguous	EDPQTFYYAVAVVK		2	NP_001054.1	NP_001054.1; NP_001341632.1	0	3	0.724	0	1	1	543.944	1629.82	1629.82	0.89	0.00049	HCD (High Energy Collision Dissociation)	MS2	60.5107	30	66.187	88835	02272025_Fatema_2-26-25_Plasma.raw	F5	2.5	1
	FALSE	High	Sequest HT (A2)	Unambiguous	EDPQTFYYAVAVVK		2	NP_001054.1	NP_001054.1; NP_001341632.1	0	3	0.743	0	1	1	543.944	1629.82	1629.82	0.89	0.00049	HCD (High Energy Collision Dissociation)	MS2	53.6745	9.95	66.4818	89246	02272025_Fatema_2-26-25_Plasma.raw	F5	2.49	1
	FALSE	High	Sequest HT (A2)	Unambiguous	HSTIFENLANK		3	NP_001054.1	NP_001054.1; NP_001341632.1; NP_001341633.1	0	3	0.5796	0	1	1	425.222	1273.65	1273.65	-0.52	-0.00022	HCD (High Energy Collision Dissociation)	MS2	77.3255	30	31.0823	39420	02272025_Fatema_2-26-25_Plasma.raw	F5	2.45	1
	FALSE	High	Sequest HT (A2)	Unambiguous	SASDLTWDNLK		3	NP_001054.1	NP_001054.1; NP_001341632.1; NP_001341633.1	0	2	0.6885	0	1	1	625.306	1249.6	1249.61	-1.19	-0.00074	HCD (High Energy Collision Dissociation)	MS2	58.7604	1.386	47.0092	61921	02272025_Fatema_2-26-25_Plasma.raw	F5	2.44	1
	FALSE	High	Sequest HT (A2)	Unambiguous	KASYLDcIR	C7(Carbamidomethyl)	2	NP_001054.1	NP_001054.1; NP_001341632.1	1	3	0.5287	0	1	1	375.863	1125.57	1125.57	1.12	0.00042	HCD (High Energy Collision Dissociation)	MS2	64.4299	30	25.4709	31470	02272025_Fatema_2-26-25_Plasma.raw	F5	2.44	1
	FALSE	High	Sequest HT (A2)	Unambiguous	SVIPSDGPSVAcVK	C12(Carbamidomethyl)	2	NP_001054.1	NP_001054.1; NP_001341632.1	0	2	0.8714	0	1	1	708.364	1415.72	1415.72	0.78	0.00055	HCD (High Energy Collision Dissociation)	MS2	2.97173	1.661	38.9309	50532	02272025_Fatema_2-26-25_Plasma.raw	F5	2.41	1
	FALSE	High	Sequest HT (A2)	Unambiguous	DQYELLcLDNTR	C7(Carbamidomethyl)	3	NP_001054.1	NP_001054.1; NP_001341632.1; NP_001341633.1	0	3	0.6766	0	1	1	513.909	1539.71	1539.71	0.36	0.00018	HCD (High Energy Collision Dissociation)	MS2	66.3514	30	59.1381	78975	02272025_Fatema_2-26-25_Plasma.raw	F5	2.35	1
	FALSE	High	Sequest HT (A2)	Unambiguous	DQYELLcLDNTR	C7(Carbamidomethyl)	3	NP_001054.1	NP_001054.1; NP_001341632.1; NP_001341633.1	0	3	0.5769	0	1	1	513.909	1539.71	1539.71	1.31	0.00067	HCD (High Energy Collision Dissociation)	MS2	51.5422	30	59.422	79374	02272025_Fatema_2-26-25_Plasma.raw	F5	2.34	1
	FALSE	High	Sequest HT (A2)	Unambiguous	EGYYGYTGAFR		3	NP_001054.1	NP_001054.1; NP_001341632.1; NP_001341633.1	0	2	0.8938	0	1	1	642.289	1283.57	1283.57	0.67	0.00043	HCD (High Energy Collision Dissociation)	MS2	20.4203	6.178	45.6488	60010	02272025_Fatema_2-26-25_Plasma.raw	F5	2.26	1
	FALSE	High	Sequest HT (A2)	Unambiguous	SAGWNIPIGLLYcDLPEPR	C13(Carbamidomethyl)	3	NP_001054.1	NP_001054.1; NP_001341632.1; NP_001341633.1	0	2	0.7569	0	1	1	1086.05	2171.09	2171.1	-0.28	-0.00031	HCD (High Energy Collision Dissociation)	MS2	13.4574	30	93.2433	126315	02272025_Fatema_2-26-25_Plasma.raw	F5	2.18	1
	FALSE	High	Sequest HT (A2)	Unambiguous	DDTVcLAK	C5(Carbamidomethyl)	3	NP_001054.1	NP_001054.1; NP_001341632.1; NP_001341633.1	0	2	0.564	0	1	1	461.221	921.435	921.435	0.28	0.00013	HCD (High Energy Collision Dissociation)	MS2	14.0206	3.006	18.9813	22244	02272025_Fatema_2-26-25_Plasma.raw	F5	2.11	1
	FALSE	High	Sequest HT (A2)	Unambiguous	SDNcEDTPEAGYFAVAVVK	C4(Carbamidomethyl)	3	NP_001054.1	NP_001054.1; NP_001341632.1; NP_001341633.1	0	2	0.799	0	1	1	1036.47	2071.92	2071.93	-1.97	-0.00204	HCD (High Energy Collision Dissociation)	MS2	62.8639	30	64.743	86829	02272025_Fatema_2-26-25_Plasma.raw	F5	2.04	1
	FALSE	High	Sequest HT (A2)	Unambiguous	DDTVcLAK	C5(Carbamidomethyl)	3	NP_001054.1	NP_001054.1; NP_001341632.1; NP_001341633.1	0	2	0.5431	0	1	1	461.22	921.433	921.435	-1.25	-0.00058	HCD (High Energy Collision Dissociation)	MS2	52.1441	7.323	18.6867	21833	02272025_Fatema_2-26-25_Plasma.raw	F5	1.97	1
	FALSE	High	Sequest HT (A2)	Unambiguous	SVIPSDGPSVAcVK	C12(Carbamidomethyl)	2	NP_001054.1	NP_001054.1; NP_001341632.1	0	2	0.6302	0	1	1	708.363	1415.72	1415.72	-1.03	-0.00073	HCD (High Energy Collision Dissociation)	MS2	22.1985	30	39.1935	50907	02272025_Fatema_2-26-25_Plasma.raw	F5	1.92	1
FALSE	Master Protein Candidate	NP_001341632.1	serotransferrin isoform 2 [Homo sapiens]	36	21	48	21	654	72.2	7.01	143.33	21	1
	Checked	Confidence	Identifying Node	PSM Ambiguity	Annotated Sequence	Modifications	# Proteins	Master Protein Accessions	Protein Accessions	# Missed Cleavages	Charge	DeltaScore	DeltaCn	Rank	Search Engine Rank	m/z [Da]	MH+ [Da]	Theo. MH+ [Da]	DeltaM [ppm]	Deltam/z [Da]	Activation Type	MS Order	Isolation Interference [%]	Ion Inject Time [ms]	RT [min]	First Scan	Spectrum File	File ID	XCorr	# Protein Groups
	FALSE	High	Sequest HT (A2)	Unambiguous	SDNcEDTPEAGYFAVAVVK	C4(Carbamidomethyl)	3	NP_001054.1	NP_001054.1; NP_001341632.1; NP_001341633.1	0	2	0.7414	0	1	1	1036.47	2071.93	2071.93	-0.79	-0.00082	HCD (High Energy Collision Dissociation)	MS2	5.55211	24.858	62.4437	83595	02272025_Fatema_2-26-25_Plasma.raw	F5	4.95	1
	FALSE	High	Sequest HT (A2)	Unambiguous	SDNcEDTPEAGYFAVAVVK	C4(Carbamidomethyl)	3	NP_001054.1	NP_001054.1; NP_001341632.1; NP_001341633.1	0	2	0.7656	0	1	1	1036.47	2071.93	2071.93	0.27	0.00028	HCD (High Energy Collision Dissociation)	MS2	2.41704	12.921	62.1403	83167	02272025_Fatema_2-26-25_Plasma.raw	F5	4.65	1
	FALSE	High	Sequest HT (A2)	Unambiguous	SAGWNIPIGLLYcDLPEPR	C13(Carbamidomethyl)	3	NP_001054.1	NP_001054.1; NP_001341632.1; NP_001341633.1	0	2	0.8726	0	1	1	1086.05	2171.09	2171.1	-0.51	-0.00055	HCD (High Energy Collision Dissociation)	MS2	0	17.117	92.9313	125884	02272025_Fatema_2-26-25_Plasma.raw	F5	4.16	1
	FALSE	High	Sequest HT (A2)	Unambiguous	SAGWNIPIGLLYcDLPEPR	C13(Carbamidomethyl)	3	NP_001054.1	NP_001054.1; NP_001341632.1; NP_001341633.1	0	3	0.8785	0	1	1	724.37	2171.1	2171.1	0.19	0.00014	HCD (High Energy Collision Dissociation)	MS2	2.07791	6.23	92.8809	125814	02272025_Fatema_2-26-25_Plasma.raw	F5	3.95	1
	FALSE	High	Sequest HT (A2)	Unambiguous	SAGWNIPIGLLYcDLPEPR	C13(Carbamidomethyl)	3	NP_001054.1	NP_001054.1; NP_001341632.1; NP_001341633.1	0	2	0.8903	0	1	1	1086.05	2171.1	2171.1	-0.06	-6e-05	HCD (High Energy Collision Dissociation)	MS2	0	30	92.6401	125485	02272025_Fatema_2-26-25_Plasma.raw	F5	3.92	1
	FALSE	High	Sequest HT (A2)	Unambiguous	SDNcEDTPEAGYFAVAVVK	C4(Carbamidomethyl)	3	NP_001054.1	NP_001054.1; NP_001341632.1; NP_001341633.1	0	3	0.8549	0	1	1	691.315	2071.93	2071.93	1.32	0.00091	HCD (High Energy Collision Dissociation)	MS2	28.1457	30	62.2913	83379	02272025_Fatema_2-26-25_Plasma.raw	F5	3.86	1
	FALSE	High	Sequest HT (A2)	Unambiguous	SDNcEDTPEAGYFAVAVVK	C4(Carbamidomethyl)	3	NP_001054.1	NP_001054.1; NP_001341632.1; NP_001341633.1	0	2	0.7953	0	1	1	1036.47	2071.92	2071.93	-1.73	-0.0018	HCD (High Energy Collision Dissociation)	MS2	17.8868	30	62.7579	84040	02272025_Fatema_2-26-25_Plasma.raw	F5	3.86	1
	FALSE	High	Sequest HT (A2)	Unambiguous	FDEFFSEGcAPGSK	C9(Carbamidomethyl)	3	NP_001054.1	NP_001054.1; NP_001341632.1; NP_001341633.1	0	2	0.9392	0	1	1	789.333	1577.66	1577.66	0.59	0.00047	HCD (High Energy Collision Dissociation)	MS2	34.6702	30	50.1848	66371	02272025_Fatema_2-26-25_Plasma.raw	F5	3.78	1
	FALSE	High	Sequest HT (A2)	Unambiguous	ADRDQYELLcLDNTR	C10(Carbamidomethyl)	3	NP_001054.1	NP_001054.1; NP_001341632.1; NP_001341633.1	1	3	0.7306	0	1	1	627.964	1881.88	1881.88	0.68	0.00043	HCD (High Energy Collision Dissociation)	MS2	70.817	27.853	47.6255	62795	02272025_Fatema_2-26-25_Plasma.raw	F5	3.6	1
	FALSE	High	Sequest HT (A2)	Unambiguous	DQYELLcLDNTR	C7(Carbamidomethyl)	3	NP_001054.1	NP_001054.1; NP_001341632.1; NP_001341633.1	0	2	0.8855	0	1	1	770.359	1539.71	1539.71	0.53	0.00041	HCD (High Energy Collision Dissociation)	MS2	19.9653	5.52	59.412	79358	02272025_Fatema_2-26-25_Plasma.raw	F5	3.58	1
	FALSE	High	Sequest HT (A2)	Unambiguous	DQYELLcLDNTR	C7(Carbamidomethyl)	3	NP_001054.1	NP_001054.1; NP_001341632.1; NP_001341633.1	0	2	0.8732	0	1	1	770.359	1539.71	1539.71	-0.34	-0.00027	HCD (High Energy Collision Dissociation)	MS2	28.2098	24.141	59.114	78939	02272025_Fatema_2-26-25_Plasma.raw	F5	3.39	1
	FALSE	High	Sequest HT (A2)	Unambiguous	SDNcEDTPEAGYFAVAVVK	C4(Carbamidomethyl)	3	NP_001054.1	NP_001054.1; NP_001341632.1; NP_001341633.1	0	3	0.6726	0	1	1	691.314	2071.93	2071.93	-0.18	-0.00012	HCD (High Energy Collision Dissociation)	MS2	35.4998	30	62.604	83823	02272025_Fatema_2-26-25_Plasma.raw	F5	3.36	1
	FALSE	High	Sequest HT (A2)	Unambiguous	EGTcPEAPTDEcKPVK	C4(Carbamidomethyl); C12(Carbamidomethyl)	3	NP_001054.1	NP_001054.1; NP_001341632.1; NP_001341633.1	0	3	0.8065	0	1	1	606.606	1817.8	1817.8	-1.11	-0.00067	HCD (High Energy Collision Dissociation)	MS2	20.3267	30	16.5157	18783	02272025_Fatema_2-26-25_Plasma.raw	F5	3.36	1
	FALSE	High	Sequest HT (A2)	Unambiguous	IEcVSAETTEDcIAK	C3(Carbamidomethyl); C12(Carbamidomethyl)	3	NP_001054.1	NP_001054.1; NP_001341632.1; NP_001341633.1	0	2	0.7313	0	1	1	863.387	1725.77	1725.77	0.02	2e-05	HCD (High Energy Collision Dissociation)	MS2	12.0895	4.416	34.9939	44961	02272025_Fatema_2-26-25_Plasma.raw	F5	3.35	1
	FALSE	High	Sequest HT (A2)	Unambiguous	cDEWSVNSVGK	C1(Carbamidomethyl)	3	NP_001054.1	NP_001054.1; NP_001341632.1; NP_001341633.1	0	2	0.7744	0	1	1	640.783	1280.56	1280.56	0.74	0.00047	HCD (High Energy Collision Dissociation)	MS2	80.0785	30	34.0427	43609	02272025_Fatema_2-26-25_Plasma.raw	F5	3.28	1
	FALSE	High	Sequest HT (A2)	Unambiguous	ADRDQYELLcLDNTR	C10(Carbamidomethyl)	3	NP_001054.1	NP_001054.1; NP_001341632.1; NP_001341633.1	1	3	0.7307	0	1	1	627.964	1881.88	1881.88	0.68	0.00043	HCD (High Energy Collision Dissociation)	MS2	4.19838	2.199	47.9196	63209	02272025_Fatema_2-26-25_Plasma.raw	F5	3.23	1
	FALSE	High	Sequest HT (A2)	Unambiguous	SAGWNIPIGLLYcDLPEPR	C13(Carbamidomethyl)	3	NP_001054.1	NP_001054.1; NP_001341632.1; NP_001341633.1	0	3	0.8069	0	1	1	724.37	2171.1	2171.1	0.36	0.00026	HCD (High Energy Collision Dissociation)	MS2	12.1445	30	93.1877	126238	02272025_Fatema_2-26-25_Plasma.raw	F5	3.21	1
	FALSE	High	Sequest HT (A2)	Unambiguous	DcHLAQVPSHTVVAR	C2(Carbamidomethyl)	3	NP_001054.1	NP_001054.1; NP_001341632.1; NP_001341633.1	0	3	0.7166	0	1	1	563.955	1689.85	1689.85	0.16	9e-05	HCD (High Energy Collision Dissociation)	MS2	44.269	30	25.114	30960	02272025_Fatema_2-26-25_Plasma.raw	F5	3.07	1
	FALSE	High	Sequest HT (A2)	Unambiguous	FDEFFSEGcAPGSK	C9(Carbamidomethyl)	3	NP_001054.1	NP_001054.1; NP_001341632.1; NP_001341633.1	0	2	0.9967	0	1	1	789.333	1577.66	1577.66	0.51	0.0004	HCD (High Energy Collision Dissociation)	MS2	3.31809	2.608	50.4814	66790	02272025_Fatema_2-26-25_Plasma.raw	F5	3.07	1
	FALSE	High	Sequest HT (A2)	Unambiguous	cDEWSVNSVGK	C1(Carbamidomethyl)	3	NP_001054.1	NP_001054.1; NP_001341632.1; NP_001341633.1	0	2	0.7401	0	1	1	640.783	1280.56	1280.56	1.4	0.0009	HCD (High Energy Collision Dissociation)	MS2	80.7442	30	34.0002	43549	02272025_Fatema_2-26-25_Plasma.raw	F5	3.04	1
	FALSE	High	Sequest HT (A2)	Unambiguous	cDEWSVNSVGK	C1(Carbamidomethyl)	3	NP_001054.1	NP_001054.1; NP_001341632.1; NP_001341633.1	0	2	0.7874	0	1	1	640.783	1280.56	1280.56	0.45	0.00029	HCD (High Energy Collision Dissociation)	MS2	27.7355	30	34.3504	44048	02272025_Fatema_2-26-25_Plasma.raw	F5	3.01	1
	FALSE	High	Sequest HT (A2)	Unambiguous	KSASDLTWDNLK		3	NP_001054.1	NP_001054.1; NP_001341632.1; NP_001341633.1	1	2	0.6113	0	1	1	689.353	1377.7	1377.7	-1.96	-0.00135	HCD (High Energy Collision Dissociation)	MS2	87.9627	25.966	35.6346	45869	02272025_Fatema_2-26-25_Plasma.raw	F5	3.01	1
	FALSE	High	Sequest HT (A2)	Unambiguous	DQYELLcLDNTR	C7(Carbamidomethyl)	3	NP_001054.1	NP_001054.1; NP_001341632.1; NP_001341633.1	0	2	0.7967	0	1	1	770.36	1539.71	1539.71	1.4	0.00108	HCD (High Energy Collision Dissociation)	MS2	41.5371	30	64.763	86855	02272025_Fatema_2-26-25_Plasma.raw	F5	3	1
	FALSE	High	Sequest HT (A2)	Unambiguous	LKcDEWSVNSVGK	C3(Carbamidomethyl)	3	NP_001054.1	NP_001054.1; NP_001341632.1; NP_001341633.1	1	3	0.7088	0	1	1	507.918	1521.74	1521.74	1.99	0.00101	HCD (High Energy Collision Dissociation)	MS2	19.469	23.576	31.0159	39325	02272025_Fatema_2-26-25_Plasma.raw	F5	2.85	1
	FALSE	High	Sequest HT (A2)	Unambiguous	EFQLFSSPHGK		3	NP_001054.1	NP_001054.1; NP_001341632.1; NP_001341633.1	0	2	0.5825	0	1	1	638.82	1276.63	1276.63	0.53	0.00034	HCD (High Energy Collision Dissociation)	MS2	74.3742	30	36.7229	47401	02272025_Fatema_2-26-25_Plasma.raw	F5	2.85	1
	FALSE	High	Sequest HT (A2)	Unambiguous	IEcVSAETTEDcIAK	C3(Carbamidomethyl); C12(Carbamidomethyl)	3	NP_001054.1	NP_001054.1; NP_001341632.1; NP_001341633.1	0	2	0.7199	0	1	1	863.387	1725.77	1725.77	0.02	2e-05	HCD (High Energy Collision Dissociation)	MS2	0	30	31.2822	39705	02272025_Fatema_2-26-25_Plasma.raw	F5	2.82	1
	FALSE	High	Sequest HT (A2)	Unambiguous	HSTIFENLANK		3	NP_001054.1	NP_001054.1; NP_001341632.1; NP_001341633.1	0	2	0.5421	0	1	1	637.33	1273.65	1273.65	-0.7	-0.00045	HCD (High Energy Collision Dissociation)	MS2	80.5996	30	31.4273	39912	02272025_Fatema_2-26-25_Plasma.raw	F5	2.73	1
	FALSE	High	Sequest HT (A2)	Unambiguous	EGYYGYTGAFR		3	NP_001054.1	NP_001054.1; NP_001341632.1; NP_001341633.1	0	2	0.8524	0	1	1	642.289	1283.57	1283.57	1.25	0.0008	HCD (High Energy Collision Dissociation)	MS2	95.6535	30	45.3765	59628	02272025_Fatema_2-26-25_Plasma.raw	F5	2.71	1
	FALSE	High	Sequest HT (A2)	Unambiguous	KASYLDcIR	C7(Carbamidomethyl)	2	NP_001054.1	NP_001054.1; NP_001341632.1	1	2	0.6827	0	1	1	563.29	1125.57	1125.57	-0.25	-0.00014	HCD (High Energy Collision Dissociation)	MS2	55.7078	7.078	25.2574	31164	02272025_Fatema_2-26-25_Plasma.raw	F5	2.71	1
	FALSE	High	Sequest HT (A2)	Unambiguous	DYELLcLDGTR	C6(Carbamidomethyl)	3	NP_001054.1	NP_001054.1; NP_001341632.1; NP_001341633.1	0	2	0.8433	0	1	1	677.819	1354.63	1354.63	0.48	0.00033	HCD (High Energy Collision Dissociation)	MS2	1.65705	1.649	62.0374	83022	02272025_Fatema_2-26-25_Plasma.raw	F5	2.68	1
	FALSE	High	Sequest HT (A2)	Unambiguous	DYELLcLDGTR	C6(Carbamidomethyl)	3	NP_001054.1	NP_001054.1; NP_001341632.1; NP_001341633.1	0	2	0.7143	0	1	1	677.82	1354.63	1354.63	1.02	0.00069	HCD (High Energy Collision Dissociation)	MS2	4.98857	2.528	61.7849	82669	02272025_Fatema_2-26-25_Plasma.raw	F5	2.66	1
	FALSE	High	Sequest HT (A2)	Unambiguous	DQYELLcLDNTR	C7(Carbamidomethyl)	3	NP_001054.1	NP_001054.1; NP_001341632.1; NP_001341633.1	0	2	0.834	0	1	1	770.359	1539.71	1539.71	-0.42	-0.00033	HCD (High Energy Collision Dissociation)	MS2	57.3914	10.21	59.669	79723	02272025_Fatema_2-26-25_Plasma.raw	F5	2.65	1
	FALSE	High	Sequest HT (A2)	Unambiguous	KASYLDcIR	C7(Carbamidomethyl)	2	NP_001054.1	NP_001054.1; NP_001341632.1	1	3	0.5465	0	1	1	375.862	1125.57	1125.57	-0.91	-0.00034	HCD (High Energy Collision Dissociation)	MS2	48.5339	30	25.1819	31057	02272025_Fatema_2-26-25_Plasma.raw	F5	2.58	1
	FALSE	High	Sequest HT (A2)	Unambiguous	DGAGDVAFVK		3	NP_001054.1	NP_001054.1; NP_001341632.1; NP_001341633.1	0	2	0.6522	0	1	1	489.749	978.49	978.489	0.72	0.00035	HCD (High Energy Collision Dissociation)	MS2	27.1036	3.475	32.1712	40964	02272025_Fatema_2-26-25_Plasma.raw	F5	2.53	1
	FALSE	High	Sequest HT (A2)	Unambiguous	EDPQTFYYAVAVVK		2	NP_001054.1	NP_001054.1; NP_001341632.1	0	3	0.724	0	1	1	543.944	1629.82	1629.82	0.89	0.00049	HCD (High Energy Collision Dissociation)	MS2	60.5107	30	66.187	88835	02272025_Fatema_2-26-25_Plasma.raw	F5	2.5	1
	FALSE	High	Sequest HT (A2)	Unambiguous	EDPQTFYYAVAVVK		2	NP_001054.1	NP_001054.1; NP_001341632.1	0	3	0.743	0	1	1	543.944	1629.82	1629.82	0.89	0.00049	HCD (High Energy Collision Dissociation)	MS2	53.6745	9.95	66.4818	89246	02272025_Fatema_2-26-25_Plasma.raw	F5	2.49	1
	FALSE	High	Sequest HT (A2)	Unambiguous	HSTIFENLANK		3	NP_001054.1	NP_001054.1; NP_001341632.1; NP_001341633.1	0	3	0.5796	0	1	1	425.222	1273.65	1273.65	-0.52	-0.00022	HCD (High Energy Collision Dissociation)	MS2	77.3255	30	31.0823	39420	02272025_Fatema_2-26-25_Plasma.raw	F5	2.45	1
	FALSE	High	Sequest HT (A2)	Unambiguous	SASDLTWDNLK		3	NP_001054.1	NP_001054.1; NP_001341632.1; NP_001341633.1	0	2	0.6885	0	1	1	625.306	1249.6	1249.61	-1.19	-0.00074	HCD (High Energy Collision Dissociation)	MS2	58.7604	1.386	47.0092	61921	02272025_Fatema_2-26-25_Plasma.raw	F5	2.44	1
	FALSE	High	Sequest HT (A2)	Unambiguous	KASYLDcIR	C7(Carbamidomethyl)	2	NP_001054.1	NP_001054.1; NP_001341632.1	1	3	0.5287	0	1	1	375.863	1125.57	1125.57	1.12	0.00042	HCD (High Energy Collision Dissociation)	MS2	64.4299	30	25.4709	31470	02272025_Fatema_2-26-25_Plasma.raw	F5	2.44	1
	FALSE	High	Sequest HT (A2)	Unambiguous	SVIPSDGPSVAcVK	C12(Carbamidomethyl)	2	NP_001054.1	NP_001054.1; NP_001341632.1	0	2	0.8714	0	1	1	708.364	1415.72	1415.72	0.78	0.00055	HCD (High Energy Collision Dissociation)	MS2	2.97173	1.661	38.9309	50532	02272025_Fatema_2-26-25_Plasma.raw	F5	2.41	1
	FALSE	High	Sequest HT (A2)	Unambiguous	DQYELLcLDNTR	C7(Carbamidomethyl)	3	NP_001054.1	NP_001054.1; NP_001341632.1; NP_001341633.1	0	3	0.6766	0	1	1	513.909	1539.71	1539.71	0.36	0.00018	HCD (High Energy Collision Dissociation)	MS2	66.3514	30	59.1381	78975	02272025_Fatema_2-26-25_Plasma.raw	F5	2.35	1
	FALSE	High	Sequest HT (A2)	Unambiguous	DQYELLcLDNTR	C7(Carbamidomethyl)	3	NP_001054.1	NP_001054.1; NP_001341632.1; NP_001341633.1	0	3	0.5769	0	1	1	513.909	1539.71	1539.71	1.31	0.00067	HCD (High Energy Collision Dissociation)	MS2	51.5422	30	59.422	79374	02272025_Fatema_2-26-25_Plasma.raw	F5	2.34	1
	FALSE	High	Sequest HT (A2)	Unambiguous	EGYYGYTGAFR		3	NP_001054.1	NP_001054.1; NP_001341632.1; NP_001341633.1	0	2	0.8938	0	1	1	642.289	1283.57	1283.57	0.67	0.00043	HCD (High Energy Collision Dissociation)	MS2	20.4203	6.178	45.6488	60010	02272025_Fatema_2-26-25_Plasma.raw	F5	2.26	1
	FALSE	High	Sequest HT (A2)	Unambiguous	SAGWNIPIGLLYcDLPEPR	C13(Carbamidomethyl)	3	NP_001054.1	NP_001054.1; NP_001341632.1; NP_001341633.1	0	2	0.7569	0	1	1	1086.05	2171.09	2171.1	-0.28	-0.00031	HCD (High Energy Collision Dissociation)	MS2	13.4574	30	93.2433	126315	02272025_Fatema_2-26-25_Plasma.raw	F5	2.18	1
	FALSE	High	Sequest HT (A2)	Unambiguous	DDTVcLAK	C5(Carbamidomethyl)	3	NP_001054.1	NP_001054.1; NP_001341632.1; NP_001341633.1	0	2	0.564	0	1	1	461.221	921.435	921.435	0.28	0.00013	HCD (High Energy Collision Dissociation)	MS2	14.0206	3.006	18.9813	22244	02272025_Fatema_2-26-25_Plasma.raw	F5	2.11	1
	FALSE	High	Sequest HT (A2)	Unambiguous	SDNcEDTPEAGYFAVAVVK	C4(Carbamidomethyl)	3	NP_001054.1	NP_001054.1; NP_001341632.1; NP_001341633.1	0	2	0.799	0	1	1	1036.47	2071.92	2071.93	-1.97	-0.00204	HCD (High Energy Collision Dissociation)	MS2	62.8639	30	64.743	86829	02272025_Fatema_2-26-25_Plasma.raw	F5	2.04	1
	FALSE	High	Sequest HT (A2)	Unambiguous	DDTVcLAK	C5(Carbamidomethyl)	3	NP_001054.1	NP_001054.1; NP_001341632.1; NP_001341633.1	0	2	0.5431	0	1	1	461.22	921.433	921.435	-1.25	-0.00058	HCD (High Energy Collision Dissociation)	MS2	52.1441	7.323	18.6867	21833	02272025_Fatema_2-26-25_Plasma.raw	F5	1.97	1
	FALSE	High	Sequest HT (A2)	Unambiguous	SVIPSDGPSVAcVK	C12(Carbamidomethyl)	2	NP_001054.1	NP_001054.1; NP_001341632.1	0	2	0.6302	0	1	1	708.363	1415.72	1415.72	-1.03	-0.00073	HCD (High Energy Collision Dissociation)	MS2	22.1985	30	39.1935	50907	02272025_Fatema_2-26-25_Plasma.raw	F5	1.92	1
FALSE	Master Protein	NP_000055.2	complement C3 preproprotein [Homo sapiens]	20	30	46	30	1663	187	6.4	132.41	30	1
	Checked	Confidence	Identifying Node	PSM Ambiguity	Annotated Sequence	Modifications	# Proteins	Master Protein Accessions	Protein Accessions	# Missed Cleavages	Charge	DeltaScore	DeltaCn	Rank	Search Engine Rank	m/z [Da]	MH+ [Da]	Theo. MH+ [Da]	DeltaM [ppm]	Deltam/z [Da]	Activation Type	MS Order	Isolation Interference [%]	Ion Inject Time [ms]	RT [min]	First Scan	Spectrum File	File ID	XCorr	# Protein Groups
	FALSE	High	Sequest HT (A2)	Unambiguous	SNLDEDIIAEENIVSR		1	NP_000055.2	NP_000055.2	0	2	0.8688	0	1	1	908.951	1816.89	1816.89	1.25	0.00113	HCD (High Energy Collision Dissociation)	MS2	0	22.603	65.7228	88189	02272025_Fatema_2-26-25_Plasma.raw	F5	4.42	1
	FALSE	High	Sequest HT (A2)	Unambiguous	VPVAVQGEDTVQSLTQGDGVAK		1	NP_000055.2	NP_000055.2	0	2	0.8876	0	1	1	1099.57	2198.13	2198.13	-0.99	-0.00109	HCD (High Energy Collision Dissociation)	MS2	0	30	57.1279	76144	02272025_Fatema_2-26-25_Plasma.raw	F5	4.36	1
	FALSE	High	Sequest HT (A2)	Unambiguous	AYYENSPQQVFSTEFEVK		1	NP_000055.2	NP_000055.2	0	2	0.8812	0	1	1	1083.5	2166	2166	-0.16	-0.00017	HCD (High Energy Collision Dissociation)	MS2	0	30	66.8342	89738	02272025_Fatema_2-26-25_Plasma.raw	F5	4.21	1
	FALSE	High	Sequest HT (A2)	Unambiguous	TELRPGETLNVNFLLR		1	NP_000055.2	NP_000055.2	0	3	0.7738	0	1	1	624.683	1872.04	1872.03	0.73	0.00045	HCD (High Energy Collision Dissociation)	MS2	26.4936	30	65.6734	88122	02272025_Fatema_2-26-25_Plasma.raw	F5	4.2	1
	FALSE	High	Sequest HT (A2)	Unambiguous	SNLDEDIIAEENIVSR		1	NP_000055.2	NP_000055.2	0	2	0.7919	0	1	1	908.95	1816.89	1816.89	-0.16	-0.00015	HCD (High Energy Collision Dissociation)	MS2	13.6226	30	65.381	87716	02272025_Fatema_2-26-25_Plasma.raw	F5	4.18	1
	FALSE	High	Sequest HT (A2)	Unambiguous	SNLDEDIIAEENIVSR		1	NP_000055.2	NP_000055.2	0	3	0.8024	0	1	1	606.303	1816.89	1816.89	1.44	0.00087	HCD (High Energy Collision Dissociation)	MS2	14.9281	10.815	65.672	88120	02272025_Fatema_2-26-25_Plasma.raw	F5	4.15	1
	FALSE	High	Sequest HT (A2)	Unambiguous	DIcEEQVNSLPGSITK	C3(Carbamidomethyl)	1	NP_000055.2	NP_000055.2	0	2	0.8083	0	1	1	895.436	1789.87	1789.86	0.77	0.00069	HCD (High Energy Collision Dissociation)	MS2	42.4822	20.382	50.6345	67008	02272025_Fatema_2-26-25_Plasma.raw	F5	4.12	1
	FALSE	High	Sequest HT (A2)	Unambiguous	AYYENSPQQVFSTEFEVK		1	NP_000055.2	NP_000055.2	0	2	0.8363	0	1	1	1083.5	2166	2166	-1.06	-0.00115	HCD (High Energy Collision Dissociation)	MS2	58.858	30	66.5517	89346	02272025_Fatema_2-26-25_Plasma.raw	F5	3.97	1
	FALSE	High	Sequest HT (A2)	Unambiguous	VFLDccNYITELR	C5(Carbamidomethyl); C6(Carbamidomethyl)	1	NP_000055.2	NP_000055.2	0	2	0.9005	0	1	1	851.9	1702.79	1702.79	-0.27	-0.00023	HCD (High Energy Collision Dissociation)	MS2	10.8832	16.088	66.9329	89875	02272025_Fatema_2-26-25_Plasma.raw	F5	3.82	1
	FALSE	High	Sequest HT (A2)	Unambiguous	VHQYFNVELIQPGAVK		1	NP_000055.2	NP_000055.2	0	2	0.6622	0	1	1	921.499	1841.99	1841.99	0.09	8e-05	HCD (High Energy Collision Dissociation)	MS2	94.9403	30	56.6268	75440	02272025_Fatema_2-26-25_Plasma.raw	F5	3.76	1
	FALSE	High	Sequest HT (A2)	Unambiguous	QELSEAEQATR		1	NP_000055.2	NP_000055.2	0	2	0.6742	0	1	1	631.304	1261.6	1261.6	-0.6	-0.00038	HCD (High Energy Collision Dissociation)	MS2	43.7401	24.243	17.9745	20828	02272025_Fatema_2-26-25_Plasma.raw	F5	3.56	1
	FALSE	High	Sequest HT (A2)	Unambiguous	KQELSEAEQATR		1	NP_000055.2	NP_000055.2	1	2	0.6769	0	1	1	695.352	1389.7	1389.7	0.16	0.00011	HCD (High Energy Collision Dissociation)	MS2	21.3184	30	12.3828	12942	02272025_Fatema_2-26-25_Plasma.raw	F5	3.25	1
	FALSE	High	Sequest HT (A2)	Unambiguous	AYYENSPQQVFSTEFEVK		1	NP_000055.2	NP_000055.2	0	3	0.7649	0	1	1	722.673	2166	2166	0.9	0.00065	HCD (High Energy Collision Dissociation)	MS2	33.8567	30	66.8369	89742	02272025_Fatema_2-26-25_Plasma.raw	F5	3.19	1
	FALSE	High	Sequest HT (A2)	Unambiguous	IPIEDGSGEVVLSR		1	NP_000055.2	NP_000055.2	0	2	0.6465	0	1	1	735.894	1470.78	1470.78	0.4	0.0003	HCD (High Energy Collision Dissociation)	MS2	89.1734	30	46.3577	61011	02272025_Fatema_2-26-25_Plasma.raw	F5	3.14	1
	FALSE	High	Sequest HT (A2)	Unambiguous	TELRPGETLNVNFLLR		1	NP_000055.2	NP_000055.2	0	3	0.7417	0	1	1	624.683	1872.04	1872.03	0.73	0.00045	HCD (High Energy Collision Dissociation)	MS2	4.1589	3.934	65.4164	87764	02272025_Fatema_2-26-25_Plasma.raw	F5	3.02	1
	FALSE	High	Sequest HT (A2)	Unambiguous	SEETKENEGFTVTAEGK		1	NP_000055.2	NP_000055.2	1	3	0.6722	0	1	1	619.29	1855.86	1855.86	-0.02	-1e-05	HCD (High Energy Collision Dissociation)	MS2	89.6936	17.191	22.3107	26984	02272025_Fatema_2-26-25_Plasma.raw	F5	2.99	1
	FALSE	High	Sequest HT (A2)	Unambiguous	VFLDccNYITELR	C5(Carbamidomethyl); C6(Carbamidomethyl)	1	NP_000055.2	NP_000055.2	0	2	0.8154	0	1	1	851.899	1702.79	1702.79	-1.13	-0.00096	HCD (High Energy Collision Dissociation)	MS2	78.6572	30	66.5924	89402	02272025_Fatema_2-26-25_Plasma.raw	F5	2.98	1
	FALSE	High	Sequest HT (A2)	Unambiguous	EVVADSVWVDVK		1	NP_000055.2	NP_000055.2	0	2	0.7205	0	1	1	673.355	1345.7	1345.7	1.77	0.00119	HCD (High Energy Collision Dissociation)	MS2	29.5472	30	55.1777	73408	02272025_Fatema_2-26-25_Plasma.raw	F5	2.97	1
	FALSE	High	Sequest HT (A2)	Unambiguous	SNLDEDIIAEENIVSR		1	NP_000055.2	NP_000055.2	0	3	0.7313	0	1	1	606.303	1816.89	1816.89	0.43	0.00026	HCD (High Energy Collision Dissociation)	MS2	79.5833	30	65.3824	87718	02272025_Fatema_2-26-25_Plasma.raw	F5	2.94	1
	FALSE	High	Sequest HT (A2)	Unambiguous	VHQYFNVELIQPGAVK		1	NP_000055.2	NP_000055.2	0	3	0.7148	0	1	1	614.668	1841.99	1841.99	-1.01	-0.00062	HCD (High Energy Collision Dissociation)	MS2	47.9711	30	56.8012	75683	02272025_Fatema_2-26-25_Plasma.raw	F5	2.91	1
	FALSE	High	Sequest HT (A2)	Unambiguous	TIYTPGSTVLYR		1	NP_000055.2	NP_000055.2	0	2	0.7527	0	1	1	685.87	1370.73	1370.73	0.93	0.00064	HCD (High Energy Collision Dissociation)	MS2	58.5631	20.682	46.5598	61293	02272025_Fatema_2-26-25_Plasma.raw	F5	2.83	1
	FALSE	High	Sequest HT (A2)	Unambiguous	VSHSEDDcLAFK	C8(Carbamidomethyl)	1	NP_000055.2	NP_000055.2	0	3	0.75	0	1	1	469.879	1407.62	1407.62	0.83	0.00039	HCD (High Energy Collision Dissociation)	MS2	64.7887	26.338	22.4624	27202	02272025_Fatema_2-26-25_Plasma.raw	F5	2.8	1
	FALSE	High	Sequest HT (A2)	Unambiguous	VLLDGVQNPR		1	NP_000055.2	NP_000055.2	0	2	0.6151	0	1	1	555.817	1110.63	1110.63	0.38	0.00021	HCD (High Energy Collision Dissociation)	MS2	51.3859	21.534	32.5254	41464	02272025_Fatema_2-26-25_Plasma.raw	F5	2.65	1
	FALSE	High	Sequest HT (A2)	Unambiguous	VFLDccNYITELR	C5(Carbamidomethyl); C6(Carbamidomethyl)	1	NP_000055.2	NP_000055.2	0	2	0.8023	0	1	1	851.899	1702.79	1702.79	-0.7	-0.00059	HCD (High Energy Collision Dissociation)	MS2	77.3518	30	67.2527	90326	02272025_Fatema_2-26-25_Plasma.raw	F5	2.58	1
	FALSE	High	Sequest HT (A2)	Unambiguous	SGSDEVQVGQQR		1	NP_000055.2	NP_000055.2	0	2	0.7617	0	1	1	645.309	1289.61	1289.61	1.55	0.001	HCD (High Energy Collision Dissociation)	MS2	4.84487	30	13.3429	14288	02272025_Fatema_2-26-25_Plasma.raw	F5	2.56	1
	FALSE	High	Sequest HT (A2)	Unambiguous	EVVADSVWVDVK		1	NP_000055.2	NP_000055.2	0	2	0.6508	0	1	1	673.353	1345.7	1345.7	-0.49	-0.00033	HCD (High Energy Collision Dissociation)	MS2	69.7801	30	55.791	74261	02272025_Fatema_2-26-25_Plasma.raw	F5	2.52	1
	FALSE	High	Sequest HT (A2)	Unambiguous	EVVADSVWVDVK		1	NP_000055.2	NP_000055.2	0	2	0.6389	0	1	1	673.355	1345.7	1345.7	1.68	0.00113	HCD (High Energy Collision Dissociation)	MS2	51.0874	30	55.4883	73841	02272025_Fatema_2-26-25_Plasma.raw	F5	2.52	1
	FALSE	High	Sequest HT (A2)	Unambiguous	EVVADSVWVDVK		1	NP_000055.2	NP_000055.2	0	2	0.5857	0	1	1	673.352	1345.7	1345.7	-1.58	-0.00106	HCD (High Energy Collision Dissociation)	MS2	71.338	30	54.5924	72595	02272025_Fatema_2-26-25_Plasma.raw	F5	2.51	1
	FALSE	High	Sequest HT (A2)	Unambiguous	SEFPESWLWNVEDLKEPPK		1	NP_000055.2	NP_000055.2	1	3	0.6626	0	1	1	777.384	2330.14	2330.13	1.71	0.00132	HCD (High Energy Collision Dissociation)	MS2	22.734	30	77.1455	104132	02272025_Fatema_2-26-25_Plasma.raw	F5	2.46	1
	FALSE	High	Sequest HT (A2)	Unambiguous	LVAYYTLIGASGQR		1	NP_000055.2	NP_000055.2	0	3	0.698	0	1	1	504.612	1511.82	1511.82	-0.2	-0.0001	HCD (High Energy Collision Dissociation)	MS2	67.0985	30	58.4768	78045	02272025_Fatema_2-26-25_Plasma.raw	F5	2.45	1
	FALSE	High	Sequest HT (A2)	Unambiguous	VSHSEDDcLAFK	C8(Carbamidomethyl)	1	NP_000055.2	NP_000055.2	0	3	0.7366	0	1	1	469.879	1407.62	1407.62	0.11	5e-05	HCD (High Energy Collision Dissociation)	MS2	46.8755	30	22.7648	27634	02272025_Fatema_2-26-25_Plasma.raw	F5	2.43	1
	FALSE	High	Sequest HT (A2)	Unambiguous	EDIPPADLSDQVPDTESETR		1	NP_000055.2	NP_000055.2	0	2	0.7815	0	1	1	1107.5	2214	2214	-1.1	-0.00122	HCD (High Energy Collision Dissociation)	MS2	57.6912	30	50.2642	66484	02272025_Fatema_2-26-25_Plasma.raw	F5	2.38	1
	FALSE	High	Sequest HT (A2)	Unambiguous	LVAYYTLIGASGQR		1	NP_000055.2	NP_000055.2	0	2	0.5126	0	1	1	756.416	1511.82	1511.82	1.49	0.00112	HCD (High Energy Collision Dissociation)	MS2	15.7967	7.918	58.7571	78437	02272025_Fatema_2-26-25_Plasma.raw	F5	2.38	1
	FALSE	High	Sequest HT (A2)	Unambiguous	IHWESASLLR		1	NP_000055.2	NP_000055.2	0	3	0.5865	0	1	1	404.556	1211.65	1211.65	0.86	0.00035	HCD (High Energy Collision Dissociation)	MS2	35.0671	30	41.6635	54399	02272025_Fatema_2-26-25_Plasma.raw	F5	2.37	1
	FALSE	High	Sequest HT (A2)	Unambiguous	KVLLDGVQNPR		1	NP_000055.2	NP_000055.2	1	2	0.7119	0	1	1	619.864	1238.72	1238.72	-0.35	-0.00021	HCD (High Energy Collision Dissociation)	MS2	79.525	30	23.4997	28678	02272025_Fatema_2-26-25_Plasma.raw	F5	2.36	1
	FALSE	High	Sequest HT (A2)	Unambiguous	RIPIEDGSGEVVLSR		1	NP_000055.2	NP_000055.2	1	3	0.7106	0	1	1	542.965	1626.88	1626.88	-0.27	-0.00014	HCD (High Energy Collision Dissociation)	MS2	94.4409	12.121	40.058	52122	02272025_Fatema_2-26-25_Plasma.raw	F5	2.35	1
	FALSE	High	Sequest HT (A2)	Unambiguous	VVLVAVDK		1	NP_000055.2	NP_000055.2	0	2	0.5385	0	1	1	421.771	842.535	842.535	0.96	0.0004	HCD (High Energy Collision Dissociation)	MS2	16.6306	9.806	28.3822	35595	02272025_Fatema_2-26-25_Plasma.raw	F5	2.21	1
	FALSE	High	Sequest HT (A2)	Unambiguous	QGALELIK		1	NP_000055.2	NP_000055.2	0	2	0.2765	0	1	1	436.267	871.526	871.525	1.29	0.00056	HCD (High Energy Collision Dissociation)	MS2	56.5218	30	35.7577	46040	02272025_Fatema_2-26-25_Plasma.raw	F5	2.17	1
	FALSE	High	Sequest HT (A2)	Unambiguous	DScVGSLVVK	C3(Carbamidomethyl)	1	NP_000055.2	NP_000055.2	0	2	0.4927	0	1	1	532.277	1063.55	1063.55	1.94	0.00103	HCD (High Energy Collision Dissociation)	MS2	94.5517	12.87	33.2949	42550	02272025_Fatema_2-26-25_Plasma.raw	F5	2.05	1
	FALSE	High	Sequest HT (A2)	Unambiguous	QGALELIK		1	NP_000055.2	NP_000055.2	0	2	0.2178	0	1	1	436.266	871.525	871.525	-0.11	-5e-05	HCD (High Energy Collision Dissociation)	MS2	46.8952	30	35.4643	45629	02272025_Fatema_2-26-25_Plasma.raw	F5	2.02	1
	FALSE	High	Sequest HT (A2)	Unambiguous	WLNEQR		1	NP_000055.2	NP_000055.2	0	2	0.194	0	1	1	423.217	845.427	845.426	0.81	0.00034	HCD (High Energy Collision Dissociation)	MS2	90.0071	30	16.0987	18191	02272025_Fatema_2-26-25_Plasma.raw	F5	2.01	1
	FALSE	High	Sequest HT (A2)	Unambiguous	SNLDEDIIAEENIVSR		1	NP_000055.2	NP_000055.2	0	2	0.5431	0	1	1	908.95	1816.89	1816.89	0.64	0.00058	HCD (High Energy Collision Dissociation)	MS2	57.7683	30	66.0475	88643	02272025_Fatema_2-26-25_Plasma.raw	F5	1.97	1
	FALSE	High	Sequest HT (A2)	Unambiguous	FISLGEAcK	C8(Carbamidomethyl)	1	NP_000055.2	NP_000055.2	0	2	0.6321	0	1	1	512.761	1024.51	1024.51	1.47	0.00075	HCD (High Energy Collision Dissociation)	MS2	78.0858	7.511	34.7441	44606	02272025_Fatema_2-26-25_Plasma.raw	F5	1.93	1
	FALSE	High	Sequest HT (A2)	Unambiguous	IWDVVEK		1	NP_000055.2	NP_000055.2	0	2	0.6788	0	1	1	444.745	888.483	888.483	0.74	0.00033	HCD (High Energy Collision Dissociation)	MS2	27.7696	3.495	35.7518	46031	02272025_Fatema_2-26-25_Plasma.raw	F5	1.93	1
	FALSE	High	Sequest HT (A2)	Unambiguous	GVFVLNK		1	NP_000055.2	NP_000055.2	0	2	0.4398	0	1	1	388.737	776.467	776.466	0.6	0.00023	HCD (High Energy Collision Dissociation)	MS2	51.2149	30	31.3546	39809	02272025_Fatema_2-26-25_Plasma.raw	F5	1.91	1
	FALSE	High	Sequest HT (A2)	Unambiguous	RQGALELIK		1	NP_000055.2	NP_000055.2	1	2	0.0526	0	1	1	514.317	1027.63	1027.63	0.05	2e-05	HCD (High Energy Collision Dissociation)	MS2	56.0881	30	23.6943	28954	02272025_Fatema_2-26-25_Plasma.raw	F5	1.9	1
FALSE	None	NP_001341633.1	serotransferrin isoform 3 [Homo sapiens]	35	18	41	18	571	63.4	7.21	126.28	18	1
	Checked	Confidence	Identifying Node	PSM Ambiguity	Annotated Sequence	Modifications	# Proteins	Master Protein Accessions	Protein Accessions	# Missed Cleavages	Charge	DeltaScore	DeltaCn	Rank	Search Engine Rank	m/z [Da]	MH+ [Da]	Theo. MH+ [Da]	DeltaM [ppm]	Deltam/z [Da]	Activation Type	MS Order	Isolation Interference [%]	Ion Inject Time [ms]	RT [min]	First Scan	Spectrum File	File ID	XCorr	# Protein Groups
	FALSE	High	Sequest HT (A2)	Unambiguous	SDNcEDTPEAGYFAVAVVK	C4(Carbamidomethyl)	3	NP_001054.1	NP_001054.1; NP_001341632.1; NP_001341633.1	0	2	0.7414	0	1	1	1036.47	2071.93	2071.93	-0.79	-0.00082	HCD (High Energy Collision Dissociation)	MS2	5.55211	24.858	62.4437	83595	02272025_Fatema_2-26-25_Plasma.raw	F5	4.95	1
	FALSE	High	Sequest HT (A2)	Unambiguous	SDNcEDTPEAGYFAVAVVK	C4(Carbamidomethyl)	3	NP_001054.1	NP_001054.1; NP_001341632.1; NP_001341633.1	0	2	0.7656	0	1	1	1036.47	2071.93	2071.93	0.27	0.00028	HCD (High Energy Collision Dissociation)	MS2	2.41704	12.921	62.1403	83167	02272025_Fatema_2-26-25_Plasma.raw	F5	4.65	1
	FALSE	High	Sequest HT (A2)	Unambiguous	SAGWNIPIGLLYcDLPEPR	C13(Carbamidomethyl)	3	NP_001054.1	NP_001054.1; NP_001341632.1; NP_001341633.1	0	2	0.8726	0	1	1	1086.05	2171.09	2171.1	-0.51	-0.00055	HCD (High Energy Collision Dissociation)	MS2	0	17.117	92.9313	125884	02272025_Fatema_2-26-25_Plasma.raw	F5	4.16	1
	FALSE	High	Sequest HT (A2)	Unambiguous	SAGWNIPIGLLYcDLPEPR	C13(Carbamidomethyl)	3	NP_001054.1	NP_001054.1; NP_001341632.1; NP_001341633.1	0	3	0.8785	0	1	1	724.37	2171.1	2171.1	0.19	0.00014	HCD (High Energy Collision Dissociation)	MS2	2.07791	6.23	92.8809	125814	02272025_Fatema_2-26-25_Plasma.raw	F5	3.95	1
	FALSE	High	Sequest HT (A2)	Unambiguous	SAGWNIPIGLLYcDLPEPR	C13(Carbamidomethyl)	3	NP_001054.1	NP_001054.1; NP_001341632.1; NP_001341633.1	0	2	0.8903	0	1	1	1086.05	2171.1	2171.1	-0.06	-6e-05	HCD (High Energy Collision Dissociation)	MS2	0	30	92.6401	125485	02272025_Fatema_2-26-25_Plasma.raw	F5	3.92	1
	FALSE	High	Sequest HT (A2)	Unambiguous	SDNcEDTPEAGYFAVAVVK	C4(Carbamidomethyl)	3	NP_001054.1	NP_001054.1; NP_001341632.1; NP_001341633.1	0	3	0.8549	0	1	1	691.315	2071.93	2071.93	1.32	0.00091	HCD (High Energy Collision Dissociation)	MS2	28.1457	30	62.2913	83379	02272025_Fatema_2-26-25_Plasma.raw	F5	3.86	1
	FALSE	High	Sequest HT (A2)	Unambiguous	SDNcEDTPEAGYFAVAVVK	C4(Carbamidomethyl)	3	NP_001054.1	NP_001054.1; NP_001341632.1; NP_001341633.1	0	2	0.7953	0	1	1	1036.47	2071.92	2071.93	-1.73	-0.0018	HCD (High Energy Collision Dissociation)	MS2	17.8868	30	62.7579	84040	02272025_Fatema_2-26-25_Plasma.raw	F5	3.86	1
	FALSE	High	Sequest HT (A2)	Unambiguous	FDEFFSEGcAPGSK	C9(Carbamidomethyl)	3	NP_001054.1	NP_001054.1; NP_001341632.1; NP_001341633.1	0	2	0.9392	0	1	1	789.333	1577.66	1577.66	0.59	0.00047	HCD (High Energy Collision Dissociation)	MS2	34.6702	30	50.1848	66371	02272025_Fatema_2-26-25_Plasma.raw	F5	3.78	1
	FALSE	High	Sequest HT (A2)	Unambiguous	ADRDQYELLcLDNTR	C10(Carbamidomethyl)	3	NP_001054.1	NP_001054.1; NP_001341632.1; NP_001341633.1	1	3	0.7306	0	1	1	627.964	1881.88	1881.88	0.68	0.00043	HCD (High Energy Collision Dissociation)	MS2	70.817	27.853	47.6255	62795	02272025_Fatema_2-26-25_Plasma.raw	F5	3.6	1
	FALSE	High	Sequest HT (A2)	Unambiguous	DQYELLcLDNTR	C7(Carbamidomethyl)	3	NP_001054.1	NP_001054.1; NP_001341632.1; NP_001341633.1	0	2	0.8855	0	1	1	770.359	1539.71	1539.71	0.53	0.00041	HCD (High Energy Collision Dissociation)	MS2	19.9653	5.52	59.412	79358	02272025_Fatema_2-26-25_Plasma.raw	F5	3.58	1
	FALSE	High	Sequest HT (A2)	Unambiguous	DQYELLcLDNTR	C7(Carbamidomethyl)	3	NP_001054.1	NP_001054.1; NP_001341632.1; NP_001341633.1	0	2	0.8732	0	1	1	770.359	1539.71	1539.71	-0.34	-0.00027	HCD (High Energy Collision Dissociation)	MS2	28.2098	24.141	59.114	78939	02272025_Fatema_2-26-25_Plasma.raw	F5	3.39	1
	FALSE	High	Sequest HT (A2)	Unambiguous	SDNcEDTPEAGYFAVAVVK	C4(Carbamidomethyl)	3	NP_001054.1	NP_001054.1; NP_001341632.1; NP_001341633.1	0	3	0.6726	0	1	1	691.314	2071.93	2071.93	-0.18	-0.00012	HCD (High Energy Collision Dissociation)	MS2	35.4998	30	62.604	83823	02272025_Fatema_2-26-25_Plasma.raw	F5	3.36	1
	FALSE	High	Sequest HT (A2)	Unambiguous	EGTcPEAPTDEcKPVK	C4(Carbamidomethyl); C12(Carbamidomethyl)	3	NP_001054.1	NP_001054.1; NP_001341632.1; NP_001341633.1	0	3	0.8065	0	1	1	606.606	1817.8	1817.8	-1.11	-0.00067	HCD (High Energy Collision Dissociation)	MS2	20.3267	30	16.5157	18783	02272025_Fatema_2-26-25_Plasma.raw	F5	3.36	1
	FALSE	High	Sequest HT (A2)	Unambiguous	IEcVSAETTEDcIAK	C3(Carbamidomethyl); C12(Carbamidomethyl)	3	NP_001054.1	NP_001054.1; NP_001341632.1; NP_001341633.1	0	2	0.7313	0	1	1	863.387	1725.77	1725.77	0.02	2e-05	HCD (High Energy Collision Dissociation)	MS2	12.0895	4.416	34.9939	44961	02272025_Fatema_2-26-25_Plasma.raw	F5	3.35	1
	FALSE	High	Sequest HT (A2)	Unambiguous	cDEWSVNSVGK	C1(Carbamidomethyl)	3	NP_001054.1	NP_001054.1; NP_001341632.1; NP_001341633.1	0	2	0.7744	0	1	1	640.783	1280.56	1280.56	0.74	0.00047	HCD (High Energy Collision Dissociation)	MS2	80.0785	30	34.0427	43609	02272025_Fatema_2-26-25_Plasma.raw	F5	3.28	1
	FALSE	High	Sequest HT (A2)	Unambiguous	ADRDQYELLcLDNTR	C10(Carbamidomethyl)	3	NP_001054.1	NP_001054.1; NP_001341632.1; NP_001341633.1	1	3	0.7307	0	1	1	627.964	1881.88	1881.88	0.68	0.00043	HCD (High Energy Collision Dissociation)	MS2	4.19838	2.199	47.9196	63209	02272025_Fatema_2-26-25_Plasma.raw	F5	3.23	1
	FALSE	High	Sequest HT (A2)	Unambiguous	SAGWNIPIGLLYcDLPEPR	C13(Carbamidomethyl)	3	NP_001054.1	NP_001054.1; NP_001341632.1; NP_001341633.1	0	3	0.8069	0	1	1	724.37	2171.1	2171.1	0.36	0.00026	HCD (High Energy Collision Dissociation)	MS2	12.1445	30	93.1877	126238	02272025_Fatema_2-26-25_Plasma.raw	F5	3.21	1
	FALSE	High	Sequest HT (A2)	Unambiguous	DcHLAQVPSHTVVAR	C2(Carbamidomethyl)	3	NP_001054.1	NP_001054.1; NP_001341632.1; NP_001341633.1	0	3	0.7166	0	1	1	563.955	1689.85	1689.85	0.16	9e-05	HCD (High Energy Collision Dissociation)	MS2	44.269	30	25.114	30960	02272025_Fatema_2-26-25_Plasma.raw	F5	3.07	1
	FALSE	High	Sequest HT (A2)	Unambiguous	FDEFFSEGcAPGSK	C9(Carbamidomethyl)	3	NP_001054.1	NP_001054.1; NP_001341632.1; NP_001341633.1	0	2	0.9967	0	1	1	789.333	1577.66	1577.66	0.51	0.0004	HCD (High Energy Collision Dissociation)	MS2	3.31809	2.608	50.4814	66790	02272025_Fatema_2-26-25_Plasma.raw	F5	3.07	1
	FALSE	High	Sequest HT (A2)	Unambiguous	cDEWSVNSVGK	C1(Carbamidomethyl)	3	NP_001054.1	NP_001054.1; NP_001341632.1; NP_001341633.1	0	2	0.7401	0	1	1	640.783	1280.56	1280.56	1.4	0.0009	HCD (High Energy Collision Dissociation)	MS2	80.7442	30	34.0002	43549	02272025_Fatema_2-26-25_Plasma.raw	F5	3.04	1
	FALSE	High	Sequest HT (A2)	Unambiguous	cDEWSVNSVGK	C1(Carbamidomethyl)	3	NP_001054.1	NP_001054.1; NP_001341632.1; NP_001341633.1	0	2	0.7874	0	1	1	640.783	1280.56	1280.56	0.45	0.00029	HCD (High Energy Collision Dissociation)	MS2	27.7355	30	34.3504	44048	02272025_Fatema_2-26-25_Plasma.raw	F5	3.01	1
	FALSE	High	Sequest HT (A2)	Unambiguous	KSASDLTWDNLK		3	NP_001054.1	NP_001054.1; NP_001341632.1; NP_001341633.1	1	2	0.6113	0	1	1	689.353	1377.7	1377.7	-1.96	-0.00135	HCD (High Energy Collision Dissociation)	MS2	87.9627	25.966	35.6346	45869	02272025_Fatema_2-26-25_Plasma.raw	F5	3.01	1
	FALSE	High	Sequest HT (A2)	Unambiguous	DQYELLcLDNTR	C7(Carbamidomethyl)	3	NP_001054.1	NP_001054.1; NP_001341632.1; NP_001341633.1	0	2	0.7967	0	1	1	770.36	1539.71	1539.71	1.4	0.00108	HCD (High Energy Collision Dissociation)	MS2	41.5371	30	64.763	86855	02272025_Fatema_2-26-25_Plasma.raw	F5	3	1
	FALSE	High	Sequest HT (A2)	Unambiguous	LKcDEWSVNSVGK	C3(Carbamidomethyl)	3	NP_001054.1	NP_001054.1; NP_001341632.1; NP_001341633.1	1	3	0.7088	0	1	1	507.918	1521.74	1521.74	1.99	0.00101	HCD (High Energy Collision Dissociation)	MS2	19.469	23.576	31.0159	39325	02272025_Fatema_2-26-25_Plasma.raw	F5	2.85	1
	FALSE	High	Sequest HT (A2)	Unambiguous	EFQLFSSPHGK		3	NP_001054.1	NP_001054.1; NP_001341632.1; NP_001341633.1	0	2	0.5825	0	1	1	638.82	1276.63	1276.63	0.53	0.00034	HCD (High Energy Collision Dissociation)	MS2	74.3742	30	36.7229	47401	02272025_Fatema_2-26-25_Plasma.raw	F5	2.85	1
	FALSE	High	Sequest HT (A2)	Unambiguous	IEcVSAETTEDcIAK	C3(Carbamidomethyl); C12(Carbamidomethyl)	3	NP_001054.1	NP_001054.1; NP_001341632.1; NP_001341633.1	0	2	0.7199	0	1	1	863.387	1725.77	1725.77	0.02	2e-05	HCD (High Energy Collision Dissociation)	MS2	0	30	31.2822	39705	02272025_Fatema_2-26-25_Plasma.raw	F5	2.82	1
	FALSE	High	Sequest HT (A2)	Unambiguous	HSTIFENLANK		3	NP_001054.1	NP_001054.1; NP_001341632.1; NP_001341633.1	0	2	0.5421	0	1	1	637.33	1273.65	1273.65	-0.7	-0.00045	HCD (High Energy Collision Dissociation)	MS2	80.5996	30	31.4273	39912	02272025_Fatema_2-26-25_Plasma.raw	F5	2.73	1
	FALSE	High	Sequest HT (A2)	Unambiguous	EGYYGYTGAFR		3	NP_001054.1	NP_001054.1; NP_001341632.1; NP_001341633.1	0	2	0.8524	0	1	1	642.289	1283.57	1283.57	1.25	0.0008	HCD (High Energy Collision Dissociation)	MS2	95.6535	30	45.3765	59628	02272025_Fatema_2-26-25_Plasma.raw	F5	2.71	1
	FALSE	High	Sequest HT (A2)	Unambiguous	DYELLcLDGTR	C6(Carbamidomethyl)	3	NP_001054.1	NP_001054.1; NP_001341632.1; NP_001341633.1	0	2	0.8433	0	1	1	677.819	1354.63	1354.63	0.48	0.00033	HCD (High Energy Collision Dissociation)	MS2	1.65705	1.649	62.0374	83022	02272025_Fatema_2-26-25_Plasma.raw	F5	2.68	1
	FALSE	High	Sequest HT (A2)	Unambiguous	DYELLcLDGTR	C6(Carbamidomethyl)	3	NP_001054.1	NP_001054.1; NP_001341632.1; NP_001341633.1	0	2	0.7143	0	1	1	677.82	1354.63	1354.63	1.02	0.00069	HCD (High Energy Collision Dissociation)	MS2	4.98857	2.528	61.7849	82669	02272025_Fatema_2-26-25_Plasma.raw	F5	2.66	1
	FALSE	High	Sequest HT (A2)	Unambiguous	DQYELLcLDNTR	C7(Carbamidomethyl)	3	NP_001054.1	NP_001054.1; NP_001341632.1; NP_001341633.1	0	2	0.834	0	1	1	770.359	1539.71	1539.71	-0.42	-0.00033	HCD (High Energy Collision Dissociation)	MS2	57.3914	10.21	59.669	79723	02272025_Fatema_2-26-25_Plasma.raw	F5	2.65	1
	FALSE	High	Sequest HT (A2)	Unambiguous	DGAGDVAFVK		3	NP_001054.1	NP_001054.1; NP_001341632.1; NP_001341633.1	0	2	0.6522	0	1	1	489.749	978.49	978.489	0.72	0.00035	HCD (High Energy Collision Dissociation)	MS2	27.1036	3.475	32.1712	40964	02272025_Fatema_2-26-25_Plasma.raw	F5	2.53	1
	FALSE	High	Sequest HT (A2)	Unambiguous	HSTIFENLANK		3	NP_001054.1	NP_001054.1; NP_001341632.1; NP_001341633.1	0	3	0.5796	0	1	1	425.222	1273.65	1273.65	-0.52	-0.00022	HCD (High Energy Collision Dissociation)	MS2	77.3255	30	31.0823	39420	02272025_Fatema_2-26-25_Plasma.raw	F5	2.45	1
	FALSE	High	Sequest HT (A2)	Unambiguous	SASDLTWDNLK		3	NP_001054.1	NP_001054.1; NP_001341632.1; NP_001341633.1	0	2	0.6885	0	1	1	625.306	1249.6	1249.61	-1.19	-0.00074	HCD (High Energy Collision Dissociation)	MS2	58.7604	1.386	47.0092	61921	02272025_Fatema_2-26-25_Plasma.raw	F5	2.44	1
	FALSE	High	Sequest HT (A2)	Unambiguous	DQYELLcLDNTR	C7(Carbamidomethyl)	3	NP_001054.1	NP_001054.1; NP_001341632.1; NP_001341633.1	0	3	0.6766	0	1	1	513.909	1539.71	1539.71	0.36	0.00018	HCD (High Energy Collision Dissociation)	MS2	66.3514	30	59.1381	78975	02272025_Fatema_2-26-25_Plasma.raw	F5	2.35	1
	FALSE	High	Sequest HT (A2)	Unambiguous	DQYELLcLDNTR	C7(Carbamidomethyl)	3	NP_001054.1	NP_001054.1; NP_001341632.1; NP_001341633.1	0	3	0.5769	0	1	1	513.909	1539.71	1539.71	1.31	0.00067	HCD (High Energy Collision Dissociation)	MS2	51.5422	30	59.422	79374	02272025_Fatema_2-26-25_Plasma.raw	F5	2.34	1
	FALSE	High	Sequest HT (A2)	Unambiguous	EGYYGYTGAFR		3	NP_001054.1	NP_001054.1; NP_001341632.1; NP_001341633.1	0	2	0.8938	0	1	1	642.289	1283.57	1283.57	0.67	0.00043	HCD (High Energy Collision Dissociation)	MS2	20.4203	6.178	45.6488	60010	02272025_Fatema_2-26-25_Plasma.raw	F5	2.26	1
	FALSE	High	Sequest HT (A2)	Unambiguous	SAGWNIPIGLLYcDLPEPR	C13(Carbamidomethyl)	3	NP_001054.1	NP_001054.1; NP_001341632.1; NP_001341633.1	0	2	0.7569	0	1	1	1086.05	2171.09	2171.1	-0.28	-0.00031	HCD (High Energy Collision Dissociation)	MS2	13.4574	30	93.2433	126315	02272025_Fatema_2-26-25_Plasma.raw	F5	2.18	1
	FALSE	High	Sequest HT (A2)	Unambiguous	DDTVcLAK	C5(Carbamidomethyl)	3	NP_001054.1	NP_001054.1; NP_001341632.1; NP_001341633.1	0	2	0.564	0	1	1	461.221	921.435	921.435	0.28	0.00013	HCD (High Energy Collision Dissociation)	MS2	14.0206	3.006	18.9813	22244	02272025_Fatema_2-26-25_Plasma.raw	F5	2.11	1
	FALSE	High	Sequest HT (A2)	Unambiguous	SDNcEDTPEAGYFAVAVVK	C4(Carbamidomethyl)	3	NP_001054.1	NP_001054.1; NP_001341632.1; NP_001341633.1	0	2	0.799	0	1	1	1036.47	2071.92	2071.93	-1.97	-0.00204	HCD (High Energy Collision Dissociation)	MS2	62.8639	30	64.743	86829	02272025_Fatema_2-26-25_Plasma.raw	F5	2.04	1
	FALSE	High	Sequest HT (A2)	Unambiguous	DDTVcLAK	C5(Carbamidomethyl)	3	NP_001054.1	NP_001054.1; NP_001341632.1; NP_001341633.1	0	2	0.5431	0	1	1	461.22	921.433	921.435	-1.25	-0.00058	HCD (High Energy Collision Dissociation)	MS2	52.1441	7.323	18.6867	21833	02272025_Fatema_2-26-25_Plasma.raw	F5	1.97	1
FALSE	Master Protein Candidate	NP_001334353.1	alpha-2-macroglobulin isoform b [Homo sapiens]	20	21	38	21	1374	152.4	6.51	113.57	21	1
	Checked	Confidence	Identifying Node	PSM Ambiguity	Annotated Sequence	Modifications	# Proteins	Master Protein Accessions	Protein Accessions	# Missed Cleavages	Charge	DeltaScore	DeltaCn	Rank	Search Engine Rank	m/z [Da]	MH+ [Da]	Theo. MH+ [Da]	DeltaM [ppm]	Deltam/z [Da]	Activation Type	MS Order	Isolation Interference [%]	Ion Inject Time [ms]	RT [min]	First Scan	Spectrum File	File ID	XCorr	# Protein Groups
	FALSE	High	Sequest HT (A2)	Unambiguous	LHTEAQIQEEGTVVELTGR		4	NP_000005.2	NP_000005.2; XP_006719119.1; NP_001334353.1; NP_001334354.1	0	3	0.6321	0	1	1	704.029	2110.07	2110.08	-1.71	-0.0012	HCD (High Energy Collision Dissociation)	MS2	67.6849	30	46.3942	61064	02272025_Fatema_2-26-25_Plasma.raw	F5	5.3	1
	FALSE	High	Sequest HT (A2)	Unambiguous	VSVQLEASPAFLAVPVEK		4	NP_000005.2	NP_000005.2; XP_006719119.1; NP_001334353.1; NP_001334354.1	0	2	0.8031	0	1	1	942.527	1884.05	1884.05	-0.73	-0.00069	HCD (High Energy Collision Dissociation)	MS2	36.0871	10.515	71.3813	96104	02272025_Fatema_2-26-25_Plasma.raw	F5	5.18	1
	FALSE	High	Sequest HT (A2)	Unambiguous	LHTEAQIQEEGTVVELTGR		4	NP_000005.2	NP_000005.2; XP_006719119.1; NP_001334353.1; NP_001334354.1	0	3	0.7182	0	1	1	704.031	2110.08	2110.08	0.64	0.00045	HCD (High Energy Collision Dissociation)	MS2	62.4014	25.307	46.4194	61098	02272025_Fatema_2-26-25_Plasma.raw	F5	4.79	1
	FALSE	High	Sequest HT (A2)	Unambiguous	DTVIKPLLVEPEGLEK		4	NP_000005.2	NP_000005.2; XP_006719119.1; NP_001334353.1; NP_001334354.1	0	3	0.7679	0	1	1	594.009	1780.01	1780.01	0.47	0.00028	HCD (High Energy Collision Dissociation)	MS2	36.2281	22.768	58.0915	77502	02272025_Fatema_2-26-25_Plasma.raw	F5	3.92	1
	FALSE	High	Sequest HT (A2)	Unambiguous	NEDSLVFVQTDK		3	NP_000005.2	NP_000005.2; XP_006719119.1; NP_001334353.1	0	2	0.7644	0	1	1	697.844	1394.68	1394.68	-0.05	-3e-05	HCD (High Energy Collision Dissociation)	MS2	13.732	6.379	42.954	56228	02272025_Fatema_2-26-25_Plasma.raw	F5	3.65	1
	FALSE	High	Sequest HT (A2)	Unambiguous	NQGNTWLTAFVLK		10	NP_000005.2	XP_016875253.1; XP_011519106.1; NP_000005.2; XP_011519107.1; XP_016875254.1; XP_024304879.1; XP_006719119.1; NP_001334353.1; NP_002855.2; NP_001334354.1	0	2	0.7955	0	1	1	746.401	1491.79	1491.8	-0.31	-0.00023	HCD (High Energy Collision Dissociation)	MS2	58.6896	4.55	77.2847	104327	02272025_Fatema_2-26-25_Plasma.raw	F5	3.57	1
	FALSE	High	Sequest HT (A2)	Unambiguous	ALLAYAFALAGNQDK		4	NP_000005.2	NP_000005.2; XP_006719119.1; NP_001334353.1; NP_001334354.1	0	3	0.7331	0	1	1	522.616	1565.83	1565.83	0.72	0.00038	HCD (High Energy Collision Dissociation)	MS2	6.81044	30	75.3282	101599	02272025_Fatema_2-26-25_Plasma.raw	F5	3.56	1
	FALSE	High	Sequest HT (A2)	Unambiguous	VSVQLEASPAFLAVPVEK		4	NP_000005.2	NP_000005.2; XP_006719119.1; NP_001334353.1; NP_001334354.1	0	3	0.7098	0	1	1	628.688	1884.05	1884.05	0.62	0.00039	HCD (High Energy Collision Dissociation)	MS2	50.6061	17.33	71.4354	96181	02272025_Fatema_2-26-25_Plasma.raw	F5	3.48	1
	FALSE	High	Sequest HT (A2)	Unambiguous	NEDSLVFVQTDK		3	NP_000005.2	NP_000005.2; XP_006719119.1; NP_001334353.1	0	2	0.7464	0	1	1	697.843	1394.68	1394.68	-0.13	-9e-05	HCD (High Energy Collision Dissociation)	MS2	64.0511	30	43.2596	56660	02272025_Fatema_2-26-25_Plasma.raw	F5	3.47	1
	FALSE	High	Sequest HT (A2)	Unambiguous	LLIYAVLPTGDVIGDSAK		4	NP_000005.2	NP_000005.2; XP_006719119.1; NP_001334353.1; NP_001334354.1	0	2	0.7977	0	1	1	923.022	1845.04	1845.04	0	0	HCD (High Energy Collision Dissociation)	MS2	66.3656	30	79.4408	107315	02272025_Fatema_2-26-25_Plasma.raw	F5	3.41	1
	FALSE	High	Sequest HT (A2)	Unambiguous	ALLAYAFALAGNQDK		4	NP_000005.2	NP_000005.2; XP_006719119.1; NP_001334353.1; NP_001334354.1	0	2	0.7944	0	1	1	783.42	1565.83	1565.83	0.3	0.00024	HCD (High Energy Collision Dissociation)	MS2	84.1774	16.817	75.2798	101531	02272025_Fatema_2-26-25_Plasma.raw	F5	3.21	1
	FALSE	High	Sequest HT (A2)	Unambiguous	LLIYAVLPTGDVIGDSAK		4	NP_000005.2	NP_000005.2; XP_006719119.1; NP_001334353.1; NP_001334354.1	0	2	0.7035	0	1	1	923.022	1845.04	1845.04	-0.07	-6e-05	HCD (High Energy Collision Dissociation)	MS2	48.1865	7.493	79.707	107679	02272025_Fatema_2-26-25_Plasma.raw	F5	3.17	1
	FALSE	High	Sequest HT (A2)	Unambiguous	LLIYAVLPTGDVIGDSAK		4	NP_000005.2	NP_000005.2; XP_006719119.1; NP_001334353.1; NP_001334354.1	0	3	0.7878	0	1	1	615.684	1845.04	1845.04	0.79	0.00048	HCD (High Energy Collision Dissociation)	MS2	55.4964	30	79.5677	107490	02272025_Fatema_2-26-25_Plasma.raw	F5	3.11	1
	FALSE	High	Sequest HT (A2)	Unambiguous	DTVIKPLLVEPEGLEK		4	NP_000005.2	NP_000005.2; XP_006719119.1; NP_001334353.1; NP_001334354.1	0	3	0.6579	0	1	1	594.009	1780.01	1780.01	1.4	0.00083	HCD (High Energy Collision Dissociation)	MS2	34.206	18.964	58.3573	77875	02272025_Fatema_2-26-25_Plasma.raw	F5	3.04	1
	FALSE	High	Sequest HT (A2)	Unambiguous	ALLAYAFALAGNQDKR		4	NP_000005.2	NP_000005.2; XP_006719119.1; NP_001334353.1; NP_001334354.1	1	3	0.677	0	1	1	574.649	1721.93	1721.93	0.21	0.00012	HCD (High Energy Collision Dissociation)	MS2	86.059	30	65.2488	87532	02272025_Fatema_2-26-25_Plasma.raw	F5	2.91	1
	FALSE	High	Sequest HT (A2)	Unambiguous	LHTEAQIQEEGTVVELTGR		4	NP_000005.2	NP_000005.2; XP_006719119.1; NP_001334353.1; NP_001334354.1	0	3	0.4207	0	1	1	704.03	2110.07	2110.08	-1.19	-0.00083	HCD (High Energy Collision Dissociation)	MS2	92.1968	30	46.3461	60997	02272025_Fatema_2-26-25_Plasma.raw	F5	2.9	1
	FALSE	High	Sequest HT (A2)	Unambiguous	NALFcLESAWK	C5(Carbamidomethyl)	4	NP_000005.2	NP_000005.2; XP_006719119.1; NP_001334353.1; NP_001334354.1	0	2	0.8304	0	1	1	669.83	1338.65	1338.65	1.89	0.00126	HCD (High Energy Collision Dissociation)	MS2	32.2897	5.549	70.5287	94901	02272025_Fatema_2-26-25_Plasma.raw	F5	2.83	1
	FALSE	High	Sequest HT (A2)	Unambiguous	VTAAPQSVcALR	C9(Carbamidomethyl)	4	NP_000005.2	NP_000005.2; XP_006719119.1; NP_001334353.1; NP_001334354.1	0	2	0.7046	0	1	1	636.84	1272.67	1272.67	0.21	0.00013	HCD (High Energy Collision Dissociation)	MS2	68.5791	11.773	30.012	37905	02272025_Fatema_2-26-25_Plasma.raw	F5	2.81	1
	FALSE	High	Sequest HT (A2)	Unambiguous	LLIYAVLPTGDVIGDSAK		4	NP_000005.2	NP_000005.2; XP_006719119.1; NP_001334353.1; NP_001334354.1	0	3	0.8159	0	1	1	615.684	1845.04	1845.04	1.08	0.00067	HCD (High Energy Collision Dissociation)	MS2	41.5804	30	79.8695	107905	02272025_Fatema_2-26-25_Plasma.raw	F5	2.77	1
	FALSE	High	Sequest HT (A2)	Unambiguous	ETTFNSLLcPSGGEVSEELSLK	C9(Carbamidomethyl)	4	NP_000005.2	NP_000005.2; XP_006719119.1; NP_001334353.1; NP_001334354.1	0	3	0.5254	0	1	1	799.721	2397.15	2397.15	-0.75	-0.0006	HCD (High Energy Collision Dissociation)	MS2	21.6401	30	76.3305	102995	02272025_Fatema_2-26-25_Plasma.raw	F5	2.76	1
	FALSE	High	Sequest HT (A2)	Unambiguous	AIGYLNTGYQR		4	NP_000005.2	NP_000005.2; XP_006719119.1; NP_001334353.1; NP_001334354.1	0	2	0.7463	0	1	1	628.325	1255.64	1255.64	0.51	0.00032	HCD (High Energy Collision Dissociation)	MS2	82.7376	10.446	36.2726	46770	02272025_Fatema_2-26-25_Plasma.raw	F5	2.72	1
	FALSE	High	Sequest HT (A2)	Unambiguous	VTGEGcVYLQTSLK	C6(Carbamidomethyl)	4	NP_000005.2	NP_000005.2; XP_006719119.1; NP_001334353.1; NP_001334354.1	0	2	0.5778	0	1	1	777.895	1554.78	1554.78	-0.92	-0.00072	HCD (High Energy Collision Dissociation)	MS2	81.1148	30	44.8751	58928	02272025_Fatema_2-26-25_Plasma.raw	F5	2.7	1
	FALSE	High	Sequest HT (A2)	Unambiguous	DLTGFPGPLNDQDDEDcINR	C17(Carbamidomethyl)	3	NP_000005.2	NP_000005.2; NP_001334353.1; NP_001334354.1	0	2	0.8491	0	1	1	1146	2290.99	2290.99	-0.32	-0.00036	HCD (High Energy Collision Dissociation)	MS2	22.5019	30	65.0981	87322	02272025_Fatema_2-26-25_Plasma.raw	F5	2.65	1
	FALSE	High	Sequest HT (A2)	Unambiguous	QTVSWAVTPK		4	NP_000005.2	NP_000005.2; XP_006719119.1; NP_001334353.1; NP_001334354.1	0	2	0.7595	0	1	1	558.807	1116.61	1116.6	1.53	0.00085	HCD (High Energy Collision Dissociation)	MS2	28.4015	4.36	34.8441	44748	02272025_Fatema_2-26-25_Plasma.raw	F5	2.62	1
	FALSE	High	Sequest HT (A2)	Unambiguous	DLTGFPGPLNDQDDEDcINR	C17(Carbamidomethyl)	3	NP_000005.2	NP_000005.2; NP_001334353.1; NP_001334354.1	0	2	0.8359	0	1	1	1146	2290.99	2290.99	-1.28	-0.00146	HCD (High Energy Collision Dissociation)	MS2	31.1172	30	64.8783	87017	02272025_Fatema_2-26-25_Plasma.raw	F5	2.62	1
	FALSE	High	Sequest HT (A2)	Unambiguous	AIGYLNTGYQR		4	NP_000005.2	NP_000005.2; XP_006719119.1; NP_001334353.1; NP_001334354.1	0	2	0.8301	0	1	1	628.325	1255.64	1255.64	-0.36	-0.00023	HCD (High Energy Collision Dissociation)	MS2	49.0239	7.432	36.5612	47174	02272025_Fatema_2-26-25_Plasma.raw	F5	2.59	1
	FALSE	High	Sequest HT (A2)	Unambiguous	FEVQVTVPK		4	NP_000005.2	NP_000005.2; XP_006719119.1; NP_001334353.1; NP_001334354.1	0	2	0.8333	0	1	1	523.798	1046.59	1046.59	0.92	0.00048	HCD (High Energy Collision Dissociation)	MS2	36.5936	11.387	43.961	57653	02272025_Fatema_2-26-25_Plasma.raw	F5	2.58	1
	FALSE	High	Sequest HT (A2)	Unambiguous	DLTGFPGPLNDQDDEDcINR	C17(Carbamidomethyl)	3	NP_000005.2	NP_000005.2; NP_001334353.1; NP_001334354.1	0	3	0.6494	0	1	1	764.335	2290.99	2290.99	1.22	0.00093	HCD (High Energy Collision Dissociation)	MS2	94.8241	30	64.8388	86963	02272025_Fatema_2-26-25_Plasma.raw	F5	2.51	1
	FALSE	High	Sequest HT (A2)	Unambiguous	VTAAPQSVcALR	C9(Carbamidomethyl)	4	NP_000005.2	NP_000005.2; XP_006719119.1; NP_001334353.1; NP_001334354.1	0	3	0.5382	0	1	1	424.896	1272.67	1272.67	0.22	9e-05	HCD (High Energy Collision Dissociation)	MS2	72.8523	30	30.2349	38225	02272025_Fatema_2-26-25_Plasma.raw	F5	2.49	1
	FALSE	High	Sequest HT (A2)	Unambiguous	NEDSLVFVQTDK		3	NP_000005.2	NP_000005.2; XP_006719119.1; NP_001334353.1	0	2	0.7004	0	1	1	697.844	1394.68	1394.68	0.13	9e-05	HCD (High Energy Collision Dissociation)	MS2	49.0772	30	42.9955	56290	02272025_Fatema_2-26-25_Plasma.raw	F5	2.47	1
	FALSE	High	Sequest HT (A2)	Unambiguous	SSGSLLNNAIK		10	NP_000005.2	XP_016875253.1; XP_011519106.1; NP_000005.2; XP_011519107.1; XP_016875254.1; XP_024304879.1; XP_006719119.1; NP_001334353.1; NP_002855.2; NP_001334354.1	0	2	0.4877	0	1	1	552.307	1103.61	1103.61	0.67	0.00037	HCD (High Energy Collision Dissociation)	MS2	87.5685	4.279	31.9694	40679	02272025_Fatema_2-26-25_Plasma.raw	F5	2.44	1
	FALSE	High	Sequest HT (A2)	Unambiguous	ALLAYAFALAGNQDKR		4	NP_000005.2	NP_000005.2; XP_006719119.1; NP_001334353.1; NP_001334354.1	1	3	0.6441	0	1	1	574.65	1721.93	1721.93	0.74	0.00042	HCD (High Energy Collision Dissociation)	MS2	64.4031	30	65.83	88339	02272025_Fatema_2-26-25_Plasma.raw	F5	2.36	1
	FALSE	High	Sequest HT (A2)	Unambiguous	YDVENcLANK	C6(Carbamidomethyl)	4	NP_000005.2	NP_000005.2; XP_006719119.1; NP_001334353.1; NP_001334354.1	0	2	0.8162	0	1	1	613.279	1225.55	1225.55	-0.26	-0.00016	HCD (High Energy Collision Dissociation)	MS2	45.5185	14.337	31.4298	39916	02272025_Fatema_2-26-25_Plasma.raw	F5	2.34	1
	FALSE	High	Sequest HT (A2)	Unambiguous	IAQWQSFQLEGGLK		4	NP_000005.2	NP_000005.2; XP_006719119.1; NP_001334353.1; NP_001334354.1	0	2	0.5182	0	1	1	802.925	1604.84	1604.84	-0.34	-0.00027	HCD (High Energy Collision Dissociation)	MS2	71.0038	30	64.0834	85909	02272025_Fatema_2-26-25_Plasma.raw	F5	2.2	1
	FALSE	High	Sequest HT (A2)	Unambiguous	VTAAPQSVcALR	C9(Carbamidomethyl)	4	NP_000005.2	NP_000005.2; XP_006719119.1; NP_001334353.1; NP_001334354.1	0	2	0.5662	0	1	1	636.84	1272.67	1272.67	0.4	0.00025	HCD (High Energy Collision Dissociation)	MS2	47.4216	4.948	30.3027	38319	02272025_Fatema_2-26-25_Plasma.raw	F5	2.19	1
	FALSE	High	Sequest HT (A2)	Unambiguous	DLKPAIVK		4	NP_000005.2	NP_000005.2; XP_006719119.1; NP_001334353.1; NP_001334354.1	0	2	0.3209	0	1	1	442.285	883.562	883.561	0.78	0.00034	HCD (High Energy Collision Dissociation)	MS2	62.4281	30	18.897	22127	02272025_Fatema_2-26-25_Plasma.raw	F5	2.15	1
	FALSE	High	Sequest HT (A2)	Unambiguous	AAQVTIQSSGTFSSK		4	NP_000005.2	NP_000005.2; XP_006719119.1; NP_001334353.1; NP_001334354.1	0	2	0.4903	0	1	1	756.389	1511.77	1511.77	0.52	0.00039	HCD (High Energy Collision Dissociation)	MS2	89.3088	30	30.9272	39201	02272025_Fatema_2-26-25_Plasma.raw	F5	2.06	1
	FALSE	High	Sequest HT (A2)	Unambiguous	SSGSLLNNAIK		10	NP_000005.2	XP_016875253.1; XP_011519106.1; NP_000005.2; XP_011519107.1; XP_016875254.1; XP_024304879.1; XP_006719119.1; NP_001334353.1; NP_002855.2; NP_001334354.1	0	2	0.4257	0	1	1	552.307	1103.61	1103.61	0.45	0.00025	HCD (High Energy Collision Dissociation)	MS2	96.1447	6.498	31.689	40285	02272025_Fatema_2-26-25_Plasma.raw	F5	2.02	1
FALSE	Master Protein	NP_000005.2	alpha-2-macroglobulin isoform a precursor [Homo sapiens]	19	21	38	21	1474	163.2	6.42	113.57	21	1
	Checked	Confidence	Identifying Node	PSM Ambiguity	Annotated Sequence	Modifications	# Proteins	Master Protein Accessions	Protein Accessions	# Missed Cleavages	Charge	DeltaScore	DeltaCn	Rank	Search Engine Rank	m/z [Da]	MH+ [Da]	Theo. MH+ [Da]	DeltaM [ppm]	Deltam/z [Da]	Activation Type	MS Order	Isolation Interference [%]	Ion Inject Time [ms]	RT [min]	First Scan	Spectrum File	File ID	XCorr	# Protein Groups
	FALSE	High	Sequest HT (A2)	Unambiguous	LHTEAQIQEEGTVVELTGR		4	NP_000005.2	NP_000005.2; XP_006719119.1; NP_001334353.1; NP_001334354.1	0	3	0.6321	0	1	1	704.029	2110.07	2110.08	-1.71	-0.0012	HCD (High Energy Collision Dissociation)	MS2	67.6849	30	46.3942	61064	02272025_Fatema_2-26-25_Plasma.raw	F5	5.3	1
	FALSE	High	Sequest HT (A2)	Unambiguous	VSVQLEASPAFLAVPVEK		4	NP_000005.2	NP_000005.2; XP_006719119.1; NP_001334353.1; NP_001334354.1	0	2	0.8031	0	1	1	942.527	1884.05	1884.05	-0.73	-0.00069	HCD (High Energy Collision Dissociation)	MS2	36.0871	10.515	71.3813	96104	02272025_Fatema_2-26-25_Plasma.raw	F5	5.18	1
	FALSE	High	Sequest HT (A2)	Unambiguous	LHTEAQIQEEGTVVELTGR		4	NP_000005.2	NP_000005.2; XP_006719119.1; NP_001334353.1; NP_001334354.1	0	3	0.7182	0	1	1	704.031	2110.08	2110.08	0.64	0.00045	HCD (High Energy Collision Dissociation)	MS2	62.4014	25.307	46.4194	61098	02272025_Fatema_2-26-25_Plasma.raw	F5	4.79	1
	FALSE	High	Sequest HT (A2)	Unambiguous	DTVIKPLLVEPEGLEK		4	NP_000005.2	NP_000005.2; XP_006719119.1; NP_001334353.1; NP_001334354.1	0	3	0.7679	0	1	1	594.009	1780.01	1780.01	0.47	0.00028	HCD (High Energy Collision Dissociation)	MS2	36.2281	22.768	58.0915	77502	02272025_Fatema_2-26-25_Plasma.raw	F5	3.92	1
	FALSE	High	Sequest HT (A2)	Unambiguous	NEDSLVFVQTDK		3	NP_000005.2	NP_000005.2; XP_006719119.1; NP_001334353.1	0	2	0.7644	0	1	1	697.844	1394.68	1394.68	-0.05	-3e-05	HCD (High Energy Collision Dissociation)	MS2	13.732	6.379	42.954	56228	02272025_Fatema_2-26-25_Plasma.raw	F5	3.65	1
	FALSE	High	Sequest HT (A2)	Unambiguous	NQGNTWLTAFVLK		10	NP_000005.2	XP_016875253.1; XP_011519106.1; NP_000005.2; XP_011519107.1; XP_016875254.1; XP_024304879.1; XP_006719119.1; NP_001334353.1; NP_002855.2; NP_001334354.1	0	2	0.7955	0	1	1	746.401	1491.79	1491.8	-0.31	-0.00023	HCD (High Energy Collision Dissociation)	MS2	58.6896	4.55	77.2847	104327	02272025_Fatema_2-26-25_Plasma.raw	F5	3.57	1
	FALSE	High	Sequest HT (A2)	Unambiguous	ALLAYAFALAGNQDK		4	NP_000005.2	NP_000005.2; XP_006719119.1; NP_001334353.1; NP_001334354.1	0	3	0.7331	0	1	1	522.616	1565.83	1565.83	0.72	0.00038	HCD (High Energy Collision Dissociation)	MS2	6.81044	30	75.3282	101599	02272025_Fatema_2-26-25_Plasma.raw	F5	3.56	1
	FALSE	High	Sequest HT (A2)	Unambiguous	VSVQLEASPAFLAVPVEK		4	NP_000005.2	NP_000005.2; XP_006719119.1; NP_001334353.1; NP_001334354.1	0	3	0.7098	0	1	1	628.688	1884.05	1884.05	0.62	0.00039	HCD (High Energy Collision Dissociation)	MS2	50.6061	17.33	71.4354	96181	02272025_Fatema_2-26-25_Plasma.raw	F5	3.48	1
	FALSE	High	Sequest HT (A2)	Unambiguous	NEDSLVFVQTDK		3	NP_000005.2	NP_000005.2; XP_006719119.1; NP_001334353.1	0	2	0.7464	0	1	1	697.843	1394.68	1394.68	-0.13	-9e-05	HCD (High Energy Collision Dissociation)	MS2	64.0511	30	43.2596	56660	02272025_Fatema_2-26-25_Plasma.raw	F5	3.47	1
	FALSE	High	Sequest HT (A2)	Unambiguous	LLIYAVLPTGDVIGDSAK		4	NP_000005.2	NP_000005.2; XP_006719119.1; NP_001334353.1; NP_001334354.1	0	2	0.7977	0	1	1	923.022	1845.04	1845.04	0	0	HCD (High Energy Collision Dissociation)	MS2	66.3656	30	79.4408	107315	02272025_Fatema_2-26-25_Plasma.raw	F5	3.41	1
	FALSE	High	Sequest HT (A2)	Unambiguous	ALLAYAFALAGNQDK		4	NP_000005.2	NP_000005.2; XP_006719119.1; NP_001334353.1; NP_001334354.1	0	2	0.7944	0	1	1	783.42	1565.83	1565.83	0.3	0.00024	HCD (High Energy Collision Dissociation)	MS2	84.1774	16.817	75.2798	101531	02272025_Fatema_2-26-25_Plasma.raw	F5	3.21	1
	FALSE	High	Sequest HT (A2)	Unambiguous	LLIYAVLPTGDVIGDSAK		4	NP_000005.2	NP_000005.2; XP_006719119.1; NP_001334353.1; NP_001334354.1	0	2	0.7035	0	1	1	923.022	1845.04	1845.04	-0.07	-6e-05	HCD (High Energy Collision Dissociation)	MS2	48.1865	7.493	79.707	107679	02272025_Fatema_2-26-25_Plasma.raw	F5	3.17	1
	FALSE	High	Sequest HT (A2)	Unambiguous	LLIYAVLPTGDVIGDSAK		4	NP_000005.2	NP_000005.2; XP_006719119.1; NP_001334353.1; NP_001334354.1	0	3	0.7878	0	1	1	615.684	1845.04	1845.04	0.79	0.00048	HCD (High Energy Collision Dissociation)	MS2	55.4964	30	79.5677	107490	02272025_Fatema_2-26-25_Plasma.raw	F5	3.11	1
	FALSE	High	Sequest HT (A2)	Unambiguous	DTVIKPLLVEPEGLEK		4	NP_000005.2	NP_000005.2; XP_006719119.1; NP_001334353.1; NP_001334354.1	0	3	0.6579	0	1	1	594.009	1780.01	1780.01	1.4	0.00083	HCD (High Energy Collision Dissociation)	MS2	34.206	18.964	58.3573	77875	02272025_Fatema_2-26-25_Plasma.raw	F5	3.04	1
	FALSE	High	Sequest HT (A2)	Unambiguous	ALLAYAFALAGNQDKR		4	NP_000005.2	NP_000005.2; XP_006719119.1; NP_001334353.1; NP_001334354.1	1	3	0.677	0	1	1	574.649	1721.93	1721.93	0.21	0.00012	HCD (High Energy Collision Dissociation)	MS2	86.059	30	65.2488	87532	02272025_Fatema_2-26-25_Plasma.raw	F5	2.91	1
	FALSE	High	Sequest HT (A2)	Unambiguous	LHTEAQIQEEGTVVELTGR		4	NP_000005.2	NP_000005.2; XP_006719119.1; NP_001334353.1; NP_001334354.1	0	3	0.4207	0	1	1	704.03	2110.07	2110.08	-1.19	-0.00083	HCD (High Energy Collision Dissociation)	MS2	92.1968	30	46.3461	60997	02272025_Fatema_2-26-25_Plasma.raw	F5	2.9	1
	FALSE	High	Sequest HT (A2)	Unambiguous	NALFcLESAWK	C5(Carbamidomethyl)	4	NP_000005.2	NP_000005.2; XP_006719119.1; NP_001334353.1; NP_001334354.1	0	2	0.8304	0	1	1	669.83	1338.65	1338.65	1.89	0.00126	HCD (High Energy Collision Dissociation)	MS2	32.2897	5.549	70.5287	94901	02272025_Fatema_2-26-25_Plasma.raw	F5	2.83	1
	FALSE	High	Sequest HT (A2)	Unambiguous	VTAAPQSVcALR	C9(Carbamidomethyl)	4	NP_000005.2	NP_000005.2; XP_006719119.1; NP_001334353.1; NP_001334354.1	0	2	0.7046	0	1	1	636.84	1272.67	1272.67	0.21	0.00013	HCD (High Energy Collision Dissociation)	MS2	68.5791	11.773	30.012	37905	02272025_Fatema_2-26-25_Plasma.raw	F5	2.81	1
	FALSE	High	Sequest HT (A2)	Unambiguous	LLIYAVLPTGDVIGDSAK		4	NP_000005.2	NP_000005.2; XP_006719119.1; NP_001334353.1; NP_001334354.1	0	3	0.8159	0	1	1	615.684	1845.04	1845.04	1.08	0.00067	HCD (High Energy Collision Dissociation)	MS2	41.5804	30	79.8695	107905	02272025_Fatema_2-26-25_Plasma.raw	F5	2.77	1
	FALSE	High	Sequest HT (A2)	Unambiguous	ETTFNSLLcPSGGEVSEELSLK	C9(Carbamidomethyl)	4	NP_000005.2	NP_000005.2; XP_006719119.1; NP_001334353.1; NP_001334354.1	0	3	0.5254	0	1	1	799.721	2397.15	2397.15	-0.75	-0.0006	HCD (High Energy Collision Dissociation)	MS2	21.6401	30	76.3305	102995	02272025_Fatema_2-26-25_Plasma.raw	F5	2.76	1
	FALSE	High	Sequest HT (A2)	Unambiguous	AIGYLNTGYQR		4	NP_000005.2	NP_000005.2; XP_006719119.1; NP_001334353.1; NP_001334354.1	0	2	0.7463	0	1	1	628.325	1255.64	1255.64	0.51	0.00032	HCD (High Energy Collision Dissociation)	MS2	82.7376	10.446	36.2726	46770	02272025_Fatema_2-26-25_Plasma.raw	F5	2.72	1
	FALSE	High	Sequest HT (A2)	Unambiguous	VTGEGcVYLQTSLK	C6(Carbamidomethyl)	4	NP_000005.2	NP_000005.2; XP_006719119.1; NP_001334353.1; NP_001334354.1	0	2	0.5778	0	1	1	777.895	1554.78	1554.78	-0.92	-0.00072	HCD (High Energy Collision Dissociation)	MS2	81.1148	30	44.8751	58928	02272025_Fatema_2-26-25_Plasma.raw	F5	2.7	1
	FALSE	High	Sequest HT (A2)	Unambiguous	DLTGFPGPLNDQDDEDcINR	C17(Carbamidomethyl)	3	NP_000005.2	NP_000005.2; NP_001334353.1; NP_001334354.1	0	2	0.8491	0	1	1	1146	2290.99	2290.99	-0.32	-0.00036	HCD (High Energy Collision Dissociation)	MS2	22.5019	30	65.0981	87322	02272025_Fatema_2-26-25_Plasma.raw	F5	2.65	1
	FALSE	High	Sequest HT (A2)	Unambiguous	QTVSWAVTPK		4	NP_000005.2	NP_000005.2; XP_006719119.1; NP_001334353.1; NP_001334354.1	0	2	0.7595	0	1	1	558.807	1116.61	1116.6	1.53	0.00085	HCD (High Energy Collision Dissociation)	MS2	28.4015	4.36	34.8441	44748	02272025_Fatema_2-26-25_Plasma.raw	F5	2.62	1
	FALSE	High	Sequest HT (A2)	Unambiguous	DLTGFPGPLNDQDDEDcINR	C17(Carbamidomethyl)	3	NP_000005.2	NP_000005.2; NP_001334353.1; NP_001334354.1	0	2	0.8359	0	1	1	1146	2290.99	2290.99	-1.28	-0.00146	HCD (High Energy Collision Dissociation)	MS2	31.1172	30	64.8783	87017	02272025_Fatema_2-26-25_Plasma.raw	F5	2.62	1
	FALSE	High	Sequest HT (A2)	Unambiguous	AIGYLNTGYQR		4	NP_000005.2	NP_000005.2; XP_006719119.1; NP_001334353.1; NP_001334354.1	0	2	0.8301	0	1	1	628.325	1255.64	1255.64	-0.36	-0.00023	HCD (High Energy Collision Dissociation)	MS2	49.0239	7.432	36.5612	47174	02272025_Fatema_2-26-25_Plasma.raw	F5	2.59	1
	FALSE	High	Sequest HT (A2)	Unambiguous	FEVQVTVPK		4	NP_000005.2	NP_000005.2; XP_006719119.1; NP_001334353.1; NP_001334354.1	0	2	0.8333	0	1	1	523.798	1046.59	1046.59	0.92	0.00048	HCD (High Energy Collision Dissociation)	MS2	36.5936	11.387	43.961	57653	02272025_Fatema_2-26-25_Plasma.raw	F5	2.58	1
	FALSE	High	Sequest HT (A2)	Unambiguous	DLTGFPGPLNDQDDEDcINR	C17(Carbamidomethyl)	3	NP_000005.2	NP_000005.2; NP_001334353.1; NP_001334354.1	0	3	0.6494	0	1	1	764.335	2290.99	2290.99	1.22	0.00093	HCD (High Energy Collision Dissociation)	MS2	94.8241	30	64.8388	86963	02272025_Fatema_2-26-25_Plasma.raw	F5	2.51	1
	FALSE	High	Sequest HT (A2)	Unambiguous	VTAAPQSVcALR	C9(Carbamidomethyl)	4	NP_000005.2	NP_000005.2; XP_006719119.1; NP_001334353.1; NP_001334354.1	0	3	0.5382	0	1	1	424.896	1272.67	1272.67	0.22	9e-05	HCD (High Energy Collision Dissociation)	MS2	72.8523	30	30.2349	38225	02272025_Fatema_2-26-25_Plasma.raw	F5	2.49	1
	FALSE	High	Sequest HT (A2)	Unambiguous	NEDSLVFVQTDK		3	NP_000005.2	NP_000005.2; XP_006719119.1; NP_001334353.1	0	2	0.7004	0	1	1	697.844	1394.68	1394.68	0.13	9e-05	HCD (High Energy Collision Dissociation)	MS2	49.0772	30	42.9955	56290	02272025_Fatema_2-26-25_Plasma.raw	F5	2.47	1
	FALSE	High	Sequest HT (A2)	Unambiguous	SSGSLLNNAIK		10	NP_000005.2	XP_016875253.1; XP_011519106.1; NP_000005.2; XP_011519107.1; XP_016875254.1; XP_024304879.1; XP_006719119.1; NP_001334353.1; NP_002855.2; NP_001334354.1	0	2	0.4877	0	1	1	552.307	1103.61	1103.61	0.67	0.00037	HCD (High Energy Collision Dissociation)	MS2	87.5685	4.279	31.9694	40679	02272025_Fatema_2-26-25_Plasma.raw	F5	2.44	1
	FALSE	High	Sequest HT (A2)	Unambiguous	ALLAYAFALAGNQDKR		4	NP_000005.2	NP_000005.2; XP_006719119.1; NP_001334353.1; NP_001334354.1	1	3	0.6441	0	1	1	574.65	1721.93	1721.93	0.74	0.00042	HCD (High Energy Collision Dissociation)	MS2	64.4031	30	65.83	88339	02272025_Fatema_2-26-25_Plasma.raw	F5	2.36	1
	FALSE	High	Sequest HT (A2)	Unambiguous	YDVENcLANK	C6(Carbamidomethyl)	4	NP_000005.2	NP_000005.2; XP_006719119.1; NP_001334353.1; NP_001334354.1	0	2	0.8162	0	1	1	613.279	1225.55	1225.55	-0.26	-0.00016	HCD (High Energy Collision Dissociation)	MS2	45.5185	14.337	31.4298	39916	02272025_Fatema_2-26-25_Plasma.raw	F5	2.34	1
	FALSE	High	Sequest HT (A2)	Unambiguous	IAQWQSFQLEGGLK		4	NP_000005.2	NP_000005.2; XP_006719119.1; NP_001334353.1; NP_001334354.1	0	2	0.5182	0	1	1	802.925	1604.84	1604.84	-0.34	-0.00027	HCD (High Energy Collision Dissociation)	MS2	71.0038	30	64.0834	85909	02272025_Fatema_2-26-25_Plasma.raw	F5	2.2	1
	FALSE	High	Sequest HT (A2)	Unambiguous	VTAAPQSVcALR	C9(Carbamidomethyl)	4	NP_000005.2	NP_000005.2; XP_006719119.1; NP_001334353.1; NP_001334354.1	0	2	0.5662	0	1	1	636.84	1272.67	1272.67	0.4	0.00025	HCD (High Energy Collision Dissociation)	MS2	47.4216	4.948	30.3027	38319	02272025_Fatema_2-26-25_Plasma.raw	F5	2.19	1
	FALSE	High	Sequest HT (A2)	Unambiguous	DLKPAIVK		4	NP_000005.2	NP_000005.2; XP_006719119.1; NP_001334353.1; NP_001334354.1	0	2	0.3209	0	1	1	442.285	883.562	883.561	0.78	0.00034	HCD (High Energy Collision Dissociation)	MS2	62.4281	30	18.897	22127	02272025_Fatema_2-26-25_Plasma.raw	F5	2.15	1
	FALSE	High	Sequest HT (A2)	Unambiguous	AAQVTIQSSGTFSSK		4	NP_000005.2	NP_000005.2; XP_006719119.1; NP_001334353.1; NP_001334354.1	0	2	0.4903	0	1	1	756.389	1511.77	1511.77	0.52	0.00039	HCD (High Energy Collision Dissociation)	MS2	89.3088	30	30.9272	39201	02272025_Fatema_2-26-25_Plasma.raw	F5	2.06	1
	FALSE	High	Sequest HT (A2)	Unambiguous	SSGSLLNNAIK		10	NP_000005.2	XP_016875253.1; XP_011519106.1; NP_000005.2; XP_011519107.1; XP_016875254.1; XP_024304879.1; XP_006719119.1; NP_001334353.1; NP_002855.2; NP_001334354.1	0	2	0.4257	0	1	1	552.307	1103.61	1103.61	0.45	0.00025	HCD (High Energy Collision Dissociation)	MS2	96.1447	6.498	31.689	40285	02272025_Fatema_2-26-25_Plasma.raw	F5	2.02	1
FALSE	None	XP_006719119.1	alpha-2-macroglobulin isoform X1 [Homo sapiens]	17	20	35	20	1512	167.4	6.76	105.79	20	1
	Checked	Confidence	Identifying Node	PSM Ambiguity	Annotated Sequence	Modifications	# Proteins	Master Protein Accessions	Protein Accessions	# Missed Cleavages	Charge	DeltaScore	DeltaCn	Rank	Search Engine Rank	m/z [Da]	MH+ [Da]	Theo. MH+ [Da]	DeltaM [ppm]	Deltam/z [Da]	Activation Type	MS Order	Isolation Interference [%]	Ion Inject Time [ms]	RT [min]	First Scan	Spectrum File	File ID	XCorr	# Protein Groups
	FALSE	High	Sequest HT (A2)	Unambiguous	LHTEAQIQEEGTVVELTGR		4	NP_000005.2	NP_000005.2; XP_006719119.1; NP_001334353.1; NP_001334354.1	0	3	0.6321	0	1	1	704.029	2110.07	2110.08	-1.71	-0.0012	HCD (High Energy Collision Dissociation)	MS2	67.6849	30	46.3942	61064	02272025_Fatema_2-26-25_Plasma.raw	F5	5.3	1
	FALSE	High	Sequest HT (A2)	Unambiguous	VSVQLEASPAFLAVPVEK		4	NP_000005.2	NP_000005.2; XP_006719119.1; NP_001334353.1; NP_001334354.1	0	2	0.8031	0	1	1	942.527	1884.05	1884.05	-0.73	-0.00069	HCD (High Energy Collision Dissociation)	MS2	36.0871	10.515	71.3813	96104	02272025_Fatema_2-26-25_Plasma.raw	F5	5.18	1
	FALSE	High	Sequest HT (A2)	Unambiguous	LHTEAQIQEEGTVVELTGR		4	NP_000005.2	NP_000005.2; XP_006719119.1; NP_001334353.1; NP_001334354.1	0	3	0.7182	0	1	1	704.031	2110.08	2110.08	0.64	0.00045	HCD (High Energy Collision Dissociation)	MS2	62.4014	25.307	46.4194	61098	02272025_Fatema_2-26-25_Plasma.raw	F5	4.79	1
	FALSE	High	Sequest HT (A2)	Unambiguous	DTVIKPLLVEPEGLEK		4	NP_000005.2	NP_000005.2; XP_006719119.1; NP_001334353.1; NP_001334354.1	0	3	0.7679	0	1	1	594.009	1780.01	1780.01	0.47	0.00028	HCD (High Energy Collision Dissociation)	MS2	36.2281	22.768	58.0915	77502	02272025_Fatema_2-26-25_Plasma.raw	F5	3.92	1
	FALSE	High	Sequest HT (A2)	Unambiguous	NEDSLVFVQTDK		3	NP_000005.2	NP_000005.2; XP_006719119.1; NP_001334353.1	0	2	0.7644	0	1	1	697.844	1394.68	1394.68	-0.05	-3e-05	HCD (High Energy Collision Dissociation)	MS2	13.732	6.379	42.954	56228	02272025_Fatema_2-26-25_Plasma.raw	F5	3.65	1
	FALSE	High	Sequest HT (A2)	Unambiguous	NQGNTWLTAFVLK		10	NP_000005.2	XP_016875253.1; XP_011519106.1; NP_000005.2; XP_011519107.1; XP_016875254.1; XP_024304879.1; XP_006719119.1; NP_001334353.1; NP_002855.2; NP_001334354.1	0	2	0.7955	0	1	1	746.401	1491.79	1491.8	-0.31	-0.00023	HCD (High Energy Collision Dissociation)	MS2	58.6896	4.55	77.2847	104327	02272025_Fatema_2-26-25_Plasma.raw	F5	3.57	1
	FALSE	High	Sequest HT (A2)	Unambiguous	ALLAYAFALAGNQDK		4	NP_000005.2	NP_000005.2; XP_006719119.1; NP_001334353.1; NP_001334354.1	0	3	0.7331	0	1	1	522.616	1565.83	1565.83	0.72	0.00038	HCD (High Energy Collision Dissociation)	MS2	6.81044	30	75.3282	101599	02272025_Fatema_2-26-25_Plasma.raw	F5	3.56	1
	FALSE	High	Sequest HT (A2)	Unambiguous	VSVQLEASPAFLAVPVEK		4	NP_000005.2	NP_000005.2; XP_006719119.1; NP_001334353.1; NP_001334354.1	0	3	0.7098	0	1	1	628.688	1884.05	1884.05	0.62	0.00039	HCD (High Energy Collision Dissociation)	MS2	50.6061	17.33	71.4354	96181	02272025_Fatema_2-26-25_Plasma.raw	F5	3.48	1
	FALSE	High	Sequest HT (A2)	Unambiguous	NEDSLVFVQTDK		3	NP_000005.2	NP_000005.2; XP_006719119.1; NP_001334353.1	0	2	0.7464	0	1	1	697.843	1394.68	1394.68	-0.13	-9e-05	HCD (High Energy Collision Dissociation)	MS2	64.0511	30	43.2596	56660	02272025_Fatema_2-26-25_Plasma.raw	F5	3.47	1
	FALSE	High	Sequest HT (A2)	Unambiguous	LLIYAVLPTGDVIGDSAK		4	NP_000005.2	NP_000005.2; XP_006719119.1; NP_001334353.1; NP_001334354.1	0	2	0.7977	0	1	1	923.022	1845.04	1845.04	0	0	HCD (High Energy Collision Dissociation)	MS2	66.3656	30	79.4408	107315	02272025_Fatema_2-26-25_Plasma.raw	F5	3.41	1
	FALSE	High	Sequest HT (A2)	Unambiguous	ALLAYAFALAGNQDK		4	NP_000005.2	NP_000005.2; XP_006719119.1; NP_001334353.1; NP_001334354.1	0	2	0.7944	0	1	1	783.42	1565.83	1565.83	0.3	0.00024	HCD (High Energy Collision Dissociation)	MS2	84.1774	16.817	75.2798	101531	02272025_Fatema_2-26-25_Plasma.raw	F5	3.21	1
	FALSE	High	Sequest HT (A2)	Unambiguous	LLIYAVLPTGDVIGDSAK		4	NP_000005.2	NP_000005.2; XP_006719119.1; NP_001334353.1; NP_001334354.1	0	2	0.7035	0	1	1	923.022	1845.04	1845.04	-0.07	-6e-05	HCD (High Energy Collision Dissociation)	MS2	48.1865	7.493	79.707	107679	02272025_Fatema_2-26-25_Plasma.raw	F5	3.17	1
	FALSE	High	Sequest HT (A2)	Unambiguous	LLIYAVLPTGDVIGDSAK		4	NP_000005.2	NP_000005.2; XP_006719119.1; NP_001334353.1; NP_001334354.1	0	3	0.7878	0	1	1	615.684	1845.04	1845.04	0.79	0.00048	HCD (High Energy Collision Dissociation)	MS2	55.4964	30	79.5677	107490	02272025_Fatema_2-26-25_Plasma.raw	F5	3.11	1
	FALSE	High	Sequest HT (A2)	Unambiguous	DTVIKPLLVEPEGLEK		4	NP_000005.2	NP_000005.2; XP_006719119.1; NP_001334353.1; NP_001334354.1	0	3	0.6579	0	1	1	594.009	1780.01	1780.01	1.4	0.00083	HCD (High Energy Collision Dissociation)	MS2	34.206	18.964	58.3573	77875	02272025_Fatema_2-26-25_Plasma.raw	F5	3.04	1
	FALSE	High	Sequest HT (A2)	Unambiguous	ALLAYAFALAGNQDKR		4	NP_000005.2	NP_000005.2; XP_006719119.1; NP_001334353.1; NP_001334354.1	1	3	0.677	0	1	1	574.649	1721.93	1721.93	0.21	0.00012	HCD (High Energy Collision Dissociation)	MS2	86.059	30	65.2488	87532	02272025_Fatema_2-26-25_Plasma.raw	F5	2.91	1
	FALSE	High	Sequest HT (A2)	Unambiguous	LHTEAQIQEEGTVVELTGR		4	NP_000005.2	NP_000005.2; XP_006719119.1; NP_001334353.1; NP_001334354.1	0	3	0.4207	0	1	1	704.03	2110.07	2110.08	-1.19	-0.00083	HCD (High Energy Collision Dissociation)	MS2	92.1968	30	46.3461	60997	02272025_Fatema_2-26-25_Plasma.raw	F5	2.9	1
	FALSE	High	Sequest HT (A2)	Unambiguous	NALFcLESAWK	C5(Carbamidomethyl)	4	NP_000005.2	NP_000005.2; XP_006719119.1; NP_001334353.1; NP_001334354.1	0	2	0.8304	0	1	1	669.83	1338.65	1338.65	1.89	0.00126	HCD (High Energy Collision Dissociation)	MS2	32.2897	5.549	70.5287	94901	02272025_Fatema_2-26-25_Plasma.raw	F5	2.83	1
	FALSE	High	Sequest HT (A2)	Unambiguous	VTAAPQSVcALR	C9(Carbamidomethyl)	4	NP_000005.2	NP_000005.2; XP_006719119.1; NP_001334353.1; NP_001334354.1	0	2	0.7046	0	1	1	636.84	1272.67	1272.67	0.21	0.00013	HCD (High Energy Collision Dissociation)	MS2	68.5791	11.773	30.012	37905	02272025_Fatema_2-26-25_Plasma.raw	F5	2.81	1
	FALSE	High	Sequest HT (A2)	Unambiguous	LLIYAVLPTGDVIGDSAK		4	NP_000005.2	NP_000005.2; XP_006719119.1; NP_001334353.1; NP_001334354.1	0	3	0.8159	0	1	1	615.684	1845.04	1845.04	1.08	0.00067	HCD (High Energy Collision Dissociation)	MS2	41.5804	30	79.8695	107905	02272025_Fatema_2-26-25_Plasma.raw	F5	2.77	1
	FALSE	High	Sequest HT (A2)	Unambiguous	ETTFNSLLcPSGGEVSEELSLK	C9(Carbamidomethyl)	4	NP_000005.2	NP_000005.2; XP_006719119.1; NP_001334353.1; NP_001334354.1	0	3	0.5254	0	1	1	799.721	2397.15	2397.15	-0.75	-0.0006	HCD (High Energy Collision Dissociation)	MS2	21.6401	30	76.3305	102995	02272025_Fatema_2-26-25_Plasma.raw	F5	2.76	1
	FALSE	High	Sequest HT (A2)	Unambiguous	AIGYLNTGYQR		4	NP_000005.2	NP_000005.2; XP_006719119.1; NP_001334353.1; NP_001334354.1	0	2	0.7463	0	1	1	628.325	1255.64	1255.64	0.51	0.00032	HCD (High Energy Collision Dissociation)	MS2	82.7376	10.446	36.2726	46770	02272025_Fatema_2-26-25_Plasma.raw	F5	2.72	1
	FALSE	High	Sequest HT (A2)	Unambiguous	VTGEGcVYLQTSLK	C6(Carbamidomethyl)	4	NP_000005.2	NP_000005.2; XP_006719119.1; NP_001334353.1; NP_001334354.1	0	2	0.5778	0	1	1	777.895	1554.78	1554.78	-0.92	-0.00072	HCD (High Energy Collision Dissociation)	MS2	81.1148	30	44.8751	58928	02272025_Fatema_2-26-25_Plasma.raw	F5	2.7	1
	FALSE	High	Sequest HT (A2)	Unambiguous	QTVSWAVTPK		4	NP_000005.2	NP_000005.2; XP_006719119.1; NP_001334353.1; NP_001334354.1	0	2	0.7595	0	1	1	558.807	1116.61	1116.6	1.53	0.00085	HCD (High Energy Collision Dissociation)	MS2	28.4015	4.36	34.8441	44748	02272025_Fatema_2-26-25_Plasma.raw	F5	2.62	1
	FALSE	High	Sequest HT (A2)	Unambiguous	AIGYLNTGYQR		4	NP_000005.2	NP_000005.2; XP_006719119.1; NP_001334353.1; NP_001334354.1	0	2	0.8301	0	1	1	628.325	1255.64	1255.64	-0.36	-0.00023	HCD (High Energy Collision Dissociation)	MS2	49.0239	7.432	36.5612	47174	02272025_Fatema_2-26-25_Plasma.raw	F5	2.59	1
	FALSE	High	Sequest HT (A2)	Unambiguous	FEVQVTVPK		4	NP_000005.2	NP_000005.2; XP_006719119.1; NP_001334353.1; NP_001334354.1	0	2	0.8333	0	1	1	523.798	1046.59	1046.59	0.92	0.00048	HCD (High Energy Collision Dissociation)	MS2	36.5936	11.387	43.961	57653	02272025_Fatema_2-26-25_Plasma.raw	F5	2.58	1
	FALSE	High	Sequest HT (A2)	Unambiguous	VTAAPQSVcALR	C9(Carbamidomethyl)	4	NP_000005.2	NP_000005.2; XP_006719119.1; NP_001334353.1; NP_001334354.1	0	3	0.5382	0	1	1	424.896	1272.67	1272.67	0.22	9e-05	HCD (High Energy Collision Dissociation)	MS2	72.8523	30	30.2349	38225	02272025_Fatema_2-26-25_Plasma.raw	F5	2.49	1
	FALSE	High	Sequest HT (A2)	Unambiguous	NEDSLVFVQTDK		3	NP_000005.2	NP_000005.2; XP_006719119.1; NP_001334353.1	0	2	0.7004	0	1	1	697.844	1394.68	1394.68	0.13	9e-05	HCD (High Energy Collision Dissociation)	MS2	49.0772	30	42.9955	56290	02272025_Fatema_2-26-25_Plasma.raw	F5	2.47	1
	FALSE	High	Sequest HT (A2)	Unambiguous	SSGSLLNNAIK		10	NP_000005.2	XP_016875253.1; XP_011519106.1; NP_000005.2; XP_011519107.1; XP_016875254.1; XP_024304879.1; XP_006719119.1; NP_001334353.1; NP_002855.2; NP_001334354.1	0	2	0.4877	0	1	1	552.307	1103.61	1103.61	0.67	0.00037	HCD (High Energy Collision Dissociation)	MS2	87.5685	4.279	31.9694	40679	02272025_Fatema_2-26-25_Plasma.raw	F5	2.44	1
	FALSE	High	Sequest HT (A2)	Unambiguous	ALLAYAFALAGNQDKR		4	NP_000005.2	NP_000005.2; XP_006719119.1; NP_001334353.1; NP_001334354.1	1	3	0.6441	0	1	1	574.65	1721.93	1721.93	0.74	0.00042	HCD (High Energy Collision Dissociation)	MS2	64.4031	30	65.83	88339	02272025_Fatema_2-26-25_Plasma.raw	F5	2.36	1
	FALSE	High	Sequest HT (A2)	Unambiguous	YDVENcLANK	C6(Carbamidomethyl)	4	NP_000005.2	NP_000005.2; XP_006719119.1; NP_001334353.1; NP_001334354.1	0	2	0.8162	0	1	1	613.279	1225.55	1225.55	-0.26	-0.00016	HCD (High Energy Collision Dissociation)	MS2	45.5185	14.337	31.4298	39916	02272025_Fatema_2-26-25_Plasma.raw	F5	2.34	1
	FALSE	High	Sequest HT (A2)	Unambiguous	IAQWQSFQLEGGLK		4	NP_000005.2	NP_000005.2; XP_006719119.1; NP_001334353.1; NP_001334354.1	0	2	0.5182	0	1	1	802.925	1604.84	1604.84	-0.34	-0.00027	HCD (High Energy Collision Dissociation)	MS2	71.0038	30	64.0834	85909	02272025_Fatema_2-26-25_Plasma.raw	F5	2.2	1
	FALSE	High	Sequest HT (A2)	Unambiguous	VTAAPQSVcALR	C9(Carbamidomethyl)	4	NP_000005.2	NP_000005.2; XP_006719119.1; NP_001334353.1; NP_001334354.1	0	2	0.5662	0	1	1	636.84	1272.67	1272.67	0.4	0.00025	HCD (High Energy Collision Dissociation)	MS2	47.4216	4.948	30.3027	38319	02272025_Fatema_2-26-25_Plasma.raw	F5	2.19	1
	FALSE	High	Sequest HT (A2)	Unambiguous	DLKPAIVK		4	NP_000005.2	NP_000005.2; XP_006719119.1; NP_001334353.1; NP_001334354.1	0	2	0.3209	0	1	1	442.285	883.562	883.561	0.78	0.00034	HCD (High Energy Collision Dissociation)	MS2	62.4281	30	18.897	22127	02272025_Fatema_2-26-25_Plasma.raw	F5	2.15	1
	FALSE	High	Sequest HT (A2)	Unambiguous	AAQVTIQSSGTFSSK		4	NP_000005.2	NP_000005.2; XP_006719119.1; NP_001334353.1; NP_001334354.1	0	2	0.4903	0	1	1	756.389	1511.77	1511.77	0.52	0.00039	HCD (High Energy Collision Dissociation)	MS2	89.3088	30	30.9272	39201	02272025_Fatema_2-26-25_Plasma.raw	F5	2.06	1
	FALSE	High	Sequest HT (A2)	Unambiguous	SSGSLLNNAIK		10	NP_000005.2	XP_016875253.1; XP_011519106.1; NP_000005.2; XP_011519107.1; XP_016875254.1; XP_024304879.1; XP_006719119.1; NP_001334353.1; NP_002855.2; NP_001334354.1	0	2	0.4257	0	1	1	552.307	1103.61	1103.61	0.45	0.00025	HCD (High Energy Collision Dissociation)	MS2	96.1447	6.498	31.689	40285	02272025_Fatema_2-26-25_Plasma.raw	F5	2.02	1
FALSE	None	NP_001334354.1	alpha-2-macroglobulin isoform c [Homo sapiens]	20	20	35	20	1324	146.7	6.32	103.98	20	1
	Checked	Confidence	Identifying Node	PSM Ambiguity	Annotated Sequence	Modifications	# Proteins	Master Protein Accessions	Protein Accessions	# Missed Cleavages	Charge	DeltaScore	DeltaCn	Rank	Search Engine Rank	m/z [Da]	MH+ [Da]	Theo. MH+ [Da]	DeltaM [ppm]	Deltam/z [Da]	Activation Type	MS Order	Isolation Interference [%]	Ion Inject Time [ms]	RT [min]	First Scan	Spectrum File	File ID	XCorr	# Protein Groups
	FALSE	High	Sequest HT (A2)	Unambiguous	LHTEAQIQEEGTVVELTGR		4	NP_000005.2	NP_000005.2; XP_006719119.1; NP_001334353.1; NP_001334354.1	0	3	0.6321	0	1	1	704.029	2110.07	2110.08	-1.71	-0.0012	HCD (High Energy Collision Dissociation)	MS2	67.6849	30	46.3942	61064	02272025_Fatema_2-26-25_Plasma.raw	F5	5.3	1
	FALSE	High	Sequest HT (A2)	Unambiguous	VSVQLEASPAFLAVPVEK		4	NP_000005.2	NP_000005.2; XP_006719119.1; NP_001334353.1; NP_001334354.1	0	2	0.8031	0	1	1	942.527	1884.05	1884.05	-0.73	-0.00069	HCD (High Energy Collision Dissociation)	MS2	36.0871	10.515	71.3813	96104	02272025_Fatema_2-26-25_Plasma.raw	F5	5.18	1
	FALSE	High	Sequest HT (A2)	Unambiguous	LHTEAQIQEEGTVVELTGR		4	NP_000005.2	NP_000005.2; XP_006719119.1; NP_001334353.1; NP_001334354.1	0	3	0.7182	0	1	1	704.031	2110.08	2110.08	0.64	0.00045	HCD (High Energy Collision Dissociation)	MS2	62.4014	25.307	46.4194	61098	02272025_Fatema_2-26-25_Plasma.raw	F5	4.79	1
	FALSE	High	Sequest HT (A2)	Unambiguous	DTVIKPLLVEPEGLEK		4	NP_000005.2	NP_000005.2; XP_006719119.1; NP_001334353.1; NP_001334354.1	0	3	0.7679	0	1	1	594.009	1780.01	1780.01	0.47	0.00028	HCD (High Energy Collision Dissociation)	MS2	36.2281	22.768	58.0915	77502	02272025_Fatema_2-26-25_Plasma.raw	F5	3.92	1
	FALSE	High	Sequest HT (A2)	Unambiguous	NQGNTWLTAFVLK		10	NP_000005.2	XP_016875253.1; XP_011519106.1; NP_000005.2; XP_011519107.1; XP_016875254.1; XP_024304879.1; XP_006719119.1; NP_001334353.1; NP_002855.2; NP_001334354.1	0	2	0.7955	0	1	1	746.401	1491.79	1491.8	-0.31	-0.00023	HCD (High Energy Collision Dissociation)	MS2	58.6896	4.55	77.2847	104327	02272025_Fatema_2-26-25_Plasma.raw	F5	3.57	1
	FALSE	High	Sequest HT (A2)	Unambiguous	ALLAYAFALAGNQDK		4	NP_000005.2	NP_000005.2; XP_006719119.1; NP_001334353.1; NP_001334354.1	0	3	0.7331	0	1	1	522.616	1565.83	1565.83	0.72	0.00038	HCD (High Energy Collision Dissociation)	MS2	6.81044	30	75.3282	101599	02272025_Fatema_2-26-25_Plasma.raw	F5	3.56	1
	FALSE	High	Sequest HT (A2)	Unambiguous	VSVQLEASPAFLAVPVEK		4	NP_000005.2	NP_000005.2; XP_006719119.1; NP_001334353.1; NP_001334354.1	0	3	0.7098	0	1	1	628.688	1884.05	1884.05	0.62	0.00039	HCD (High Energy Collision Dissociation)	MS2	50.6061	17.33	71.4354	96181	02272025_Fatema_2-26-25_Plasma.raw	F5	3.48	1
	FALSE	High	Sequest HT (A2)	Unambiguous	LLIYAVLPTGDVIGDSAK		4	NP_000005.2	NP_000005.2; XP_006719119.1; NP_001334353.1; NP_001334354.1	0	2	0.7977	0	1	1	923.022	1845.04	1845.04	0	0	HCD (High Energy Collision Dissociation)	MS2	66.3656	30	79.4408	107315	02272025_Fatema_2-26-25_Plasma.raw	F5	3.41	1
	FALSE	High	Sequest HT (A2)	Unambiguous	ALLAYAFALAGNQDK		4	NP_000005.2	NP_000005.2; XP_006719119.1; NP_001334353.1; NP_001334354.1	0	2	0.7944	0	1	1	783.42	1565.83	1565.83	0.3	0.00024	HCD (High Energy Collision Dissociation)	MS2	84.1774	16.817	75.2798	101531	02272025_Fatema_2-26-25_Plasma.raw	F5	3.21	1
	FALSE	High	Sequest HT (A2)	Unambiguous	LLIYAVLPTGDVIGDSAK		4	NP_000005.2	NP_000005.2; XP_006719119.1; NP_001334353.1; NP_001334354.1	0	2	0.7035	0	1	1	923.022	1845.04	1845.04	-0.07	-6e-05	HCD (High Energy Collision Dissociation)	MS2	48.1865	7.493	79.707	107679	02272025_Fatema_2-26-25_Plasma.raw	F5	3.17	1
	FALSE	High	Sequest HT (A2)	Unambiguous	LLIYAVLPTGDVIGDSAK		4	NP_000005.2	NP_000005.2; XP_006719119.1; NP_001334353.1; NP_001334354.1	0	3	0.7878	0	1	1	615.684	1845.04	1845.04	0.79	0.00048	HCD (High Energy Collision Dissociation)	MS2	55.4964	30	79.5677	107490	02272025_Fatema_2-26-25_Plasma.raw	F5	3.11	1
	FALSE	High	Sequest HT (A2)	Unambiguous	DTVIKPLLVEPEGLEK		4	NP_000005.2	NP_000005.2; XP_006719119.1; NP_001334353.1; NP_001334354.1	0	3	0.6579	0	1	1	594.009	1780.01	1780.01	1.4	0.00083	HCD (High Energy Collision Dissociation)	MS2	34.206	18.964	58.3573	77875	02272025_Fatema_2-26-25_Plasma.raw	F5	3.04	1
	FALSE	High	Sequest HT (A2)	Unambiguous	ALLAYAFALAGNQDKR		4	NP_000005.2	NP_000005.2; XP_006719119.1; NP_001334353.1; NP_001334354.1	1	3	0.677	0	1	1	574.649	1721.93	1721.93	0.21	0.00012	HCD (High Energy Collision Dissociation)	MS2	86.059	30	65.2488	87532	02272025_Fatema_2-26-25_Plasma.raw	F5	2.91	1
	FALSE	High	Sequest HT (A2)	Unambiguous	LHTEAQIQEEGTVVELTGR		4	NP_000005.2	NP_000005.2; XP_006719119.1; NP_001334353.1; NP_001334354.1	0	3	0.4207	0	1	1	704.03	2110.07	2110.08	-1.19	-0.00083	HCD (High Energy Collision Dissociation)	MS2	92.1968	30	46.3461	60997	02272025_Fatema_2-26-25_Plasma.raw	F5	2.9	1
	FALSE	High	Sequest HT (A2)	Unambiguous	NALFcLESAWK	C5(Carbamidomethyl)	4	NP_000005.2	NP_000005.2; XP_006719119.1; NP_001334353.1; NP_001334354.1	0	2	0.8304	0	1	1	669.83	1338.65	1338.65	1.89	0.00126	HCD (High Energy Collision Dissociation)	MS2	32.2897	5.549	70.5287	94901	02272025_Fatema_2-26-25_Plasma.raw	F5	2.83	1
	FALSE	High	Sequest HT (A2)	Unambiguous	VTAAPQSVcALR	C9(Carbamidomethyl)	4	NP_000005.2	NP_000005.2; XP_006719119.1; NP_001334353.1; NP_001334354.1	0	2	0.7046	0	1	1	636.84	1272.67	1272.67	0.21	0.00013	HCD (High Energy Collision Dissociation)	MS2	68.5791	11.773	30.012	37905	02272025_Fatema_2-26-25_Plasma.raw	F5	2.81	1
	FALSE	High	Sequest HT (A2)	Unambiguous	LLIYAVLPTGDVIGDSAK		4	NP_000005.2	NP_000005.2; XP_006719119.1; NP_001334353.1; NP_001334354.1	0	3	0.8159	0	1	1	615.684	1845.04	1845.04	1.08	0.00067	HCD (High Energy Collision Dissociation)	MS2	41.5804	30	79.8695	107905	02272025_Fatema_2-26-25_Plasma.raw	F5	2.77	1
	FALSE	High	Sequest HT (A2)	Unambiguous	ETTFNSLLcPSGGEVSEELSLK	C9(Carbamidomethyl)	4	NP_000005.2	NP_000005.2; XP_006719119.1; NP_001334353.1; NP_001334354.1	0	3	0.5254	0	1	1	799.721	2397.15	2397.15	-0.75	-0.0006	HCD (High Energy Collision Dissociation)	MS2	21.6401	30	76.3305	102995	02272025_Fatema_2-26-25_Plasma.raw	F5	2.76	1
	FALSE	High	Sequest HT (A2)	Unambiguous	AIGYLNTGYQR		4	NP_000005.2	NP_000005.2; XP_006719119.1; NP_001334353.1; NP_001334354.1	0	2	0.7463	0	1	1	628.325	1255.64	1255.64	0.51	0.00032	HCD (High Energy Collision Dissociation)	MS2	82.7376	10.446	36.2726	46770	02272025_Fatema_2-26-25_Plasma.raw	F5	2.72	1
	FALSE	High	Sequest HT (A2)	Unambiguous	VTGEGcVYLQTSLK	C6(Carbamidomethyl)	4	NP_000005.2	NP_000005.2; XP_006719119.1; NP_001334353.1; NP_001334354.1	0	2	0.5778	0	1	1	777.895	1554.78	1554.78	-0.92	-0.00072	HCD (High Energy Collision Dissociation)	MS2	81.1148	30	44.8751	58928	02272025_Fatema_2-26-25_Plasma.raw	F5	2.7	1
	FALSE	High	Sequest HT (A2)	Unambiguous	DLTGFPGPLNDQDDEDcINR	C17(Carbamidomethyl)	3	NP_000005.2	NP_000005.2; NP_001334353.1; NP_001334354.1	0	2	0.8491	0	1	1	1146	2290.99	2290.99	-0.32	-0.00036	HCD (High Energy Collision Dissociation)	MS2	22.5019	30	65.0981	87322	02272025_Fatema_2-26-25_Plasma.raw	F5	2.65	1
	FALSE	High	Sequest HT (A2)	Unambiguous	QTVSWAVTPK		4	NP_000005.2	NP_000005.2; XP_006719119.1; NP_001334353.1; NP_001334354.1	0	2	0.7595	0	1	1	558.807	1116.61	1116.6	1.53	0.00085	HCD (High Energy Collision Dissociation)	MS2	28.4015	4.36	34.8441	44748	02272025_Fatema_2-26-25_Plasma.raw	F5	2.62	1
	FALSE	High	Sequest HT (A2)	Unambiguous	DLTGFPGPLNDQDDEDcINR	C17(Carbamidomethyl)	3	NP_000005.2	NP_000005.2; NP_001334353.1; NP_001334354.1	0	2	0.8359	0	1	1	1146	2290.99	2290.99	-1.28	-0.00146	HCD (High Energy Collision Dissociation)	MS2	31.1172	30	64.8783	87017	02272025_Fatema_2-26-25_Plasma.raw	F5	2.62	1
	FALSE	High	Sequest HT (A2)	Unambiguous	AIGYLNTGYQR		4	NP_000005.2	NP_000005.2; XP_006719119.1; NP_001334353.1; NP_001334354.1	0	2	0.8301	0	1	1	628.325	1255.64	1255.64	-0.36	-0.00023	HCD (High Energy Collision Dissociation)	MS2	49.0239	7.432	36.5612	47174	02272025_Fatema_2-26-25_Plasma.raw	F5	2.59	1
	FALSE	High	Sequest HT (A2)	Unambiguous	FEVQVTVPK		4	NP_000005.2	NP_000005.2; XP_006719119.1; NP_001334353.1; NP_001334354.1	0	2	0.8333	0	1	1	523.798	1046.59	1046.59	0.92	0.00048	HCD (High Energy Collision Dissociation)	MS2	36.5936	11.387	43.961	57653	02272025_Fatema_2-26-25_Plasma.raw	F5	2.58	1
	FALSE	High	Sequest HT (A2)	Unambiguous	DLTGFPGPLNDQDDEDcINR	C17(Carbamidomethyl)	3	NP_000005.2	NP_000005.2; NP_001334353.1; NP_001334354.1	0	3	0.6494	0	1	1	764.335	2290.99	2290.99	1.22	0.00093	HCD (High Energy Collision Dissociation)	MS2	94.8241	30	64.8388	86963	02272025_Fatema_2-26-25_Plasma.raw	F5	2.51	1
	FALSE	High	Sequest HT (A2)	Unambiguous	VTAAPQSVcALR	C9(Carbamidomethyl)	4	NP_000005.2	NP_000005.2; XP_006719119.1; NP_001334353.1; NP_001334354.1	0	3	0.5382	0	1	1	424.896	1272.67	1272.67	0.22	9e-05	HCD (High Energy Collision Dissociation)	MS2	72.8523	30	30.2349	38225	02272025_Fatema_2-26-25_Plasma.raw	F5	2.49	1
	FALSE	High	Sequest HT (A2)	Unambiguous	SSGSLLNNAIK		10	NP_000005.2	XP_016875253.1; XP_011519106.1; NP_000005.2; XP_011519107.1; XP_016875254.1; XP_024304879.1; XP_006719119.1; NP_001334353.1; NP_002855.2; NP_001334354.1	0	2	0.4877	0	1	1	552.307	1103.61	1103.61	0.67	0.00037	HCD (High Energy Collision Dissociation)	MS2	87.5685	4.279	31.9694	40679	02272025_Fatema_2-26-25_Plasma.raw	F5	2.44	1
	FALSE	High	Sequest HT (A2)	Unambiguous	ALLAYAFALAGNQDKR		4	NP_000005.2	NP_000005.2; XP_006719119.1; NP_001334353.1; NP_001334354.1	1	3	0.6441	0	1	1	574.65	1721.93	1721.93	0.74	0.00042	HCD (High Energy Collision Dissociation)	MS2	64.4031	30	65.83	88339	02272025_Fatema_2-26-25_Plasma.raw	F5	2.36	1
	FALSE	High	Sequest HT (A2)	Unambiguous	YDVENcLANK	C6(Carbamidomethyl)	4	NP_000005.2	NP_000005.2; XP_006719119.1; NP_001334353.1; NP_001334354.1	0	2	0.8162	0	1	1	613.279	1225.55	1225.55	-0.26	-0.00016	HCD (High Energy Collision Dissociation)	MS2	45.5185	14.337	31.4298	39916	02272025_Fatema_2-26-25_Plasma.raw	F5	2.34	1
	FALSE	High	Sequest HT (A2)	Unambiguous	IAQWQSFQLEGGLK		4	NP_000005.2	NP_000005.2; XP_006719119.1; NP_001334353.1; NP_001334354.1	0	2	0.5182	0	1	1	802.925	1604.84	1604.84	-0.34	-0.00027	HCD (High Energy Collision Dissociation)	MS2	71.0038	30	64.0834	85909	02272025_Fatema_2-26-25_Plasma.raw	F5	2.2	1
	FALSE	High	Sequest HT (A2)	Unambiguous	VTAAPQSVcALR	C9(Carbamidomethyl)	4	NP_000005.2	NP_000005.2; XP_006719119.1; NP_001334353.1; NP_001334354.1	0	2	0.5662	0	1	1	636.84	1272.67	1272.67	0.4	0.00025	HCD (High Energy Collision Dissociation)	MS2	47.4216	4.948	30.3027	38319	02272025_Fatema_2-26-25_Plasma.raw	F5	2.19	1
	FALSE	High	Sequest HT (A2)	Unambiguous	DLKPAIVK		4	NP_000005.2	NP_000005.2; XP_006719119.1; NP_001334353.1; NP_001334354.1	0	2	0.3209	0	1	1	442.285	883.562	883.561	0.78	0.00034	HCD (High Energy Collision Dissociation)	MS2	62.4281	30	18.897	22127	02272025_Fatema_2-26-25_Plasma.raw	F5	2.15	1
	FALSE	High	Sequest HT (A2)	Unambiguous	AAQVTIQSSGTFSSK		4	NP_000005.2	NP_000005.2; XP_006719119.1; NP_001334353.1; NP_001334354.1	0	2	0.4903	0	1	1	756.389	1511.77	1511.77	0.52	0.00039	HCD (High Energy Collision Dissociation)	MS2	89.3088	30	30.9272	39201	02272025_Fatema_2-26-25_Plasma.raw	F5	2.06	1
	FALSE	High	Sequest HT (A2)	Unambiguous	SSGSLLNNAIK		10	NP_000005.2	XP_016875253.1; XP_011519106.1; NP_000005.2; XP_011519107.1; XP_016875254.1; XP_024304879.1; XP_006719119.1; NP_001334353.1; NP_002855.2; NP_001334354.1	0	2	0.4257	0	1	1	552.307	1103.61	1103.61	0.45	0.00025	HCD (High Energy Collision Dissociation)	MS2	96.1447	6.498	31.689	40285	02272025_Fatema_2-26-25_Plasma.raw	F5	2.02	1
FALSE	Master Protein	NP_000030.1	apolipoprotein A-I isoform 1 preproprotein [Homo sapiens]	51	16	32	16	267	30.8	5.76	97.44	16	1
	Checked	Confidence	Identifying Node	PSM Ambiguity	Annotated Sequence	Modifications	# Proteins	Master Protein Accessions	Protein Accessions	# Missed Cleavages	Charge	DeltaScore	DeltaCn	Rank	Search Engine Rank	m/z [Da]	MH+ [Da]	Theo. MH+ [Da]	DeltaM [ppm]	Deltam/z [Da]	Activation Type	MS Order	Isolation Interference [%]	Ion Inject Time [ms]	RT [min]	First Scan	Spectrum File	File ID	XCorr	# Protein Groups
	FALSE	High	Sequest HT (A2)	Unambiguous	LREQLGPVTQEFWDNLEK		1	NP_000030.1	NP_000030.1	1	2	0.6508	0	1	1	1101.56	2202.12	2202.12	1.21	0.00134	HCD (High Energy Collision Dissociation)	MS2	26.4746	30	70.7302	95187	02272025_Fatema_2-26-25_Plasma.raw	F5	5.04	1
	FALSE	High	Sequest HT (A2)	Unambiguous	LREQLGPVTQEFWDNLEKETEGLR		1	NP_000030.1	NP_000030.1	2	3	0.7177	0	1	1	963.159	2887.46	2887.46	1.44	0.00139	HCD (High Energy Collision Dissociation)	MS2	76.9335	30	83.7524	113278	02272025_Fatema_2-26-25_Plasma.raw	F5	5.03	1
	FALSE	High	Sequest HT (A2)	Unambiguous	LREQLGPVTQEFWDNLEKETEGLR		1	NP_000030.1	NP_000030.1	2	4	0.7909	0	1	1	722.62	2887.46	2887.46	0.4	0.00029	HCD (High Energy Collision Dissociation)	MS2	13.8637	15.089	83.5938	113060	02272025_Fatema_2-26-25_Plasma.raw	F5	4.83	1
	FALSE	High	Sequest HT (A2)	Unambiguous	LREQLGPVTQEFWDNLEK		1	NP_000030.1	NP_000030.1	1	3	0.7661	0	1	1	734.711	2202.12	2202.12	0.35	0.00026	HCD (High Energy Collision Dissociation)	MS2	41.0431	3.012	70.7193	95170	02272025_Fatema_2-26-25_Plasma.raw	F5	4.19	1
	FALSE	High	Sequest HT (A2)	Unambiguous	VKDLATVYVDVLK		1	NP_000030.1	NP_000030.1	1	2	0.7628	0	1	1	731.93	1462.85	1462.85	0.29	0.00021	HCD (High Energy Collision Dissociation)	MS2	33.6379	9.231	56.0814	74666	02272025_Fatema_2-26-25_Plasma.raw	F5	4.09	1
	FALSE	High	Sequest HT (A2)	Unambiguous	VKDLATVYVDVLKDSGR		1	NP_000030.1	NP_000030.1	2	3	0.7389	0	1	1	626.683	1878.03	1878.03	0.2	0.00013	HCD (High Energy Collision Dissociation)	MS2	48.2826	30	57.1812	76220	02272025_Fatema_2-26-25_Plasma.raw	F5	4.06	1
	FALSE	High	Sequest HT (A2)	Unambiguous	EQLGPVTQEFWDNLEKETEGLR		1	NP_000030.1	NP_000030.1	1	3	0.658	0	1	1	873.43	2618.28	2618.27	1.24	0.00108	HCD (High Energy Collision Dissociation)	MS2	8.6516	30	90.1053	122020	02272025_Fatema_2-26-25_Plasma.raw	F5	3.83	1
	FALSE	High	Sequest HT (A2)	Unambiguous	LLDNWDSVTSTFSK		1	NP_000030.1	NP_000030.1	0	2	0.731	0	1	1	806.897	1612.79	1612.79	1.06	0.00085	HCD (High Energy Collision Dissociation)	MS2	78.484	23.67	68.6675	92305	02272025_Fatema_2-26-25_Plasma.raw	F5	3.68	1
	FALSE	High	Sequest HT (A2)	Unambiguous	LLDNWDSVTSTFSK		1	NP_000030.1	NP_000030.1	0	2	0.8222	0	1	1	806.896	1612.79	1612.79	-0.08	-6e-05	HCD (High Energy Collision Dissociation)	MS2	5.10736	12.343	69.2058	93057	02272025_Fatema_2-26-25_Plasma.raw	F5	3.6	1
	FALSE	High	Sequest HT (A2)	Unambiguous	VKDLATVYVDVLK		1	NP_000030.1	NP_000030.1	1	2	0.6485	0	1	1	731.93	1462.85	1462.85	1.2	0.00088	HCD (High Energy Collision Dissociation)	MS2	84.4535	30	55.8051	74282	02272025_Fatema_2-26-25_Plasma.raw	F5	3.3	1
	FALSE	High	Sequest HT (A2)	Unambiguous	LAARLEALKENGGAR		2	NP_000030.1	NP_000030.1; NP_001304950.1	2	3	0.7059	0	1	1	523.634	1568.89	1568.89	-0.4	-0.00021	HCD (High Energy Collision Dissociation)	MS2	92.9866	30	21.5356	25874	02272025_Fatema_2-26-25_Plasma.raw	F5	3.23	1
	FALSE	High	Sequest HT (A2)	Unambiguous	DLATVYVDVLK		1	NP_000030.1	NP_000030.1	0	2	0.8066	0	1	1	618.349	1235.69	1235.69	1.27	0.00078	HCD (High Energy Collision Dissociation)	MS2	13.9589	11.38	79.2516	107051	02272025_Fatema_2-26-25_Plasma.raw	F5	3.05	1
	FALSE	High	Sequest HT (A2)	Unambiguous	DLATVYVDVLK		1	NP_000030.1	NP_000030.1	0	2	0.745	0	1	1	618.346	1235.69	1235.69	-1.99	-0.00123	HCD (High Energy Collision Dissociation)	MS2	63.9903	9.574	71.5375	96324	02272025_Fatema_2-26-25_Plasma.raw	F5	3.02	1
	FALSE	High	Sequest HT (A2)	Unambiguous	LLDNWDSVTSTFSK		1	NP_000030.1	NP_000030.1	0	2	0.8379	0	1	1	806.896	1612.78	1612.79	-0.38	-0.00031	HCD (High Energy Collision Dissociation)	MS2	1.06579	0.629	68.9511	92700	02272025_Fatema_2-26-25_Plasma.raw	F5	2.9	1
	FALSE	High	Sequest HT (A2)	Unambiguous	THLAPYSDELR		2	NP_000030.1	NP_000030.1; NP_001304950.1	0	3	0.7439	0	1	1	434.555	1301.65	1301.65	1.52	0.00066	HCD (High Energy Collision Dissociation)	MS2	8.12458	3.502	27.2738	34030	02272025_Fatema_2-26-25_Plasma.raw	F5	2.85	1
	FALSE	High	Sequest HT (A2)	Unambiguous	THLAPYSDELR		2	NP_000030.1	NP_000030.1; NP_001304950.1	0	3	0.7536	0	1	1	434.555	1301.65	1301.65	1.38	0.0006	HCD (High Energy Collision Dissociation)	MS2	25.0948	15.726	27.5783	34460	02272025_Fatema_2-26-25_Plasma.raw	F5	2.76	1
	FALSE	High	Sequest HT (A2)	Unambiguous	DSGRDYVSQFEGSALGK		1	NP_000030.1	NP_000030.1	1	2	0.4579	0	1	1	908.43	1815.85	1815.85	1.2	0.00109	HCD (High Energy Collision Dissociation)	MS2	77.8072	30	52.0061	68952	02272025_Fatema_2-26-25_Plasma.raw	F5	2.73	1
	FALSE	High	Sequest HT (A2)	Unambiguous	VSFLSALEEYTK		2	NP_000030.1	NP_000030.1; NP_001304950.1	0	2	0.7868	0	1	1	693.862	1386.72	1386.72	0.98	0.00068	HCD (High Energy Collision Dissociation)	MS2	48.2345	18.248	80.2153	108383	02272025_Fatema_2-26-25_Plasma.raw	F5	2.72	1
	FALSE	High	Sequest HT (A2)	Unambiguous	THLAPYSDELR		2	NP_000030.1	NP_000030.1; NP_001304950.1	0	2	0.8727	0	1	1	651.329	1301.65	1301.65	1.63	0.00106	HCD (High Energy Collision Dissociation)	MS2	7.76404	8.862	27.4267	34247	02272025_Fatema_2-26-25_Plasma.raw	F5	2.67	1
	FALSE	High	Sequest HT (A2)	Unambiguous	DLATVYVDVLK		1	NP_000030.1	NP_000030.1	0	2	0.8045	0	1	1	618.349	1235.69	1235.69	1.27	0.00078	HCD (High Energy Collision Dissociation)	MS2	0.923261	7.571	71.8324	96735	02272025_Fatema_2-26-25_Plasma.raw	F5	2.66	1
	FALSE	High	Sequest HT (A2)	Unambiguous	DLATVYVDVLK		1	NP_000030.1	NP_000030.1	0	2	0.7509	0	1	1	618.349	1235.69	1235.69	1.96	0.00121	HCD (High Energy Collision Dissociation)	MS2	45.5316	30	79.563	107483	02272025_Fatema_2-26-25_Plasma.raw	F5	2.65	1
	FALSE	High	Sequest HT (A2)	Unambiguous	DYVSQFEGSALGK		1	NP_000030.1	NP_000030.1	0	2	0.8731	0	1	1	700.838	1400.67	1400.67	0.26	0.00018	HCD (High Energy Collision Dissociation)	MS2	40.3432	2.631	59.9688	80141	02272025_Fatema_2-26-25_Plasma.raw	F5	2.6	1
	FALSE	High	Sequest HT (A2)	Unambiguous	QGLLPVLESFK		2	NP_000030.1	NP_000030.1; NP_001304950.1	0	2	0.6473	0	1	1	615.859	1230.71	1230.71	0.72	0.00044	HCD (High Energy Collision Dissociation)	MS2	59.7144	30	72.7644	98042	02272025_Fatema_2-26-25_Plasma.raw	F5	2.58	1
	FALSE	High	Sequest HT (A2)	Unambiguous	DYVSQFEGSALGK		1	NP_000030.1	NP_000030.1	0	2	0.8821	0	1	1	700.838	1400.67	1400.67	0.09	6e-05	HCD (High Energy Collision Dissociation)	MS2	29.6554	1.001	59.7156	79787	02272025_Fatema_2-26-25_Plasma.raw	F5	2.46	1
	FALSE	High	Sequest HT (A2)	Unambiguous	DSGRDYVSQFEGSALGK		1	NP_000030.1	NP_000030.1	1	3	0.6862	0	1	1	605.956	1815.85	1815.85	1.05	0.00064	HCD (High Energy Collision Dissociation)	MS2	66.3269	2.51	51.9506	68873	02272025_Fatema_2-26-25_Plasma.raw	F5	2.39	1
	FALSE	High	Sequest HT (A2)	Unambiguous	DYVSQFEGSALGK		1	NP_000030.1	NP_000030.1	0	2	0.7568	0	1	1	700.839	1400.67	1400.67	1.05	0.00073	HCD (High Energy Collision Dissociation)	MS2	75.4249	6.951	59.4132	79360	02272025_Fatema_2-26-25_Plasma.raw	F5	2.22	1
	FALSE	High	Sequest HT (A2)	Unambiguous	VQPYLDDFQK		2	NP_000030.1	NP_000030.1; NP_001304950.1	0	2	0.8111	0	1	1	626.815	1252.62	1252.62	0.74	0.00046	HCD (High Energy Collision Dissociation)	MS2	2.36951	3.251	41.5033	54174	02272025_Fatema_2-26-25_Plasma.raw	F5	2.17	1
	FALSE	High	Sequest HT (A2)	Unambiguous	EQLGPVTQEFWDNLEK		1	NP_000030.1	NP_000030.1	0	2	0.654	0	1	1	966.969	1932.93	1932.93	-1.78	-0.00172	HCD (High Energy Collision Dissociation)	MS2	57.5074	3.359	77.2823	104323	02272025_Fatema_2-26-25_Plasma.raw	F5	2.11	1
	FALSE	High	Sequest HT (A2)	Unambiguous	LSPLGEEmR	M8(Oxidation)	2	NP_000030.1	NP_000030.1; NP_001304950.1	0	2	0.6667	0	1	1	524.261	1047.51	1047.51	0.16	8e-05	HCD (High Energy Collision Dissociation)	MS2	20.8211	6.382	22.9068	27833	02272025_Fatema_2-26-25_Plasma.raw	F5	2.04	1
	FALSE	High	Sequest HT (A2)	Unambiguous	VQPYLDDFQK		2	NP_000030.1	NP_000030.1; NP_001304950.1	0	2	0.6108	0	1	1	626.814	1252.62	1252.62	-0.73	-0.00045	HCD (High Energy Collision Dissociation)	MS2	20.4477	30	41.4712	54130	02272025_Fatema_2-26-25_Plasma.raw	F5	2.03	1
	FALSE	High	Sequest HT (A2)	Unambiguous	LSPLGEEmR	M8(Oxidation)	2	NP_000030.1	NP_000030.1; NP_001304950.1	0	2	0.6382	0	1	1	524.261	1047.51	1047.51	0.74	0.00039	HCD (High Energy Collision Dissociation)	MS2	31.9989	3.959	22.6044	27405	02272025_Fatema_2-26-25_Plasma.raw	F5	1.99	1
	FALSE	High	Sequest HT (A2)	Unambiguous	QGLLPVLESFK		2	NP_000030.1	NP_000030.1; NP_001304950.1	0	2	0.6142	0	1	1	615.859	1230.71	1230.71	0.42	0.00026	HCD (High Energy Collision Dissociation)	MS2	71.599	30	73.0672	98466	02272025_Fatema_2-26-25_Plasma.raw	F5	1.97	1
FALSE	Master Protein Candidate	NP_068657.1	fibrinogen alpha chain isoform alpha precursor [Homo sapiens]	18	11	20	11	644	69.7	8.06	61.24	11	1
	Checked	Confidence	Identifying Node	PSM Ambiguity	Annotated Sequence	Modifications	# Proteins	Master Protein Accessions	Protein Accessions	# Missed Cleavages	Charge	DeltaScore	DeltaCn	Rank	Search Engine Rank	m/z [Da]	MH+ [Da]	Theo. MH+ [Da]	DeltaM [ppm]	Deltam/z [Da]	Activation Type	MS Order	Isolation Interference [%]	Ion Inject Time [ms]	RT [min]	First Scan	Spectrum File	File ID	XCorr	# Protein Groups
	FALSE	High	Sequest HT (A2)	Unambiguous	NPSSAGSWNSGSSGPGSTGNR		2	NP_000499.1	NP_000499.1; NP_068657.1	0	2	0.9326	0	1	1	982.429	1963.85	1963.85	0.58	0.00057	HCD (High Energy Collision Dissociation)	MS2	0	30	20.7669	24785	02272025_Fatema_2-26-25_Plasma.raw	F5	6.53	1
	FALSE	High	Sequest HT (A2)	Unambiguous	NPSSAGSWNSGSSGPGSTGNR		2	NP_000499.1	NP_000499.1; NP_068657.1	0	2	0.9301	0	1	1	982.427	1963.85	1963.85	-0.6	-0.00059	HCD (High Energy Collision Dissociation)	MS2	15.3846	30	21.0641	25205	02272025_Fatema_2-26-25_Plasma.raw	F5	4.72	1
	FALSE	High	Sequest HT (A2)	Unambiguous	GLIDEVNQDFTNR		2	NP_000499.1	NP_000499.1; NP_068657.1	0	2	0.727	0	1	1	760.871	1520.73	1520.73	0.22	0.00017	HCD (High Energy Collision Dissociation)	MS2	17.477	30	60.6791	81132	02272025_Fatema_2-26-25_Plasma.raw	F5	3.92	1
	FALSE	High	Sequest HT (A2)	Unambiguous	GGSTSYGTGSETESPR		2	NP_000499.1	NP_000499.1; NP_068657.1	0	2	0.8743	0	1	1	786.843	1572.68	1572.68	1.28	0.00101	HCD (High Energy Collision Dissociation)	MS2	47.3128	30	14.3568	15715	02272025_Fatema_2-26-25_Plasma.raw	F5	3.74	1
	FALSE	High	Sequest HT (A2)	Unambiguous	GLIDEVNQDFTNR		2	NP_000499.1	NP_000499.1; NP_068657.1	0	2	0.7419	0	1	1	760.871	1520.74	1520.73	0.87	0.00066	HCD (High Energy Collision Dissociation)	MS2	20.638	17.901	60.5684	80980	02272025_Fatema_2-26-25_Plasma.raw	F5	3.72	1
	FALSE	High	Sequest HT (A2)	Unambiguous	GLIDEVNQDFTNR		2	NP_000499.1	NP_000499.1; NP_068657.1	0	2	0.6544	0	1	1	760.871	1520.74	1520.73	0.79	0.0006	HCD (High Energy Collision Dissociation)	MS2	23.6835	30	60.7641	81251	02272025_Fatema_2-26-25_Plasma.raw	F5	3.53	1
	FALSE	High	Sequest HT (A2)	Unambiguous	GLIDEVNQDFTNR		2	NP_000499.1	NP_000499.1; NP_068657.1	0	2	0.7859	0	1	1	760.871	1520.74	1520.73	1.03	0.00078	HCD (High Energy Collision Dissociation)	MS2	18.1929	11.781	60.3741	80707	02272025_Fatema_2-26-25_Plasma.raw	F5	3.41	1
	FALSE	High	Sequest HT (A2)	Unambiguous	DSDWPFcSDEDWNYK	C7(Carbamidomethyl)	2	NP_000499.1	NP_000499.1; NP_068657.1	0	2	0.9875	0	1	1	982.376	1963.75	1963.74	0.56	0.00055	HCD (High Energy Collision Dissociation)	MS2	4.06224	30	73.7028	99342	02272025_Fatema_2-26-25_Plasma.raw	F5	3.21	1
	FALSE	High	Sequest HT (A2)	Unambiguous	DSDWPFcSDEDWNYK	C7(Carbamidomethyl)	2	NP_000499.1	NP_000499.1; NP_068657.1	0	2	0.9709	0	1	1	982.376	1963.74	1963.74	0.32	0.00031	HCD (High Energy Collision Dissociation)	MS2	3.22827	30	74.0061	99761	02272025_Fatema_2-26-25_Plasma.raw	F5	2.75	1
	FALSE	High	Sequest HT (A2)	Unambiguous	RLEVDIDIK		2	NP_000499.1	NP_000499.1; NP_068657.1	1	2	0.4093	0	1	1	550.82	1100.63	1100.63	1.02	0.00056	HCD (High Energy Collision Dissociation)	MS2	55.5639	15.285	38.0788	49319	02272025_Fatema_2-26-25_Plasma.raw	F5	2.59	1
	FALSE	High	Sequest HT (A2)	Unambiguous	RLEVDIDIK		2	NP_000499.1	NP_000499.1; NP_068657.1	1	2	0.2131	0	1	1	550.819	1100.63	1100.63	-0.31	-0.00017	HCD (High Energy Collision Dissociation)	MS2	45.6411	30	38.6848	50186	02272025_Fatema_2-26-25_Plasma.raw	F5	2.44	1
	FALSE	High	Sequest HT (A2)	Unambiguous	NSLFEYQK		2	NP_000499.1	NP_000499.1; NP_068657.1	0	2	0.7925	0	1	1	514.757	1028.51	1028.5	1.14	0.00059	HCD (High Energy Collision Dissociation)	MS2	59.9088	8.572	32.7416	41766	02272025_Fatema_2-26-25_Plasma.raw	F5	2.41	1
	FALSE	High	Sequest HT (A2)	Unambiguous	NSLFEYQK		2	NP_000499.1	NP_000499.1; NP_068657.1	0	2	0.728	0	1	1	514.756	1028.51	1028.5	0.78	0.0004	HCD (High Energy Collision Dissociation)	MS2	26.5629	5.912	33.0301	42174	02272025_Fatema_2-26-25_Plasma.raw	F5	2.39	1
	FALSE	High	Sequest HT (A2)	Unambiguous	QFTSSTSYNR		2	NP_000499.1	NP_000499.1; NP_068657.1	0	2	0.8866	0	1	1	595.775	1190.54	1190.54	-0.01	-1e-05	HCD (High Energy Collision Dissociation)	MS2	41.5584	1.747	15.655	17555	02272025_Fatema_2-26-25_Plasma.raw	F5	2.38	1
	FALSE	High	Sequest HT (A2)	Unambiguous	DSDWPFcSDEDWNYK	C7(Carbamidomethyl)	2	NP_000499.1	NP_000499.1; NP_068657.1	0	2	0.9789	0	1	1	982.375	1963.74	1963.74	-0.31	-0.0003	HCD (High Energy Collision Dissociation)	MS2	29.5658	30	73.4045	98932	02272025_Fatema_2-26-25_Plasma.raw	F5	2.37	1
	FALSE	High	Sequest HT (A2)	Unambiguous	EVDLKDYEDQQK		2	NP_000499.1	NP_000499.1; NP_068657.1	1	3	0.678	0	1	1	503.907	1509.71	1509.71	0.5	0.00025	HCD (High Energy Collision Dissociation)	MS2	42.5936	19.362	28.1865	35319	02272025_Fatema_2-26-25_Plasma.raw	F5	2.36	1
	FALSE	High	Sequest HT (A2)	Unambiguous	RLEVDIDIK		2	NP_000499.1	NP_000499.1; NP_068657.1	1	2	0.3348	0	1	1	550.819	1100.63	1100.63	0.58	0.00032	HCD (High Energy Collision Dissociation)	MS2	46.5284	7.05	38.3767	49745	02272025_Fatema_2-26-25_Plasma.raw	F5	2.3	1
	FALSE	High	Sequest HT (A2)	Unambiguous	LKNSLFEYQK		2	NP_000499.1	NP_000499.1; NP_068657.1	1	3	0.387	0	1	1	423.9	1269.68	1269.68	0.3	0.00013	HCD (High Energy Collision Dissociation)	MS2	44.6548	30	29.4168	37065	02272025_Fatema_2-26-25_Plasma.raw	F5	2.3	1
	FALSE	High	Sequest HT (A2)	Unambiguous	QLEQVIAK		2	NP_000499.1	NP_000499.1; NP_068657.1	0	2	0.1584	0	1	1	464.777	928.547	928.546	0.51	0.00024	HCD (High Energy Collision Dissociation)	MS2	35.5828	3.539	20.798	24827	02272025_Fatema_2-26-25_Plasma.raw	F5	2.21	1
	FALSE	High	Sequest HT (A2)	Unambiguous	LEVDIDIK		2	NP_000499.1	NP_000499.1; NP_068657.1	0	2	0.1818	0	1	1	472.769	944.531	944.53	1.3	0.00061	HCD (High Energy Collision Dissociation)	MS2	75.9183	30	48.3613	63834	02272025_Fatema_2-26-25_Plasma.raw	F5	1.98	1
FALSE	Master Protein	NP_000499.1	fibrinogen alpha chain isoform alpha-E preproprotein [Homo sapiens]	13	11	20	11	866	94.9	6.01	61.24	11	1
	Checked	Confidence	Identifying Node	PSM Ambiguity	Annotated Sequence	Modifications	# Proteins	Master Protein Accessions	Protein Accessions	# Missed Cleavages	Charge	DeltaScore	DeltaCn	Rank	Search Engine Rank	m/z [Da]	MH+ [Da]	Theo. MH+ [Da]	DeltaM [ppm]	Deltam/z [Da]	Activation Type	MS Order	Isolation Interference [%]	Ion Inject Time [ms]	RT [min]	First Scan	Spectrum File	File ID	XCorr	# Protein Groups
	FALSE	High	Sequest HT (A2)	Unambiguous	NPSSAGSWNSGSSGPGSTGNR		2	NP_000499.1	NP_000499.1; NP_068657.1	0	2	0.9326	0	1	1	982.429	1963.85	1963.85	0.58	0.00057	HCD (High Energy Collision Dissociation)	MS2	0	30	20.7669	24785	02272025_Fatema_2-26-25_Plasma.raw	F5	6.53	1
	FALSE	High	Sequest HT (A2)	Unambiguous	NPSSAGSWNSGSSGPGSTGNR		2	NP_000499.1	NP_000499.1; NP_068657.1	0	2	0.9301	0	1	1	982.427	1963.85	1963.85	-0.6	-0.00059	HCD (High Energy Collision Dissociation)	MS2	15.3846	30	21.0641	25205	02272025_Fatema_2-26-25_Plasma.raw	F5	4.72	1
	FALSE	High	Sequest HT (A2)	Unambiguous	GLIDEVNQDFTNR		2	NP_000499.1	NP_000499.1; NP_068657.1	0	2	0.727	0	1	1	760.871	1520.73	1520.73	0.22	0.00017	HCD (High Energy Collision Dissociation)	MS2	17.477	30	60.6791	81132	02272025_Fatema_2-26-25_Plasma.raw	F5	3.92	1
	FALSE	High	Sequest HT (A2)	Unambiguous	GGSTSYGTGSETESPR		2	NP_000499.1	NP_000499.1; NP_068657.1	0	2	0.8743	0	1	1	786.843	1572.68	1572.68	1.28	0.00101	HCD (High Energy Collision Dissociation)	MS2	47.3128	30	14.3568	15715	02272025_Fatema_2-26-25_Plasma.raw	F5	3.74	1
	FALSE	High	Sequest HT (A2)	Unambiguous	GLIDEVNQDFTNR		2	NP_000499.1	NP_000499.1; NP_068657.1	0	2	0.7419	0	1	1	760.871	1520.74	1520.73	0.87	0.00066	HCD (High Energy Collision Dissociation)	MS2	20.638	17.901	60.5684	80980	02272025_Fatema_2-26-25_Plasma.raw	F5	3.72	1
	FALSE	High	Sequest HT (A2)	Unambiguous	GLIDEVNQDFTNR		2	NP_000499.1	NP_000499.1; NP_068657.1	0	2	0.6544	0	1	1	760.871	1520.74	1520.73	0.79	0.0006	HCD (High Energy Collision Dissociation)	MS2	23.6835	30	60.7641	81251	02272025_Fatema_2-26-25_Plasma.raw	F5	3.53	1
	FALSE	High	Sequest HT (A2)	Unambiguous	GLIDEVNQDFTNR		2	NP_000499.1	NP_000499.1; NP_068657.1	0	2	0.7859	0	1	1	760.871	1520.74	1520.73	1.03	0.00078	HCD (High Energy Collision Dissociation)	MS2	18.1929	11.781	60.3741	80707	02272025_Fatema_2-26-25_Plasma.raw	F5	3.41	1
	FALSE	High	Sequest HT (A2)	Unambiguous	DSDWPFcSDEDWNYK	C7(Carbamidomethyl)	2	NP_000499.1	NP_000499.1; NP_068657.1	0	2	0.9875	0	1	1	982.376	1963.75	1963.74	0.56	0.00055	HCD (High Energy Collision Dissociation)	MS2	4.06224	30	73.7028	99342	02272025_Fatema_2-26-25_Plasma.raw	F5	3.21	1
	FALSE	High	Sequest HT (A2)	Unambiguous	DSDWPFcSDEDWNYK	C7(Carbamidomethyl)	2	NP_000499.1	NP_000499.1; NP_068657.1	0	2	0.9709	0	1	1	982.376	1963.74	1963.74	0.32	0.00031	HCD (High Energy Collision Dissociation)	MS2	3.22827	30	74.0061	99761	02272025_Fatema_2-26-25_Plasma.raw	F5	2.75	1
	FALSE	High	Sequest HT (A2)	Unambiguous	RLEVDIDIK		2	NP_000499.1	NP_000499.1; NP_068657.1	1	2	0.4093	0	1	1	550.82	1100.63	1100.63	1.02	0.00056	HCD (High Energy Collision Dissociation)	MS2	55.5639	15.285	38.0788	49319	02272025_Fatema_2-26-25_Plasma.raw	F5	2.59	1
	FALSE	High	Sequest HT (A2)	Unambiguous	RLEVDIDIK		2	NP_000499.1	NP_000499.1; NP_068657.1	1	2	0.2131	0	1	1	550.819	1100.63	1100.63	-0.31	-0.00017	HCD (High Energy Collision Dissociation)	MS2	45.6411	30	38.6848	50186	02272025_Fatema_2-26-25_Plasma.raw	F5	2.44	1
	FALSE	High	Sequest HT (A2)	Unambiguous	NSLFEYQK		2	NP_000499.1	NP_000499.1; NP_068657.1	0	2	0.7925	0	1	1	514.757	1028.51	1028.5	1.14	0.00059	HCD (High Energy Collision Dissociation)	MS2	59.9088	8.572	32.7416	41766	02272025_Fatema_2-26-25_Plasma.raw	F5	2.41	1
	FALSE	High	Sequest HT (A2)	Unambiguous	NSLFEYQK		2	NP_000499.1	NP_000499.1; NP_068657.1	0	2	0.728	0	1	1	514.756	1028.51	1028.5	0.78	0.0004	HCD (High Energy Collision Dissociation)	MS2	26.5629	5.912	33.0301	42174	02272025_Fatema_2-26-25_Plasma.raw	F5	2.39	1
	FALSE	High	Sequest HT (A2)	Unambiguous	QFTSSTSYNR		2	NP_000499.1	NP_000499.1; NP_068657.1	0	2	0.8866	0	1	1	595.775	1190.54	1190.54	-0.01	-1e-05	HCD (High Energy Collision Dissociation)	MS2	41.5584	1.747	15.655	17555	02272025_Fatema_2-26-25_Plasma.raw	F5	2.38	1
	FALSE	High	Sequest HT (A2)	Unambiguous	DSDWPFcSDEDWNYK	C7(Carbamidomethyl)	2	NP_000499.1	NP_000499.1; NP_068657.1	0	2	0.9789	0	1	1	982.375	1963.74	1963.74	-0.31	-0.0003	HCD (High Energy Collision Dissociation)	MS2	29.5658	30	73.4045	98932	02272025_Fatema_2-26-25_Plasma.raw	F5	2.37	1
	FALSE	High	Sequest HT (A2)	Unambiguous	EVDLKDYEDQQK		2	NP_000499.1	NP_000499.1; NP_068657.1	1	3	0.678	0	1	1	503.907	1509.71	1509.71	0.5	0.00025	HCD (High Energy Collision Dissociation)	MS2	42.5936	19.362	28.1865	35319	02272025_Fatema_2-26-25_Plasma.raw	F5	2.36	1
	FALSE	High	Sequest HT (A2)	Unambiguous	RLEVDIDIK		2	NP_000499.1	NP_000499.1; NP_068657.1	1	2	0.3348	0	1	1	550.819	1100.63	1100.63	0.58	0.00032	HCD (High Energy Collision Dissociation)	MS2	46.5284	7.05	38.3767	49745	02272025_Fatema_2-26-25_Plasma.raw	F5	2.3	1
	FALSE	High	Sequest HT (A2)	Unambiguous	LKNSLFEYQK		2	NP_000499.1	NP_000499.1; NP_068657.1	1	3	0.387	0	1	1	423.9	1269.68	1269.68	0.3	0.00013	HCD (High Energy Collision Dissociation)	MS2	44.6548	30	29.4168	37065	02272025_Fatema_2-26-25_Plasma.raw	F5	2.3	1
	FALSE	High	Sequest HT (A2)	Unambiguous	QLEQVIAK		2	NP_000499.1	NP_000499.1; NP_068657.1	0	2	0.1584	0	1	1	464.777	928.547	928.546	0.51	0.00024	HCD (High Energy Collision Dissociation)	MS2	35.5828	3.539	20.798	24827	02272025_Fatema_2-26-25_Plasma.raw	F5	2.21	1
	FALSE	High	Sequest HT (A2)	Unambiguous	LEVDIDIK		2	NP_000499.1	NP_000499.1; NP_068657.1	0	2	0.1818	0	1	1	472.769	944.531	944.53	1.3	0.00061	HCD (High Energy Collision Dissociation)	MS2	75.9183	30	48.3613	63834	02272025_Fatema_2-26-25_Plasma.raw	F5	1.98	1
FALSE	Master Protein	NP_005132.2	fibrinogen beta chain isoform 1 preproprotein [Homo sapiens]	27	10	20	10	491	55.9	8.27	61.06	10	1
	Checked	Confidence	Identifying Node	PSM Ambiguity	Annotated Sequence	Modifications	# Proteins	Master Protein Accessions	Protein Accessions	# Missed Cleavages	Charge	DeltaScore	DeltaCn	Rank	Search Engine Rank	m/z [Da]	MH+ [Da]	Theo. MH+ [Da]	DeltaM [ppm]	Deltam/z [Da]	Activation Type	MS Order	Isolation Interference [%]	Ion Inject Time [ms]	RT [min]	First Scan	Spectrum File	File ID	XCorr	# Protein Groups
	FALSE	High	Sequest HT (A2)	Unambiguous	TPcTVScNIPVVSGK	C3(Carbamidomethyl); C7(Carbamidomethyl)	2	NP_005132.2	NP_001171670.1; NP_005132.2	0	2	0.7951	0	1	1	809.901	1618.79	1618.79	0.7	0.00057	HCD (High Energy Collision Dissociation)	MS2	29.5189	30	39.674	51579	02272025_Fatema_2-26-25_Plasma.raw	F5	4.88	1
	FALSE	High	Sequest HT (A2)	Unambiguous	DNENVVNEYSSELEK		2	NP_005132.2	NP_001171670.1; NP_005132.2	0	2	0.8904	0	1	1	884.896	1768.79	1768.79	-0.91	-0.0008	HCD (High Energy Collision Dissociation)	MS2	29.7706	30	52.6083	69805	02272025_Fatema_2-26-25_Plasma.raw	F5	4.47	1
	FALSE	High	Sequest HT (A2)	Unambiguous	DNENVVNEYSSELEK		2	NP_005132.2	NP_001171670.1; NP_005132.2	0	2	0.9023	0	1	1	884.897	1768.79	1768.79	-0.01	-1e-05	HCD (High Energy Collision Dissociation)	MS2	0	6.446	52.9033	70219	02272025_Fatema_2-26-25_Plasma.raw	F5	3.99	1
	FALSE	High	Sequest HT (A2)	Unambiguous	QGFGNVATNTDGK		2	NP_005132.2	NP_001171670.1; NP_005132.2	0	2	0.6959	0	1	1	654.813	1308.62	1308.62	0.91	0.0006	HCD (High Energy Collision Dissociation)	MS2	49.9648	30	21.851	26322	02272025_Fatema_2-26-25_Plasma.raw	F5	3.88	1
	FALSE	High	Sequest HT (A2)	Unambiguous	REEAPSLRPAPPPISGGGYR		1	NP_005132.2	NP_005132.2	1	4	0.6351	0	1	1	527.532	2107.11	2107.1	0.73	0.00039	HCD (High Energy Collision Dissociation)	MS2	11.4491	13.776	33.8373	43315	02272025_Fatema_2-26-25_Plasma.raw	F5	3.7	1
	FALSE	High	Sequest HT (A2)	Unambiguous	QGFGNVATNTDGK		2	NP_005132.2	NP_001171670.1; NP_005132.2	0	2	0.7283	0	1	1	654.813	1308.62	1308.62	0.73	0.00048	HCD (High Energy Collision Dissociation)	MS2	87.3561	30	21.5607	25909	02272025_Fatema_2-26-25_Plasma.raw	F5	3.57	1
	FALSE	High	Sequest HT (A2)	Unambiguous	NYcGLPGEYWLGNDK	C3(Carbamidomethyl)	2	NP_005132.2	NP_001171670.1; NP_005132.2	0	2	0.8078	0	1	1	893.398	1785.79	1785.79	-0.83	-0.00074	HCD (High Energy Collision Dissociation)	MS2	15.7993	22.522	63.9093	85662	02272025_Fatema_2-26-25_Plasma.raw	F5	3.33	1
	FALSE	High	Sequest HT (A2)	Unambiguous	DNDGWLTSDPR		2	NP_005132.2	NP_001171670.1; NP_005132.2	0	2	0.9116	0	1	1	638.284	1275.56	1275.56	0.93	0.00059	HCD (High Energy Collision Dissociation)	MS2	63.9122	7.067	41.0428	53526	02272025_Fatema_2-26-25_Plasma.raw	F5	3.28	1
	FALSE	High	Sequest HT (A2)	Unambiguous	HQLYIDETVNSNIPTNLR		2	NP_005132.2	NP_001171670.1; NP_005132.2	0	3	0.6667	0	1	1	709.699	2127.08	2127.08	-0.68	-0.00048	HCD (High Energy Collision Dissociation)	MS2	85.4132	30	52.0388	69000	02272025_Fatema_2-26-25_Plasma.raw	F5	3	1
	FALSE	High	Sequest HT (A2)	Unambiguous	DNDGWLTSDPR		2	NP_005132.2	NP_001171670.1; NP_005132.2	0	2	0.9088	0	1	1	638.283	1275.56	1275.56	-0.31	-0.0002	HCD (High Energy Collision Dissociation)	MS2	4.50981	5.927	41.3107	53904	02272025_Fatema_2-26-25_Plasma.raw	F5	2.96	1
	FALSE	High	Sequest HT (A2)	Unambiguous	DNENVVNEYSSELEK		2	NP_005132.2	NP_001171670.1; NP_005132.2	0	2	0.8601	0	1	1	884.898	1768.79	1768.79	1.23	0.00109	HCD (High Energy Collision Dissociation)	MS2	0	30	57.58	76784	02272025_Fatema_2-26-25_Plasma.raw	F5	2.93	1
	FALSE	High	Sequest HT (A2)	Unambiguous	EDGGGWWYNR		2	NP_005132.2	NP_001171670.1; NP_005132.2	0	2	0.8104	0	1	1	620.263	1239.52	1239.52	0.78	0.00048	HCD (High Energy Collision Dissociation)	MS2	28.5274	5.672	46.862	61714	02272025_Fatema_2-26-25_Plasma.raw	F5	2.69	1
	FALSE	High	Sequest HT (A2)	Unambiguous	IRPFFPQQ		2	NP_005132.2	NP_001171670.1; NP_005132.2	0	2	0.7068	0	1	1	516.785	1032.56	1032.56	0.61	0.00032	HCD (High Energy Collision Dissociation)	MS2	13.7631	30	42.5527	55661	02272025_Fatema_2-26-25_Plasma.raw	F5	2.66	1
	FALSE	High	Sequest HT (A2)	Unambiguous	REEAPSLRPAPPPISGGGYR		1	NP_005132.2	NP_005132.2	1	4	0.3547	0	1	1	527.531	2107.1	2107.1	-1	-0.00053	HCD (High Energy Collision Dissociation)	MS2	75.442	30	33.5623	42929	02272025_Fatema_2-26-25_Plasma.raw	F5	2.65	1
	FALSE	High	Sequest HT (A2)	Unambiguous	DNDGWLTSDPR		2	NP_005132.2	NP_001171670.1; NP_005132.2	0	2	0.876	0	1	1	638.284	1275.56	1275.56	1.22	0.00078	HCD (High Energy Collision Dissociation)	MS2	37.5266	7.027	41.1608	53696	02272025_Fatema_2-26-25_Plasma.raw	F5	2.58	1
	FALSE	High	Sequest HT (A2)	Unambiguous	EDGGGWWYNR		2	NP_005132.2	NP_001171670.1; NP_005132.2	0	2	0.7037	0	1	1	620.263	1239.52	1239.52	0.97	0.0006	HCD (High Energy Collision Dissociation)	MS2	14.579	9.035	47.1658	62145	02272025_Fatema_2-26-25_Plasma.raw	F5	2.16	1
	FALSE	High	Sequest HT (A2)	Unambiguous	IRPFFPQQ		2	NP_005132.2	NP_001171670.1; NP_005132.2	0	2	0.7217	0	1	1	516.785	1032.56	1032.56	0.73	0.00038	HCD (High Energy Collision Dissociation)	MS2	16.1174	5.511	42.2472	55225	02272025_Fatema_2-26-25_Plasma.raw	F5	2.12	1
	FALSE	High	Sequest HT (A2)	Unambiguous	EDGGGWWYNR		2	NP_005132.2	NP_001171670.1; NP_005132.2	0	2	0.7925	0	1	1	620.263	1239.52	1239.52	0.78	0.00048	HCD (High Energy Collision Dissociation)	MS2	65.0245	30	46.5883	61334	02272025_Fatema_2-26-25_Plasma.raw	F5	2.12	1
	FALSE	High	Sequest HT (A2)	Unambiguous	IRPFFPQQ		2	NP_005132.2	NP_001171670.1; NP_005132.2	0	2	0.6274	0	1	1	516.785	1032.56	1032.56	0.85	0.00044	HCD (High Energy Collision Dissociation)	MS2	20.8554	30	42.2335	55208	02272025_Fatema_2-26-25_Plasma.raw	F5	2.12	1
	FALSE	High	Sequest HT (A2)	Unambiguous	YQISVNK		2	NP_005132.2	NP_001171670.1; NP_005132.2	0	2	0.4639	0	1	1	426.234	851.461	851.462	-1.36	-0.00058	HCD (High Energy Collision Dissociation)	MS2	75.1352	17.058	19.2469	22623	02272025_Fatema_2-26-25_Plasma.raw	F5	1.94	1
FALSE	None	NP_001171670.1	fibrinogen beta chain isoform 2 preproprotein [Homo sapiens]	26	9	18	9	432	49.9	8.02	54.7	9	1
	Checked	Confidence	Identifying Node	PSM Ambiguity	Annotated Sequence	Modifications	# Proteins	Master Protein Accessions	Protein Accessions	# Missed Cleavages	Charge	DeltaScore	DeltaCn	Rank	Search Engine Rank	m/z [Da]	MH+ [Da]	Theo. MH+ [Da]	DeltaM [ppm]	Deltam/z [Da]	Activation Type	MS Order	Isolation Interference [%]	Ion Inject Time [ms]	RT [min]	First Scan	Spectrum File	File ID	XCorr	# Protein Groups
	FALSE	High	Sequest HT (A2)	Unambiguous	TPcTVScNIPVVSGK	C3(Carbamidomethyl); C7(Carbamidomethyl)	2	NP_005132.2	NP_001171670.1; NP_005132.2	0	2	0.7951	0	1	1	809.901	1618.79	1618.79	0.7	0.00057	HCD (High Energy Collision Dissociation)	MS2	29.5189	30	39.674	51579	02272025_Fatema_2-26-25_Plasma.raw	F5	4.88	1
	FALSE	High	Sequest HT (A2)	Unambiguous	DNENVVNEYSSELEK		2	NP_005132.2	NP_001171670.1; NP_005132.2	0	2	0.8904	0	1	1	884.896	1768.79	1768.79	-0.91	-0.0008	HCD (High Energy Collision Dissociation)	MS2	29.7706	30	52.6083	69805	02272025_Fatema_2-26-25_Plasma.raw	F5	4.47	1
	FALSE	High	Sequest HT (A2)	Unambiguous	DNENVVNEYSSELEK		2	NP_005132.2	NP_001171670.1; NP_005132.2	0	2	0.9023	0	1	1	884.897	1768.79	1768.79	-0.01	-1e-05	HCD (High Energy Collision Dissociation)	MS2	0	6.446	52.9033	70219	02272025_Fatema_2-26-25_Plasma.raw	F5	3.99	1
	FALSE	High	Sequest HT (A2)	Unambiguous	QGFGNVATNTDGK		2	NP_005132.2	NP_001171670.1; NP_005132.2	0	2	0.6959	0	1	1	654.813	1308.62	1308.62	0.91	0.0006	HCD (High Energy Collision Dissociation)	MS2	49.9648	30	21.851	26322	02272025_Fatema_2-26-25_Plasma.raw	F5	3.88	1
	FALSE	High	Sequest HT (A2)	Unambiguous	QGFGNVATNTDGK		2	NP_005132.2	NP_001171670.1; NP_005132.2	0	2	0.7283	0	1	1	654.813	1308.62	1308.62	0.73	0.00048	HCD (High Energy Collision Dissociation)	MS2	87.3561	30	21.5607	25909	02272025_Fatema_2-26-25_Plasma.raw	F5	3.57	1
	FALSE	High	Sequest HT (A2)	Unambiguous	NYcGLPGEYWLGNDK	C3(Carbamidomethyl)	2	NP_005132.2	NP_001171670.1; NP_005132.2	0	2	0.8078	0	1	1	893.398	1785.79	1785.79	-0.83	-0.00074	HCD (High Energy Collision Dissociation)	MS2	15.7993	22.522	63.9093	85662	02272025_Fatema_2-26-25_Plasma.raw	F5	3.33	1
	FALSE	High	Sequest HT (A2)	Unambiguous	DNDGWLTSDPR		2	NP_005132.2	NP_001171670.1; NP_005132.2	0	2	0.9116	0	1	1	638.284	1275.56	1275.56	0.93	0.00059	HCD (High Energy Collision Dissociation)	MS2	63.9122	7.067	41.0428	53526	02272025_Fatema_2-26-25_Plasma.raw	F5	3.28	1
	FALSE	High	Sequest HT (A2)	Unambiguous	HQLYIDETVNSNIPTNLR		2	NP_005132.2	NP_001171670.1; NP_005132.2	0	3	0.6667	0	1	1	709.699	2127.08	2127.08	-0.68	-0.00048	HCD (High Energy Collision Dissociation)	MS2	85.4132	30	52.0388	69000	02272025_Fatema_2-26-25_Plasma.raw	F5	3	1
	FALSE	High	Sequest HT (A2)	Unambiguous	DNDGWLTSDPR		2	NP_005132.2	NP_001171670.1; NP_005132.2	0	2	0.9088	0	1	1	638.283	1275.56	1275.56	-0.31	-0.0002	HCD (High Energy Collision Dissociation)	MS2	4.50981	5.927	41.3107	53904	02272025_Fatema_2-26-25_Plasma.raw	F5	2.96	1
	FALSE	High	Sequest HT (A2)	Unambiguous	DNENVVNEYSSELEK		2	NP_005132.2	NP_001171670.1; NP_005132.2	0	2	0.8601	0	1	1	884.898	1768.79	1768.79	1.23	0.00109	HCD (High Energy Collision Dissociation)	MS2	0	30	57.58	76784	02272025_Fatema_2-26-25_Plasma.raw	F5	2.93	1
	FALSE	High	Sequest HT (A2)	Unambiguous	EDGGGWWYNR		2	NP_005132.2	NP_001171670.1; NP_005132.2	0	2	0.8104	0	1	1	620.263	1239.52	1239.52	0.78	0.00048	HCD (High Energy Collision Dissociation)	MS2	28.5274	5.672	46.862	61714	02272025_Fatema_2-26-25_Plasma.raw	F5	2.69	1
	FALSE	High	Sequest HT (A2)	Unambiguous	IRPFFPQQ		2	NP_005132.2	NP_001171670.1; NP_005132.2	0	2	0.7068	0	1	1	516.785	1032.56	1032.56	0.61	0.00032	HCD (High Energy Collision Dissociation)	MS2	13.7631	30	42.5527	55661	02272025_Fatema_2-26-25_Plasma.raw	F5	2.66	1
	FALSE	High	Sequest HT (A2)	Unambiguous	DNDGWLTSDPR		2	NP_005132.2	NP_001171670.1; NP_005132.2	0	2	0.876	0	1	1	638.284	1275.56	1275.56	1.22	0.00078	HCD (High Energy Collision Dissociation)	MS2	37.5266	7.027	41.1608	53696	02272025_Fatema_2-26-25_Plasma.raw	F5	2.58	1
	FALSE	High	Sequest HT (A2)	Unambiguous	EDGGGWWYNR		2	NP_005132.2	NP_001171670.1; NP_005132.2	0	2	0.7037	0	1	1	620.263	1239.52	1239.52	0.97	0.0006	HCD (High Energy Collision Dissociation)	MS2	14.579	9.035	47.1658	62145	02272025_Fatema_2-26-25_Plasma.raw	F5	2.16	1
	FALSE	High	Sequest HT (A2)	Unambiguous	IRPFFPQQ		2	NP_005132.2	NP_001171670.1; NP_005132.2	0	2	0.7217	0	1	1	516.785	1032.56	1032.56	0.73	0.00038	HCD (High Energy Collision Dissociation)	MS2	16.1174	5.511	42.2472	55225	02272025_Fatema_2-26-25_Plasma.raw	F5	2.12	1
	FALSE	High	Sequest HT (A2)	Unambiguous	EDGGGWWYNR		2	NP_005132.2	NP_001171670.1; NP_005132.2	0	2	0.7925	0	1	1	620.263	1239.52	1239.52	0.78	0.00048	HCD (High Energy Collision Dissociation)	MS2	65.0245	30	46.5883	61334	02272025_Fatema_2-26-25_Plasma.raw	F5	2.12	1
	FALSE	High	Sequest HT (A2)	Unambiguous	IRPFFPQQ		2	NP_005132.2	NP_001171670.1; NP_005132.2	0	2	0.6274	0	1	1	516.785	1032.56	1032.56	0.85	0.00044	HCD (High Energy Collision Dissociation)	MS2	20.8554	30	42.2335	55208	02272025_Fatema_2-26-25_Plasma.raw	F5	2.12	1
	FALSE	High	Sequest HT (A2)	Unambiguous	YQISVNK		2	NP_005132.2	NP_001171670.1; NP_005132.2	0	2	0.4639	0	1	1	426.234	851.461	851.462	-1.36	-0.00058	HCD (High Energy Collision Dissociation)	MS2	75.1352	17.058	19.2469	22623	02272025_Fatema_2-26-25_Plasma.raw	F5	1.94	1
FALSE	Master Protein	NP_001121178.1	alpha-1-antitrypsin precursor [Homo sapiens]	22	6	15	6	418	46.7	5.59	46	6	1
	Checked	Confidence	Identifying Node	PSM Ambiguity	Annotated Sequence	Modifications	# Proteins	Master Protein Accessions	Protein Accessions	# Missed Cleavages	Charge	DeltaScore	DeltaCn	Rank	Search Engine Rank	m/z [Da]	MH+ [Da]	Theo. MH+ [Da]	DeltaM [ppm]	Deltam/z [Da]	Activation Type	MS Order	Isolation Interference [%]	Ion Inject Time [ms]	RT [min]	First Scan	Spectrum File	File ID	XCorr	# Protein Groups
	FALSE	High	Sequest HT (A2)	Unambiguous	TLNQPDSQLQLTTGNGLFLSEGLK		1	NP_001121178.1	NP_001121178.1	0	3	0.7571	0	1	1	858.786	2574.34	2574.34	0.4	0.00035	HCD (High Energy Collision Dissociation)	MS2	27.1815	30	75.9746	102499	02272025_Fatema_2-26-25_Plasma.raw	F5	4.2	1
	FALSE	High	Sequest HT (A2)	Unambiguous	TLNQPDSQLQLTTGNGLFLSEGLK		1	NP_001121178.1	NP_001121178.1	0	3	0.6543	0	1	1	858.784	2574.34	2574.34	-1.23	-0.00106	HCD (High Energy Collision Dissociation)	MS2	40.5877	30	76.3479	103021	02272025_Fatema_2-26-25_Plasma.raw	F5	4.05	1
	FALSE	High	Sequest HT (A2)	Unambiguous	VFSNGADLSGVTEEAPLK		1	NP_001121178.1	NP_001121178.1	0	2	0.8184	0	1	1	917.465	1833.92	1833.92	-0.19	-0.00018	HCD (High Energy Collision Dissociation)	MS2	23.9876	30	54.1916	72033	02272025_Fatema_2-26-25_Plasma.raw	F5	3.91	1
	FALSE	High	Sequest HT (A2)	Unambiguous	VFSNGADLSGVTEEAPLK		1	NP_001121178.1	NP_001121178.1	0	2	0.8079	0	1	1	917.466	1833.92	1833.92	0.47	0.00043	HCD (High Energy Collision Dissociation)	MS2	3.21412	9.155	54.4679	72418	02272025_Fatema_2-26-25_Plasma.raw	F5	3.8	1
	FALSE	High	Sequest HT (A2)	Unambiguous	VFSNGADLSGVTEEAPLK		1	NP_001121178.1	NP_001121178.1	0	2	0.8284	0	1	1	917.465	1833.92	1833.92	-0.06	-5e-05	HCD (High Energy Collision Dissociation)	MS2	0	9.056	54.7692	72838	02272025_Fatema_2-26-25_Plasma.raw	F5	3.73	1
	FALSE	High	Sequest HT (A2)	Unambiguous	ITPNLAEFAFSLYR		1	NP_001121178.1	NP_001121178.1	0	2	0.7569	0	1	1	821.437	1641.87	1641.86	1.37	0.00113	HCD (High Energy Collision Dissociation)	MS2	12.2927	25.542	89.0975	120642	02272025_Fatema_2-26-25_Plasma.raw	F5	3.62	1
	FALSE	High	Sequest HT (A2)	Unambiguous	VFSNGADLSGVTEEAPLK		1	NP_001121178.1	NP_001121178.1	0	2	0.7899	0	1	1	917.465	1833.92	1833.92	-0.32	-0.0003	HCD (High Energy Collision Dissociation)	MS2	28.5015	30	55.0262	73197	02272025_Fatema_2-26-25_Plasma.raw	F5	3.57	1
	FALSE	High	Sequest HT (A2)	Unambiguous	VFSNGADLSGVTEEAPLK		1	NP_001121178.1	NP_001121178.1	0	3	0.6082	0	1	1	611.98	1833.93	1833.92	1.67	0.00102	HCD (High Energy Collision Dissociation)	MS2	19.1722	30	54.7717	72842	02272025_Fatema_2-26-25_Plasma.raw	F5	2.68	1
	FALSE	High	Sequest HT (A2)	Unambiguous	VFSNGADLSGVTEEAPLK		1	NP_001121178.1	NP_001121178.1	0	2	0.6914	0	1	1	917.467	1833.93	1833.92	1.94	0.00178	HCD (High Energy Collision Dissociation)	MS2	72.952	30	54.2467	72110	02272025_Fatema_2-26-25_Plasma.raw	F5	2.56	1
	FALSE	High	Sequest HT (A2)	Unambiguous	DTEEEDFHVDQVTTVK		1	NP_001121178.1	NP_001121178.1	0	3	0.728	0	1	1	631.29	1891.86	1891.86	-0.21	-0.00013	HCD (High Energy Collision Dissociation)	MS2	12.9972	30	41.6486	54377	02272025_Fatema_2-26-25_Plasma.raw	F5	2.5	1
	FALSE	High	Sequest HT (A2)	Unambiguous	LSITGTYDLK		1	NP_001121178.1	NP_001121178.1	0	2	0.649	0	1	1	555.807	1110.61	1110.6	1.59	0.00088	HCD (High Energy Collision Dissociation)	MS2	72.7177	0.875	45.5467	59865	02272025_Fatema_2-26-25_Plasma.raw	F5	2.45	1
	FALSE	High	Sequest HT (A2)	Unambiguous	QINDYVEK		1	NP_001121178.1	NP_001121178.1	0	2	0.5702	0	1	1	504.754	1008.5	1008.5	1.66	0.00084	HCD (High Energy Collision Dissociation)	MS2	24.712	7.805	19.9144	23566	02272025_Fatema_2-26-25_Plasma.raw	F5	2.35	1
	FALSE	High	Sequest HT (A2)	Unambiguous	LSITGTYDLK		1	NP_001121178.1	NP_001121178.1	0	2	0.4868	0	1	1	555.806	1110.6	1110.6	0.05	3e-05	HCD (High Energy Collision Dissociation)	MS2	75.7156	30	46.3671	61025	02272025_Fatema_2-26-25_Plasma.raw	F5	2.28	1
	FALSE	High	Sequest HT (A2)	Unambiguous	LSITGTYDLK		1	NP_001121178.1	NP_001121178.1	0	2	0.6409	0	1	1	555.807	1110.61	1110.6	1.7	0.00094	HCD (High Energy Collision Dissociation)	MS2	47.7496	3.54	45.7982	60220	02272025_Fatema_2-26-25_Plasma.raw	F5	2.2	1
	FALSE	High	Sequest HT (A2)	Unambiguous	QINDYVEK		1	NP_001121178.1	NP_001121178.1	0	2	0.6143	0	1	1	504.753	1008.5	1008.5	-0.51	-0.00026	HCD (High Energy Collision Dissociation)	MS2	55.6536	2.659	19.7392	23317	02272025_Fatema_2-26-25_Plasma.raw	F5	2.1	1
FALSE	Master Protein	NP_000375.2	apolipoprotein B-100 precursor [Homo sapiens]	5	18	19	18	4563	515.2	7.05	44.65	18	1
	Checked	Confidence	Identifying Node	PSM Ambiguity	Annotated Sequence	Modifications	# Proteins	Master Protein Accessions	Protein Accessions	# Missed Cleavages	Charge	DeltaScore	DeltaCn	Rank	Search Engine Rank	m/z [Da]	MH+ [Da]	Theo. MH+ [Da]	DeltaM [ppm]	Deltam/z [Da]	Activation Type	MS Order	Isolation Interference [%]	Ion Inject Time [ms]	RT [min]	First Scan	Spectrum File	File ID	XCorr	# Protein Groups
	FALSE	High	Sequest HT (A2)	Unambiguous	ALVEQGFTVPEIK		1	NP_000375.2	NP_000375.2	0	2	0.6424	0	1	1	715.897	1430.79	1430.79	-1.51	-0.00108	HCD (High Energy Collision Dissociation)	MS2	58.6254	30	60.2837	80581	02272025_Fatema_2-26-25_Plasma.raw	F5	3.02	1
	FALSE	High	Sequest HT (A2)	Unambiguous	FSVPAGIVIPSFQALTAR		1	NP_000375.2	NP_000375.2	0	3	0.8034	0	1	1	625.357	1874.06	1874.05	1.89	0.00118	HCD (High Energy Collision Dissociation)	MS2	35.2117	30	90.2097	122162	02272025_Fatema_2-26-25_Plasma.raw	F5	2.95	1
	FALSE	High	Sequest HT (A2)	Unambiguous	LSLESLTSYFSIESSTK		1	NP_000375.2	NP_000375.2	0	2	0.8214	0	1	1	946.479	1891.95	1891.95	-1.67	-0.00158	HCD (High Energy Collision Dissociation)	MS2	0	30	87.2916	118166	02272025_Fatema_2-26-25_Plasma.raw	F5	2.8	1
	FALSE	High	Sequest HT (A2)	Unambiguous	ATFQTPDFIVPLTDLR		1	NP_000375.2	NP_000375.2	0	2	0.7445	0	1	1	917.491	1833.98	1833.97	0.27	0.00025	HCD (High Energy Collision Dissociation)	MS2	52.2908	30	85.0847	115125	02272025_Fatema_2-26-25_Plasma.raw	F5	2.74	1
	FALSE	High	Sequest HT (A2)	Unambiguous	VSALLTPAEQTGTWK		1	NP_000375.2	NP_000375.2	0	2	0.5736	0	1	1	801.43	1601.85	1601.85	-0.7	-0.00056	HCD (High Energy Collision Dissociation)	MS2	82.3212	30	50.8389	67296	02272025_Fatema_2-26-25_Plasma.raw	F5	2.58	1
	FALSE	High	Sequest HT (A2)	Unambiguous	LLSGGNTLHLVSTTK		1	NP_000375.2	NP_000375.2	0	3	0.5875	0	1	1	514.294	1540.87	1540.87	-0.85	-0.00044	HCD (High Energy Collision Dissociation)	MS2	83.9164	30	37.039	47846	02272025_Fatema_2-26-25_Plasma.raw	F5	2.57	1
	FALSE	High	Sequest HT (A2)	Unambiguous	NTLELSNGVIVK		1	NP_000375.2	NP_000375.2	0	2	0.4921	0	1	1	643.87	1286.73	1286.73	0.61	0.00039	HCD (High Energy Collision Dissociation)	MS2	79.9322	30	43.8238	57461	02272025_Fatema_2-26-25_Plasma.raw	F5	2.52	1
	FALSE	High	Sequest HT (A2)	Unambiguous	TEVIPPLIENR		1	NP_000375.2	NP_000375.2	0	2	0.5779	0	1	1	640.864	1280.72	1280.72	-0.48	-0.00031	HCD (High Energy Collision Dissociation)	MS2	46.9279	14.681	51.1893	67793	02272025_Fatema_2-26-25_Plasma.raw	F5	2.44	1
	FALSE	High	Sequest HT (A2)	Unambiguous	NmEVSVATTTK	M2(Oxidation)	1	NP_000375.2	NP_000375.2	0	2	0.75	0	1	1	598.795	1196.58	1196.58	-0.14	-8e-05	HCD (High Energy Collision Dissociation)	MS2	75.7813	28.448	14.1018	15353	02272025_Fatema_2-26-25_Plasma.raw	F5	2.4	1
	FALSE	High	Sequest HT (A2)	Unambiguous	LDFSSQADLR		1	NP_000375.2	NP_000375.2	0	2	0.6125	0	1	1	576.289	1151.57	1151.57	1.6	0.00092	HCD (High Energy Collision Dissociation)	MS2	62.4081	19.234	40.6833	53013	02272025_Fatema_2-26-25_Plasma.raw	F5	2.4	1
	FALSE	High	Sequest HT (A2)	Unambiguous	FSVPAGIVIPSFQALTAR		1	NP_000375.2	NP_000375.2	0	2	0.6278	0	1	1	937.532	1874.06	1874.05	1.73	0.00162	HCD (High Energy Collision Dissociation)	MS2	88.5846	30	89.9715	121839	02272025_Fatema_2-26-25_Plasma.raw	F5	2.23	1
	FALSE	High	Sequest HT (A2)	Unambiguous	SEYQADYESLR		1	NP_000375.2	NP_000375.2	0	2	0.8552	0	1	1	680.804	1360.6	1360.6	-0.05	-3e-05	HCD (High Energy Collision Dissociation)	MS2	38.2337	30	34.8036	44692	02272025_Fatema_2-26-25_Plasma.raw	F5	2.21	1
	FALSE	High	Sequest HT (A2)	Unambiguous	IEGNLIFDPNNYLPK		1	NP_000375.2	NP_000375.2	0	2	0.5098	0	1	1	873.958	1746.91	1746.91	1.92	0.00168	HCD (High Energy Collision Dissociation)	MS2	91.2264	30	78.0029	105325	02272025_Fatema_2-26-25_Plasma.raw	F5	2.04	1
	FALSE	High	Sequest HT (A2)	Unambiguous	TLQGIPQmIGEVIR	M8(Oxidation)	1	NP_000375.2	NP_000375.2	0	2	0.4778	0	1	1	785.935	1570.86	1570.86	0.91	0.00072	HCD (High Energy Collision Dissociation)	MS2	73.0974	28.912	63.7693	85466	02272025_Fatema_2-26-25_Plasma.raw	F5	2.03	1
	FALSE	High	Sequest HT (A2)	Unambiguous	INPLALK		1	NP_000375.2	NP_000375.2	0	2	0.3035	0	1	1	384.752	768.497	768.498	-0.73	-0.00028	HCD (High Energy Collision Dissociation)	MS2	66.1826	30	34.3169	44001	02272025_Fatema_2-26-25_Plasma.raw	F5	2.01	1
	FALSE	High	Sequest HT (A2)	Unambiguous	TLADLTLLDSPIK		1	NP_000375.2	NP_000375.2	0	2	0.7716	0	1	1	700.407	1399.81	1399.8	1.46	0.00102	HCD (High Energy Collision Dissociation)	MS2	89.4253	10.063	72.0982	97111	02272025_Fatema_2-26-25_Plasma.raw	F5	1.97	1
	FALSE	High	Sequest HT (A2)	Unambiguous	ALVDTLK		1	NP_000375.2	NP_000375.2	0	2	0.3077	0	1	1	380.234	759.46	759.461	-1.41	-0.00054	HCD (High Energy Collision Dissociation)	MS2	63.8562	30	26.8405	33417	02272025_Fatema_2-26-25_Plasma.raw	F5	1.95	1
	FALSE	High	Sequest HT (A2)	Unambiguous	VSTAFVYTK		1	NP_000375.2	NP_000375.2	0	2	0.356	0	1	1	508.276	1015.55	1015.55	-0.17	-9e-05	HCD (High Energy Collision Dissociation)	MS2	68.9077	30	30.4857	38579	02272025_Fatema_2-26-25_Plasma.raw	F5	1.91	1
	FALSE	High	Sequest HT (A2)	Unambiguous	FIIPSPK		1	NP_000375.2	NP_000375.2	0	2	0.5368	0	1	1	401.247	801.487	801.487	-0.12	-5e-05	HCD (High Energy Collision Dissociation)	MS2	0	30	39.1726	50879	02272025_Fatema_2-26-25_Plasma.raw	F5	1.9	1
FALSE	Master Protein Candidate	NP_001229752.1	complement C4-B-like preproprotein [Homo sapiens]	10	11	11	11	1744	192.7	7.27	37.91	11	1
	Checked	Confidence	Identifying Node	PSM Ambiguity	Annotated Sequence	Modifications	# Proteins	Master Protein Accessions	Protein Accessions	# Missed Cleavages	Charge	DeltaScore	DeltaCn	Rank	Search Engine Rank	m/z [Da]	MH+ [Da]	Theo. MH+ [Da]	DeltaM [ppm]	Deltam/z [Da]	Activation Type	MS Order	Isolation Interference [%]	Ion Inject Time [ms]	RT [min]	First Scan	Spectrum File	File ID	XCorr	# Protein Groups
	FALSE	High	Sequest HT (A2)	Unambiguous	ASAGLLGAHAAAITAYALTLTK		5	NP_001002029.3	NP_001229752.1; NP_001239133.1; NP_009224.2; NP_001338929.1; NP_001002029.3	0	3	0.7763	0	1	1	695.729	2085.17	2085.17	1.4	0.00098	HCD (High Energy Collision Dissociation)	MS2	55.9104	30	77.0479	103996	02272025_Fatema_2-26-25_Plasma.raw	F5	4.65	1
	FALSE	High	Sequest HT (A2)	Unambiguous	LLATLcSAEVcQcAEGK	C6(Carbamidomethyl); C11(Carbamidomethyl); C13(Carbamidomethyl)	5	NP_001002029.3	NP_001229752.1; NP_001239133.1; NP_009224.2; NP_001338929.1; NP_001002029.3	0	2	0.822	0	1	1	955.444	1909.88	1909.88	-0.25	-0.00024	HCD (High Energy Collision Dissociation)	MS2	15.2965	30	48.0278	63363	02272025_Fatema_2-26-25_Plasma.raw	F5	4.27	1
	FALSE	High	Sequest HT (A2)	Unambiguous	VLSLAQEQVGGSPEK		5	NP_001002029.3	NP_001229752.1; NP_001239133.1; NP_009224.2; NP_001338929.1; NP_001002029.3	0	2	0.7098	0	1	1	771.412	1541.82	1541.82	-0.49	-0.00038	HCD (High Energy Collision Dissociation)	MS2	54.8978	30	35.9691	46338	02272025_Fatema_2-26-25_Plasma.raw	F5	4.1	1
	FALSE	High	Sequest HT (A2)	Unambiguous	ALEILQEEDLIDEDDIPVR		5	NP_001002029.3	NP_001229752.1; NP_001239133.1; NP_009224.2; NP_001338929.1; NP_001002029.3	0	2	0.7915	0	1	1	1113.06	2225.12	2225.12	0.27	0.0003	HCD (High Energy Collision Dissociation)	MS2	25.02	30	80.3734	108602	02272025_Fatema_2-26-25_Plasma.raw	F5	3.98	1
	FALSE	High	Sequest HT (A2)	Unambiguous	EPFLSccQFAESLR	C6(Carbamidomethyl); C7(Carbamidomethyl)	5	NP_001002029.3	NP_001229752.1; NP_001239133.1; NP_009224.2; NP_001338929.1; NP_001002029.3	0	2	0.8026	0	1	1	872.395	1743.78	1743.78	-0.64	-0.00056	HCD (High Energy Collision Dissociation)	MS2	47.2723	30	64.222	86101	02272025_Fatema_2-26-25_Plasma.raw	F5	3.8	1
	FALSE	High	Sequest HT (A2)	Unambiguous	VTASDPLDTLGSEGALSPGGVASLLR		5	NP_001002029.3	NP_001229752.1; NP_001239133.1; NP_009224.2; NP_001338929.1; NP_001002029.3	0	3	0.7522	0	1	1	828.439	2483.3	2483.3	0.99	0.00082	HCD (High Energy Collision Dissociation)	MS2	32.1929	22.245	88.848	120300	02272025_Fatema_2-26-25_Plasma.raw	F5	3.47	1
	FALSE	High	Sequest HT (A2)	Unambiguous	DHAVDLIQK		5	NP_001002029.3	NP_001229752.1; NP_001239133.1; NP_009224.2; NP_001338929.1; NP_001002029.3	0	2	0.6133	0	1	1	519.782	1038.56	1038.56	-1.93	-0.001	HCD (High Energy Collision Dissociation)	MS2	83.982	30	20.0274	23727	02272025_Fatema_2-26-25_Plasma.raw	F5	3	1
	FALSE	High	Sequest HT (A2)	Unambiguous	VHYTVcIWR	C6(Carbamidomethyl)	4	NP_001002029.3	NP_001229752.1; NP_009224.2; NP_001338929.1; NP_001002029.3	0	3	0.6512	0	1	1	411.878	1233.62	1233.62	0.57	0.00023	HCD (High Energy Collision Dissociation)	MS2	52.0007	30	39.9101	51911	02272025_Fatema_2-26-25_Plasma.raw	F5	2.81	1
	FALSE	High	Sequest HT (A2)	Unambiguous	LTVAAPPSGGPGFLSIERPDSRPPR		5	NP_001002029.3	NP_001229752.1; NP_001239133.1; NP_009224.2; NP_001338929.1; NP_001002029.3	0	4	0.2814	0	1	1	644.35	2574.38	2574.38	0.04	3e-05	HCD (High Energy Collision Dissociation)	MS2	79.6158	17.785	51.95	68872	02272025_Fatema_2-26-25_Plasma.raw	F5	2.63	1
	FALSE	High	Sequest HT (A2)	Unambiguous	DFALLSLQVPLK		5	NP_001002029.3	NP_001229752.1; NP_001239133.1; NP_009224.2; NP_001338929.1; NP_001002029.3	0	2	0.7824	0	1	1	672.399	1343.79	1343.79	-1.77	-0.00119	HCD (High Energy Collision Dissociation)	MS2	43.6709	30	84.663	114543	02272025_Fatema_2-26-25_Plasma.raw	F5	2.62	1
	FALSE	High	Sequest HT (A2)	Unambiguous	AEFQDALEK		5	NP_001002029.3	NP_001229752.1; NP_001239133.1; NP_009224.2; NP_001338929.1; NP_001002029.3	0	2	0.6357	0	1	1	525.76	1050.51	1050.51	1.94	0.00102	HCD (High Energy Collision Dissociation)	MS2	28.6731	28.542	30.9607	39246	02272025_Fatema_2-26-25_Plasma.raw	F5	2.58	1
FALSE	Master Protein Candidate	NP_001338929.1	complement C4A (Rodgers blood group)-like preproprotein [Homo sapiens]	10	11	11	11	1744	192.7	7.08	37.91	11	1
	Checked	Confidence	Identifying Node	PSM Ambiguity	Annotated Sequence	Modifications	# Proteins	Master Protein Accessions	Protein Accessions	# Missed Cleavages	Charge	DeltaScore	DeltaCn	Rank	Search Engine Rank	m/z [Da]	MH+ [Da]	Theo. MH+ [Da]	DeltaM [ppm]	Deltam/z [Da]	Activation Type	MS Order	Isolation Interference [%]	Ion Inject Time [ms]	RT [min]	First Scan	Spectrum File	File ID	XCorr	# Protein Groups
	FALSE	High	Sequest HT (A2)	Unambiguous	ASAGLLGAHAAAITAYALTLTK		5	NP_001002029.3	NP_001229752.1; NP_001239133.1; NP_009224.2; NP_001338929.1; NP_001002029.3	0	3	0.7763	0	1	1	695.729	2085.17	2085.17	1.4	0.00098	HCD (High Energy Collision Dissociation)	MS2	55.9104	30	77.0479	103996	02272025_Fatema_2-26-25_Plasma.raw	F5	4.65	1
	FALSE	High	Sequest HT (A2)	Unambiguous	LLATLcSAEVcQcAEGK	C6(Carbamidomethyl); C11(Carbamidomethyl); C13(Carbamidomethyl)	5	NP_001002029.3	NP_001229752.1; NP_001239133.1; NP_009224.2; NP_001338929.1; NP_001002029.3	0	2	0.822	0	1	1	955.444	1909.88	1909.88	-0.25	-0.00024	HCD (High Energy Collision Dissociation)	MS2	15.2965	30	48.0278	63363	02272025_Fatema_2-26-25_Plasma.raw	F5	4.27	1
	FALSE	High	Sequest HT (A2)	Unambiguous	VLSLAQEQVGGSPEK		5	NP_001002029.3	NP_001229752.1; NP_001239133.1; NP_009224.2; NP_001338929.1; NP_001002029.3	0	2	0.7098	0	1	1	771.412	1541.82	1541.82	-0.49	-0.00038	HCD (High Energy Collision Dissociation)	MS2	54.8978	30	35.9691	46338	02272025_Fatema_2-26-25_Plasma.raw	F5	4.1	1
	FALSE	High	Sequest HT (A2)	Unambiguous	ALEILQEEDLIDEDDIPVR		5	NP_001002029.3	NP_001229752.1; NP_001239133.1; NP_009224.2; NP_001338929.1; NP_001002029.3	0	2	0.7915	0	1	1	1113.06	2225.12	2225.12	0.27	0.0003	HCD (High Energy Collision Dissociation)	MS2	25.02	30	80.3734	108602	02272025_Fatema_2-26-25_Plasma.raw	F5	3.98	1
	FALSE	High	Sequest HT (A2)	Unambiguous	EPFLSccQFAESLR	C6(Carbamidomethyl); C7(Carbamidomethyl)	5	NP_001002029.3	NP_001229752.1; NP_001239133.1; NP_009224.2; NP_001338929.1; NP_001002029.3	0	2	0.8026	0	1	1	872.395	1743.78	1743.78	-0.64	-0.00056	HCD (High Energy Collision Dissociation)	MS2	47.2723	30	64.222	86101	02272025_Fatema_2-26-25_Plasma.raw	F5	3.8	1
	FALSE	High	Sequest HT (A2)	Unambiguous	VTASDPLDTLGSEGALSPGGVASLLR		5	NP_001002029.3	NP_001229752.1; NP_001239133.1; NP_009224.2; NP_001338929.1; NP_001002029.3	0	3	0.7522	0	1	1	828.439	2483.3	2483.3	0.99	0.00082	HCD (High Energy Collision Dissociation)	MS2	32.1929	22.245	88.848	120300	02272025_Fatema_2-26-25_Plasma.raw	F5	3.47	1
	FALSE	High	Sequest HT (A2)	Unambiguous	DHAVDLIQK		5	NP_001002029.3	NP_001229752.1; NP_001239133.1; NP_009224.2; NP_001338929.1; NP_001002029.3	0	2	0.6133	0	1	1	519.782	1038.56	1038.56	-1.93	-0.001	HCD (High Energy Collision Dissociation)	MS2	83.982	30	20.0274	23727	02272025_Fatema_2-26-25_Plasma.raw	F5	3	1
	FALSE	High	Sequest HT (A2)	Unambiguous	VHYTVcIWR	C6(Carbamidomethyl)	4	NP_001002029.3	NP_001229752.1; NP_009224.2; NP_001338929.1; NP_001002029.3	0	3	0.6512	0	1	1	411.878	1233.62	1233.62	0.57	0.00023	HCD (High Energy Collision Dissociation)	MS2	52.0007	30	39.9101	51911	02272025_Fatema_2-26-25_Plasma.raw	F5	2.81	1
	FALSE	High	Sequest HT (A2)	Unambiguous	LTVAAPPSGGPGFLSIERPDSRPPR		5	NP_001002029.3	NP_001229752.1; NP_001239133.1; NP_009224.2; NP_001338929.1; NP_001002029.3	0	4	0.2814	0	1	1	644.35	2574.38	2574.38	0.04	3e-05	HCD (High Energy Collision Dissociation)	MS2	79.6158	17.785	51.95	68872	02272025_Fatema_2-26-25_Plasma.raw	F5	2.63	1
	FALSE	High	Sequest HT (A2)	Unambiguous	DFALLSLQVPLK		5	NP_001002029.3	NP_001229752.1; NP_001239133.1; NP_009224.2; NP_001338929.1; NP_001002029.3	0	2	0.7824	0	1	1	672.399	1343.79	1343.79	-1.77	-0.00119	HCD (High Energy Collision Dissociation)	MS2	43.6709	30	84.663	114543	02272025_Fatema_2-26-25_Plasma.raw	F5	2.62	1
	FALSE	High	Sequest HT (A2)	Unambiguous	AEFQDALEK		5	NP_001002029.3	NP_001229752.1; NP_001239133.1; NP_009224.2; NP_001338929.1; NP_001002029.3	0	2	0.6357	0	1	1	525.76	1050.51	1050.51	1.94	0.00102	HCD (High Energy Collision Dissociation)	MS2	28.6731	28.542	30.9607	39246	02272025_Fatema_2-26-25_Plasma.raw	F5	2.58	1
FALSE	Master Protein	NP_001002029.3	complement C4-B preproprotein [Homo sapiens]	10	11	11	11	1744	192.6	7.27	37.91	11	1
	Checked	Confidence	Identifying Node	PSM Ambiguity	Annotated Sequence	Modifications	# Proteins	Master Protein Accessions	Protein Accessions	# Missed Cleavages	Charge	DeltaScore	DeltaCn	Rank	Search Engine Rank	m/z [Da]	MH+ [Da]	Theo. MH+ [Da]	DeltaM [ppm]	Deltam/z [Da]	Activation Type	MS Order	Isolation Interference [%]	Ion Inject Time [ms]	RT [min]	First Scan	Spectrum File	File ID	XCorr	# Protein Groups
	FALSE	High	Sequest HT (A2)	Unambiguous	ASAGLLGAHAAAITAYALTLTK		5	NP_001002029.3	NP_001229752.1; NP_001239133.1; NP_009224.2; NP_001338929.1; NP_001002029.3	0	3	0.7763	0	1	1	695.729	2085.17	2085.17	1.4	0.00098	HCD (High Energy Collision Dissociation)	MS2	55.9104	30	77.0479	103996	02272025_Fatema_2-26-25_Plasma.raw	F5	4.65	1
	FALSE	High	Sequest HT (A2)	Unambiguous	LLATLcSAEVcQcAEGK	C6(Carbamidomethyl); C11(Carbamidomethyl); C13(Carbamidomethyl)	5	NP_001002029.3	NP_001229752.1; NP_001239133.1; NP_009224.2; NP_001338929.1; NP_001002029.3	0	2	0.822	0	1	1	955.444	1909.88	1909.88	-0.25	-0.00024	HCD (High Energy Collision Dissociation)	MS2	15.2965	30	48.0278	63363	02272025_Fatema_2-26-25_Plasma.raw	F5	4.27	1
	FALSE	High	Sequest HT (A2)	Unambiguous	VLSLAQEQVGGSPEK		5	NP_001002029.3	NP_001229752.1; NP_001239133.1; NP_009224.2; NP_001338929.1; NP_001002029.3	0	2	0.7098	0	1	1	771.412	1541.82	1541.82	-0.49	-0.00038	HCD (High Energy Collision Dissociation)	MS2	54.8978	30	35.9691	46338	02272025_Fatema_2-26-25_Plasma.raw	F5	4.1	1
	FALSE	High	Sequest HT (A2)	Unambiguous	ALEILQEEDLIDEDDIPVR		5	NP_001002029.3	NP_001229752.1; NP_001239133.1; NP_009224.2; NP_001338929.1; NP_001002029.3	0	2	0.7915	0	1	1	1113.06	2225.12	2225.12	0.27	0.0003	HCD (High Energy Collision Dissociation)	MS2	25.02	30	80.3734	108602	02272025_Fatema_2-26-25_Plasma.raw	F5	3.98	1
	FALSE	High	Sequest HT (A2)	Unambiguous	EPFLSccQFAESLR	C6(Carbamidomethyl); C7(Carbamidomethyl)	5	NP_001002029.3	NP_001229752.1; NP_001239133.1; NP_009224.2; NP_001338929.1; NP_001002029.3	0	2	0.8026	0	1	1	872.395	1743.78	1743.78	-0.64	-0.00056	HCD (High Energy Collision Dissociation)	MS2	47.2723	30	64.222	86101	02272025_Fatema_2-26-25_Plasma.raw	F5	3.8	1
	FALSE	High	Sequest HT (A2)	Unambiguous	VTASDPLDTLGSEGALSPGGVASLLR		5	NP_001002029.3	NP_001229752.1; NP_001239133.1; NP_009224.2; NP_001338929.1; NP_001002029.3	0	3	0.7522	0	1	1	828.439	2483.3	2483.3	0.99	0.00082	HCD (High Energy Collision Dissociation)	MS2	32.1929	22.245	88.848	120300	02272025_Fatema_2-26-25_Plasma.raw	F5	3.47	1
	FALSE	High	Sequest HT (A2)	Unambiguous	DHAVDLIQK		5	NP_001002029.3	NP_001229752.1; NP_001239133.1; NP_009224.2; NP_001338929.1; NP_001002029.3	0	2	0.6133	0	1	1	519.782	1038.56	1038.56	-1.93	-0.001	HCD (High Energy Collision Dissociation)	MS2	83.982	30	20.0274	23727	02272025_Fatema_2-26-25_Plasma.raw	F5	3	1
	FALSE	High	Sequest HT (A2)	Unambiguous	VHYTVcIWR	C6(Carbamidomethyl)	4	NP_001002029.3	NP_001229752.1; NP_009224.2; NP_001338929.1; NP_001002029.3	0	3	0.6512	0	1	1	411.878	1233.62	1233.62	0.57	0.00023	HCD (High Energy Collision Dissociation)	MS2	52.0007	30	39.9101	51911	02272025_Fatema_2-26-25_Plasma.raw	F5	2.81	1
	FALSE	High	Sequest HT (A2)	Unambiguous	LTVAAPPSGGPGFLSIERPDSRPPR		5	NP_001002029.3	NP_001229752.1; NP_001239133.1; NP_009224.2; NP_001338929.1; NP_001002029.3	0	4	0.2814	0	1	1	644.35	2574.38	2574.38	0.04	3e-05	HCD (High Energy Collision Dissociation)	MS2	79.6158	17.785	51.95	68872	02272025_Fatema_2-26-25_Plasma.raw	F5	2.63	1
	FALSE	High	Sequest HT (A2)	Unambiguous	DFALLSLQVPLK		5	NP_001002029.3	NP_001229752.1; NP_001239133.1; NP_009224.2; NP_001338929.1; NP_001002029.3	0	2	0.7824	0	1	1	672.399	1343.79	1343.79	-1.77	-0.00119	HCD (High Energy Collision Dissociation)	MS2	43.6709	30	84.663	114543	02272025_Fatema_2-26-25_Plasma.raw	F5	2.62	1
	FALSE	High	Sequest HT (A2)	Unambiguous	AEFQDALEK		5	NP_001002029.3	NP_001229752.1; NP_001239133.1; NP_009224.2; NP_001338929.1; NP_001002029.3	0	2	0.6357	0	1	1	525.76	1050.51	1050.51	1.94	0.00102	HCD (High Energy Collision Dissociation)	MS2	28.6731	28.542	30.9607	39246	02272025_Fatema_2-26-25_Plasma.raw	F5	2.58	1
FALSE	Master Protein Candidate	NP_009224.2	complement C4-A isoform 1 preproprotein [Homo sapiens]	10	11	11	11	1744	192.7	7.08	37.91	11	1
	Checked	Confidence	Identifying Node	PSM Ambiguity	Annotated Sequence	Modifications	# Proteins	Master Protein Accessions	Protein Accessions	# Missed Cleavages	Charge	DeltaScore	DeltaCn	Rank	Search Engine Rank	m/z [Da]	MH+ [Da]	Theo. MH+ [Da]	DeltaM [ppm]	Deltam/z [Da]	Activation Type	MS Order	Isolation Interference [%]	Ion Inject Time [ms]	RT [min]	First Scan	Spectrum File	File ID	XCorr	# Protein Groups
	FALSE	High	Sequest HT (A2)	Unambiguous	ASAGLLGAHAAAITAYALTLTK		5	NP_001002029.3	NP_001229752.1; NP_001239133.1; NP_009224.2; NP_001338929.1; NP_001002029.3	0	3	0.7763	0	1	1	695.729	2085.17	2085.17	1.4	0.00098	HCD (High Energy Collision Dissociation)	MS2	55.9104	30	77.0479	103996	02272025_Fatema_2-26-25_Plasma.raw	F5	4.65	1
	FALSE	High	Sequest HT (A2)	Unambiguous	LLATLcSAEVcQcAEGK	C6(Carbamidomethyl); C11(Carbamidomethyl); C13(Carbamidomethyl)	5	NP_001002029.3	NP_001229752.1; NP_001239133.1; NP_009224.2; NP_001338929.1; NP_001002029.3	0	2	0.822	0	1	1	955.444	1909.88	1909.88	-0.25	-0.00024	HCD (High Energy Collision Dissociation)	MS2	15.2965	30	48.0278	63363	02272025_Fatema_2-26-25_Plasma.raw	F5	4.27	1
	FALSE	High	Sequest HT (A2)	Unambiguous	VLSLAQEQVGGSPEK		5	NP_001002029.3	NP_001229752.1; NP_001239133.1; NP_009224.2; NP_001338929.1; NP_001002029.3	0	2	0.7098	0	1	1	771.412	1541.82	1541.82	-0.49	-0.00038	HCD (High Energy Collision Dissociation)	MS2	54.8978	30	35.9691	46338	02272025_Fatema_2-26-25_Plasma.raw	F5	4.1	1
	FALSE	High	Sequest HT (A2)	Unambiguous	ALEILQEEDLIDEDDIPVR		5	NP_001002029.3	NP_001229752.1; NP_001239133.1; NP_009224.2; NP_001338929.1; NP_001002029.3	0	2	0.7915	0	1	1	1113.06	2225.12	2225.12	0.27	0.0003	HCD (High Energy Collision Dissociation)	MS2	25.02	30	80.3734	108602	02272025_Fatema_2-26-25_Plasma.raw	F5	3.98	1
	FALSE	High	Sequest HT (A2)	Unambiguous	EPFLSccQFAESLR	C6(Carbamidomethyl); C7(Carbamidomethyl)	5	NP_001002029.3	NP_001229752.1; NP_001239133.1; NP_009224.2; NP_001338929.1; NP_001002029.3	0	2	0.8026	0	1	1	872.395	1743.78	1743.78	-0.64	-0.00056	HCD (High Energy Collision Dissociation)	MS2	47.2723	30	64.222	86101	02272025_Fatema_2-26-25_Plasma.raw	F5	3.8	1
	FALSE	High	Sequest HT (A2)	Unambiguous	VTASDPLDTLGSEGALSPGGVASLLR		5	NP_001002029.3	NP_001229752.1; NP_001239133.1; NP_009224.2; NP_001338929.1; NP_001002029.3	0	3	0.7522	0	1	1	828.439	2483.3	2483.3	0.99	0.00082	HCD (High Energy Collision Dissociation)	MS2	32.1929	22.245	88.848	120300	02272025_Fatema_2-26-25_Plasma.raw	F5	3.47	1
	FALSE	High	Sequest HT (A2)	Unambiguous	DHAVDLIQK		5	NP_001002029.3	NP_001229752.1; NP_001239133.1; NP_009224.2; NP_001338929.1; NP_001002029.3	0	2	0.6133	0	1	1	519.782	1038.56	1038.56	-1.93	-0.001	HCD (High Energy Collision Dissociation)	MS2	83.982	30	20.0274	23727	02272025_Fatema_2-26-25_Plasma.raw	F5	3	1
	FALSE	High	Sequest HT (A2)	Unambiguous	VHYTVcIWR	C6(Carbamidomethyl)	4	NP_001002029.3	NP_001229752.1; NP_009224.2; NP_001338929.1; NP_001002029.3	0	3	0.6512	0	1	1	411.878	1233.62	1233.62	0.57	0.00023	HCD (High Energy Collision Dissociation)	MS2	52.0007	30	39.9101	51911	02272025_Fatema_2-26-25_Plasma.raw	F5	2.81	1
	FALSE	High	Sequest HT (A2)	Unambiguous	LTVAAPPSGGPGFLSIERPDSRPPR		5	NP_001002029.3	NP_001229752.1; NP_001239133.1; NP_009224.2; NP_001338929.1; NP_001002029.3	0	4	0.2814	0	1	1	644.35	2574.38	2574.38	0.04	3e-05	HCD (High Energy Collision Dissociation)	MS2	79.6158	17.785	51.95	68872	02272025_Fatema_2-26-25_Plasma.raw	F5	2.63	1
	FALSE	High	Sequest HT (A2)	Unambiguous	DFALLSLQVPLK		5	NP_001002029.3	NP_001229752.1; NP_001239133.1; NP_009224.2; NP_001338929.1; NP_001002029.3	0	2	0.7824	0	1	1	672.399	1343.79	1343.79	-1.77	-0.00119	HCD (High Energy Collision Dissociation)	MS2	43.6709	30	84.663	114543	02272025_Fatema_2-26-25_Plasma.raw	F5	2.62	1
	FALSE	High	Sequest HT (A2)	Unambiguous	AEFQDALEK		5	NP_001002029.3	NP_001229752.1; NP_001239133.1; NP_009224.2; NP_001338929.1; NP_001002029.3	0	2	0.6357	0	1	1	525.76	1050.51	1050.51	1.94	0.00102	HCD (High Energy Collision Dissociation)	MS2	28.6731	28.542	30.9607	39246	02272025_Fatema_2-26-25_Plasma.raw	F5	2.58	1
FALSE	Master Protein Candidate	XP_016859183.1	fibronectin isoform X19 [Homo sapiens]	6	10	13	10	2331	256.2	5.77	36.93	10	1
	Checked	Confidence	Identifying Node	PSM Ambiguity	Annotated Sequence	Modifications	# Proteins	Master Protein Accessions	Protein Accessions	# Missed Cleavages	Charge	DeltaScore	DeltaCn	Rank	Search Engine Rank	m/z [Da]	MH+ [Da]	Theo. MH+ [Da]	DeltaM [ppm]	Deltam/z [Da]	Activation Type	MS Order	Isolation Interference [%]	Ion Inject Time [ms]	RT [min]	First Scan	Spectrum File	File ID	XCorr	# Protein Groups
	FALSE	High	Sequest HT (A2)	Unambiguous	NTFAEVTGLSPGVTYYFK		33	XP_005246454.1	XP_005246466.1; NP_001293060.1; XP_016859184.1; XP_005246461.1; XP_005246462.1; XP_005246454.1; NP_997643.1; XP_016859181.1; XP_016859183.1; XP_024308537.1; NP_001293061.1; XP_024308538.1; XP_005246465.1; NP_997641.1; XP_005246459.1; NP_001293058.1; XP_024308539.1; XP_005246468.1; NP_997647.1; XP_005246460.1; XP_005246458.1; XP_005246463.1; XP_005246456.1; XP_005246469.1; NP_002017.1; XP_00524646…	0	2	0.8286	0	1	1	997.498	1993.99	1993.99	-1	-0.001	HCD (High Energy Collision Dissociation)	MS2	39.6422	30	76.537	103285	02272025_Fatema_2-26-25_Plasma.raw	F5	4.55	1
	FALSE	High	Sequest HT (A2)	Unambiguous	EESPLLIGQQSTVSDVPR		33	XP_005246454.1	XP_005246466.1; NP_001293060.1; XP_016859184.1; XP_005246461.1; XP_005246462.1; XP_005246454.1; NP_997643.1; XP_016859181.1; XP_016859183.1; XP_024308537.1; NP_001293061.1; XP_024308538.1; XP_005246465.1; NP_997641.1; XP_005246459.1; NP_001293058.1; XP_024308539.1; XP_005246468.1; NP_997647.1; XP_005246460.1; XP_005246458.1; XP_005246463.1; XP_005246456.1; XP_005246469.1; NP_002017.1; XP_00524646…	0	2	0.8198	0	1	1	978.007	1955.01	1955.01	-0.26	-0.00026	HCD (High Energy Collision Dissociation)	MS2	0	30	55.0282	73200	02272025_Fatema_2-26-25_Plasma.raw	F5	3.44	1
	FALSE	High	Sequest HT (A2)	Unambiguous	NLQPASEYTVSLVAIK		33	XP_005246454.1	XP_005246466.1; NP_001293060.1; XP_016859184.1; XP_005246461.1; XP_005246462.1; XP_005246454.1; NP_997643.1; XP_016859181.1; XP_016859183.1; XP_024308537.1; NP_001293061.1; XP_024308538.1; XP_005246465.1; NP_997641.1; XP_005246459.1; NP_001293058.1; XP_024308539.1; XP_005246468.1; NP_997647.1; XP_005246460.1; XP_005246458.1; XP_005246463.1; XP_005246456.1; XP_005246469.1; NP_002017.1; XP_00524646…	0	2	0.7568	0	1	1	866.978	1732.95	1732.95	0.46	0.0004	HCD (High Energy Collision Dissociation)	MS2	51.0134	30	63.46	85030	02272025_Fatema_2-26-25_Plasma.raw	F5	3.33	1
	FALSE	High	Sequest HT (A2)	Unambiguous	NSITLTNLTPGTEYVVSIVALNGR		33	XP_005246454.1	XP_005246466.1; NP_001293060.1; XP_016859184.1; XP_005246461.1; XP_005246462.1; XP_005246454.1; NP_997643.1; XP_016859181.1; XP_016859183.1; XP_024308537.1; NP_001293061.1; XP_024308538.1; XP_005246465.1; NP_997641.1; XP_005246459.1; NP_001293058.1; XP_024308539.1; XP_005246468.1; NP_997647.1; XP_005246460.1; XP_005246458.1; XP_005246463.1; XP_005246456.1; XP_005246469.1; NP_002017.1; XP_00524646…	0	3	0.7704	0	1	1	844.794	2532.37	2532.37	-0.17	-0.00014	HCD (High Energy Collision Dissociation)	MS2	49.8413	30	91.0863	123359	02272025_Fatema_2-26-25_Plasma.raw	F5	3.18	1
	FALSE	High	Sequest HT (A2)	Unambiguous	VDVIPVNLPGEHGQR		33	XP_005246454.1	XP_005246466.1; NP_001293060.1; XP_016859184.1; XP_005246461.1; XP_005246462.1; XP_005246454.1; NP_997643.1; XP_016859181.1; XP_016859183.1; XP_024308537.1; NP_001293061.1; XP_024308538.1; XP_005246465.1; NP_997641.1; XP_005246459.1; NP_001293058.1; XP_024308539.1; XP_005246468.1; NP_997647.1; XP_005246460.1; XP_005246458.1; XP_005246463.1; XP_005246456.1; XP_005246469.1; NP_002017.1; XP_00524646…	0	3	0.6502	0	1	1	543.963	1629.87	1629.87	1.52	0.00082	HCD (High Energy Collision Dissociation)	MS2	87.5455	18.057	45.9263	60405	02272025_Fatema_2-26-25_Plasma.raw	F5	3.03	1
	FALSE	High	Sequest HT (A2)	Unambiguous	VTWAPPPSIDLTNFLVR		33	XP_005246454.1	XP_005246466.1; NP_001293060.1; XP_016859184.1; XP_005246461.1; XP_005246462.1; XP_005246454.1; NP_997643.1; XP_016859181.1; XP_016859183.1; XP_024308537.1; NP_001293061.1; XP_024308538.1; XP_005246465.1; NP_997641.1; XP_005246459.1; NP_001293058.1; XP_024308539.1; XP_005246468.1; NP_997647.1; XP_005246460.1; XP_005246458.1; XP_005246463.1; XP_005246456.1; XP_005246469.1; NP_002017.1; XP_00524646…	0	3	0.7235	0	1	1	642.689	1926.05	1926.05	1.88	0.00121	HCD (High Energy Collision Dissociation)	MS2	63.467	30	91.3322	123695	02272025_Fatema_2-26-25_Plasma.raw	F5	2.93	1
	FALSE	High	Sequest HT (A2)	Unambiguous	SYTITGLQPGTDYK		33	XP_005246454.1	XP_005246466.1; NP_001293060.1; XP_016859184.1; XP_005246461.1; XP_005246462.1; XP_005246454.1; NP_997643.1; XP_016859181.1; XP_016859183.1; XP_024308537.1; NP_001293061.1; XP_024308538.1; XP_005246465.1; NP_997641.1; XP_005246459.1; NP_001293058.1; XP_024308539.1; XP_005246468.1; NP_997647.1; XP_005246460.1; XP_005246458.1; XP_005246463.1; XP_005246456.1; XP_005246469.1; NP_002017.1; XP_00524646…	0	2	0.4682	0	1	1	772.386	1543.76	1543.76	0.46	0.00035	HCD (High Energy Collision Dissociation)	MS2	66.8048	30	46.1671	60746	02272025_Fatema_2-26-25_Plasma.raw	F5	2.67	1
	FALSE	High	Sequest HT (A2)	Unambiguous	VTWAPPPSIDLTNFLVR		33	XP_005246454.1	XP_005246466.1; NP_001293060.1; XP_016859184.1; XP_005246461.1; XP_005246462.1; XP_005246454.1; NP_997643.1; XP_016859181.1; XP_016859183.1; XP_024308537.1; NP_001293061.1; XP_024308538.1; XP_005246465.1; NP_997641.1; XP_005246459.1; NP_001293058.1; XP_024308539.1; XP_005246468.1; NP_997647.1; XP_005246460.1; XP_005246458.1; XP_005246463.1; XP_005246456.1; XP_005246469.1; NP_002017.1; XP_00524646…	0	2	0.7744	0	1	1	963.528	1926.05	1926.05	0.14	0.00014	HCD (High Energy Collision Dissociation)	MS2	88.0872	30	91.3467	123716	02272025_Fatema_2-26-25_Plasma.raw	F5	2.66	1
	FALSE	High	Sequest HT (A2)	Unambiguous	EESPLLIGQQSTVSDVPR		33	XP_005246454.1	XP_005246466.1; NP_001293060.1; XP_016859184.1; XP_005246461.1; XP_005246462.1; XP_005246454.1; NP_997643.1; XP_016859181.1; XP_016859183.1; XP_024308537.1; NP_001293061.1; XP_024308538.1; XP_005246465.1; NP_997641.1; XP_005246459.1; NP_001293058.1; XP_024308539.1; XP_005246468.1; NP_997647.1; XP_005246460.1; XP_005246458.1; XP_005246463.1; XP_005246456.1; XP_005246469.1; NP_002017.1; XP_00524646…	0	3	0.6322	0	1	1	652.342	1955.01	1955.01	1.54	0.001	HCD (High Energy Collision Dissociation)	MS2	41.4192	30	55.1859	73420	02272025_Fatema_2-26-25_Plasma.raw	F5	2.61	1
	FALSE	High	Sequest HT (A2)	Unambiguous	STTPDITGYR		33	XP_005246454.1	XP_005246466.1; NP_001293060.1; XP_016859184.1; XP_005246461.1; XP_005246462.1; XP_005246454.1; NP_997643.1; XP_016859181.1; XP_016859183.1; XP_024308537.1; NP_001293061.1; XP_024308538.1; XP_005246465.1; NP_997641.1; XP_005246459.1; NP_001293058.1; XP_024308539.1; XP_005246468.1; NP_997647.1; XP_005246460.1; XP_005246458.1; XP_005246463.1; XP_005246456.1; XP_005246469.1; NP_002017.1; XP_00524646…	0	2	0.7092	0	1	1	555.775	1110.54	1110.54	0.28	0.00016	HCD (High Energy Collision Dissociation)	MS2	63.6035	29.775	29.2504	36827	02272025_Fatema_2-26-25_Plasma.raw	F5	2.51	1
	FALSE	High	Sequest HT (A2)	Unambiguous	QYNVGPSVSK		33	XP_005246454.1	XP_005246466.1; NP_001293060.1; XP_016859184.1; XP_005246461.1; XP_005246462.1; XP_005246454.1; NP_997643.1; XP_016859181.1; XP_016859183.1; XP_024308537.1; NP_001293061.1; XP_024308538.1; XP_005246465.1; NP_997641.1; XP_005246459.1; NP_001293058.1; XP_024308539.1; XP_005246468.1; NP_997647.1; XP_005246460.1; XP_005246458.1; XP_005246463.1; XP_005246456.1; XP_005246469.1; NP_002017.1; XP_00524646…	0	2	0.488	0	1	1	539.78	1078.55	1078.55	-0.76	-0.00041	HCD (High Energy Collision Dissociation)	MS2	79.8534	30	19.196	22550	02272025_Fatema_2-26-25_Plasma.raw	F5	2.09	1
	FALSE	High	Sequest HT (A2)	Unambiguous	VTWAPPPSIDLTNFLVR		33	XP_005246454.1	XP_005246466.1; NP_001293060.1; XP_016859184.1; XP_005246461.1; XP_005246462.1; XP_005246454.1; NP_997643.1; XP_016859181.1; XP_016859183.1; XP_024308537.1; NP_001293061.1; XP_024308538.1; XP_005246465.1; NP_997641.1; XP_005246459.1; NP_001293058.1; XP_024308539.1; XP_005246468.1; NP_997647.1; XP_005246460.1; XP_005246458.1; XP_005246463.1; XP_005246456.1; XP_005246469.1; NP_002017.1; XP_00524646…	0	2	0.68	0	1	1	963.527	1926.05	1926.05	-0.81	-0.00078	HCD (High Energy Collision Dissociation)	MS2	58.2212	30	91.6241	124093	02272025_Fatema_2-26-25_Plasma.raw	F5	2	1
	FALSE	High	Sequest HT (A2)	Unambiguous	LTVGLTR		33	XP_005246454.1	XP_005246466.1; NP_001293060.1; XP_016859184.1; XP_005246461.1; XP_005246462.1; XP_005246454.1; NP_997643.1; XP_016859181.1; XP_016859183.1; XP_024308537.1; NP_001293061.1; XP_024308538.1; XP_005246465.1; NP_997641.1; XP_005246459.1; NP_001293058.1; XP_024308539.1; XP_005246468.1; NP_997647.1; XP_005246460.1; XP_005246458.1; XP_005246463.1; XP_005246456.1; XP_005246469.1; NP_002017.1; XP_00524646…	0	2	0.3264	0	1	1	380.239	759.471	759.472	-1.26	-0.00048	HCD (High Energy Collision Dissociation)	MS2	27.9967	30	26.2329	32553	02272025_Fatema_2-26-25_Plasma.raw	F5	1.93	1
FALSE	Master Protein Candidate	XP_024308538.1	fibronectin isoform X11 [Homo sapiens]	6	10	13	10	2368	260.2	5.85	36.93	10	1
	Checked	Confidence	Identifying Node	PSM Ambiguity	Annotated Sequence	Modifications	# Proteins	Master Protein Accessions	Protein Accessions	# Missed Cleavages	Charge	DeltaScore	DeltaCn	Rank	Search Engine Rank	m/z [Da]	MH+ [Da]	Theo. MH+ [Da]	DeltaM [ppm]	Deltam/z [Da]	Activation Type	MS Order	Isolation Interference [%]	Ion Inject Time [ms]	RT [min]	First Scan	Spectrum File	File ID	XCorr	# Protein Groups
	FALSE	High	Sequest HT (A2)	Unambiguous	NTFAEVTGLSPGVTYYFK		33	XP_005246454.1	XP_005246466.1; NP_001293060.1; XP_016859184.1; XP_005246461.1; XP_005246462.1; XP_005246454.1; NP_997643.1; XP_016859181.1; XP_016859183.1; XP_024308537.1; NP_001293061.1; XP_024308538.1; XP_005246465.1; NP_997641.1; XP_005246459.1; NP_001293058.1; XP_024308539.1; XP_005246468.1; NP_997647.1; XP_005246460.1; XP_005246458.1; XP_005246463.1; XP_005246456.1; XP_005246469.1; NP_002017.1; XP_00524646…	0	2	0.8286	0	1	1	997.498	1993.99	1993.99	-1	-0.001	HCD (High Energy Collision Dissociation)	MS2	39.6422	30	76.537	103285	02272025_Fatema_2-26-25_Plasma.raw	F5	4.55	1
	FALSE	High	Sequest HT (A2)	Unambiguous	EESPLLIGQQSTVSDVPR		33	XP_005246454.1	XP_005246466.1; NP_001293060.1; XP_016859184.1; XP_005246461.1; XP_005246462.1; XP_005246454.1; NP_997643.1; XP_016859181.1; XP_016859183.1; XP_024308537.1; NP_001293061.1; XP_024308538.1; XP_005246465.1; NP_997641.1; XP_005246459.1; NP_001293058.1; XP_024308539.1; XP_005246468.1; NP_997647.1; XP_005246460.1; XP_005246458.1; XP_005246463.1; XP_005246456.1; XP_005246469.1; NP_002017.1; XP_00524646…	0	2	0.8198	0	1	1	978.007	1955.01	1955.01	-0.26	-0.00026	HCD (High Energy Collision Dissociation)	MS2	0	30	55.0282	73200	02272025_Fatema_2-26-25_Plasma.raw	F5	3.44	1
	FALSE	High	Sequest HT (A2)	Unambiguous	NLQPASEYTVSLVAIK		33	XP_005246454.1	XP_005246466.1; NP_001293060.1; XP_016859184.1; XP_005246461.1; XP_005246462.1; XP_005246454.1; NP_997643.1; XP_016859181.1; XP_016859183.1; XP_024308537.1; NP_001293061.1; XP_024308538.1; XP_005246465.1; NP_997641.1; XP_005246459.1; NP_001293058.1; XP_024308539.1; XP_005246468.1; NP_997647.1; XP_005246460.1; XP_005246458.1; XP_005246463.1; XP_005246456.1; XP_005246469.1; NP_002017.1; XP_00524646…	0	2	0.7568	0	1	1	866.978	1732.95	1732.95	0.46	0.0004	HCD (High Energy Collision Dissociation)	MS2	51.0134	30	63.46	85030	02272025_Fatema_2-26-25_Plasma.raw	F5	3.33	1
	FALSE	High	Sequest HT (A2)	Unambiguous	NSITLTNLTPGTEYVVSIVALNGR		33	XP_005246454.1	XP_005246466.1; NP_001293060.1; XP_016859184.1; XP_005246461.1; XP_005246462.1; XP_005246454.1; NP_997643.1; XP_016859181.1; XP_016859183.1; XP_024308537.1; NP_001293061.1; XP_024308538.1; XP_005246465.1; NP_997641.1; XP_005246459.1; NP_001293058.1; XP_024308539.1; XP_005246468.1; NP_997647.1; XP_005246460.1; XP_005246458.1; XP_005246463.1; XP_005246456.1; XP_005246469.1; NP_002017.1; XP_00524646…	0	3	0.7704	0	1	1	844.794	2532.37	2532.37	-0.17	-0.00014	HCD (High Energy Collision Dissociation)	MS2	49.8413	30	91.0863	123359	02272025_Fatema_2-26-25_Plasma.raw	F5	3.18	1
	FALSE	High	Sequest HT (A2)	Unambiguous	VDVIPVNLPGEHGQR		33	XP_005246454.1	XP_005246466.1; NP_001293060.1; XP_016859184.1; XP_005246461.1; XP_005246462.1; XP_005246454.1; NP_997643.1; XP_016859181.1; XP_016859183.1; XP_024308537.1; NP_001293061.1; XP_024308538.1; XP_005246465.1; NP_997641.1; XP_005246459.1; NP_001293058.1; XP_024308539.1; XP_005246468.1; NP_997647.1; XP_005246460.1; XP_005246458.1; XP_005246463.1; XP_005246456.1; XP_005246469.1; NP_002017.1; XP_00524646…	0	3	0.6502	0	1	1	543.963	1629.87	1629.87	1.52	0.00082	HCD (High Energy Collision Dissociation)	MS2	87.5455	18.057	45.9263	60405	02272025_Fatema_2-26-25_Plasma.raw	F5	3.03	1
	FALSE	High	Sequest HT (A2)	Unambiguous	VTWAPPPSIDLTNFLVR		33	XP_005246454.1	XP_005246466.1; NP_001293060.1; XP_016859184.1; XP_005246461.1; XP_005246462.1; XP_005246454.1; NP_997643.1; XP_016859181.1; XP_016859183.1; XP_024308537.1; NP_001293061.1; XP_024308538.1; XP_005246465.1; NP_997641.1; XP_005246459.1; NP_001293058.1; XP_024308539.1; XP_005246468.1; NP_997647.1; XP_005246460.1; XP_005246458.1; XP_005246463.1; XP_005246456.1; XP_005246469.1; NP_002017.1; XP_00524646…	0	3	0.7235	0	1	1	642.689	1926.05	1926.05	1.88	0.00121	HCD (High Energy Collision Dissociation)	MS2	63.467	30	91.3322	123695	02272025_Fatema_2-26-25_Plasma.raw	F5	2.93	1
	FALSE	High	Sequest HT (A2)	Unambiguous	SYTITGLQPGTDYK		33	XP_005246454.1	XP_005246466.1; NP_001293060.1; XP_016859184.1; XP_005246461.1; XP_005246462.1; XP_005246454.1; NP_997643.1; XP_016859181.1; XP_016859183.1; XP_024308537.1; NP_001293061.1; XP_024308538.1; XP_005246465.1; NP_997641.1; XP_005246459.1; NP_001293058.1; XP_024308539.1; XP_005246468.1; NP_997647.1; XP_005246460.1; XP_005246458.1; XP_005246463.1; XP_005246456.1; XP_005246469.1; NP_002017.1; XP_00524646…	0	2	0.4682	0	1	1	772.386	1543.76	1543.76	0.46	0.00035	HCD (High Energy Collision Dissociation)	MS2	66.8048	30	46.1671	60746	02272025_Fatema_2-26-25_Plasma.raw	F5	2.67	1
	FALSE	High	Sequest HT (A2)	Unambiguous	VTWAPPPSIDLTNFLVR		33	XP_005246454.1	XP_005246466.1; NP_001293060.1; XP_016859184.1; XP_005246461.1; XP_005246462.1; XP_005246454.1; NP_997643.1; XP_016859181.1; XP_016859183.1; XP_024308537.1; NP_001293061.1; XP_024308538.1; XP_005246465.1; NP_997641.1; XP_005246459.1; NP_001293058.1; XP_024308539.1; XP_005246468.1; NP_997647.1; XP_005246460.1; XP_005246458.1; XP_005246463.1; XP_005246456.1; XP_005246469.1; NP_002017.1; XP_00524646…	0	2	0.7744	0	1	1	963.528	1926.05	1926.05	0.14	0.00014	HCD (High Energy Collision Dissociation)	MS2	88.0872	30	91.3467	123716	02272025_Fatema_2-26-25_Plasma.raw	F5	2.66	1
	FALSE	High	Sequest HT (A2)	Unambiguous	EESPLLIGQQSTVSDVPR		33	XP_005246454.1	XP_005246466.1; NP_001293060.1; XP_016859184.1; XP_005246461.1; XP_005246462.1; XP_005246454.1; NP_997643.1; XP_016859181.1; XP_016859183.1; XP_024308537.1; NP_001293061.1; XP_024308538.1; XP_005246465.1; NP_997641.1; XP_005246459.1; NP_001293058.1; XP_024308539.1; XP_005246468.1; NP_997647.1; XP_005246460.1; XP_005246458.1; XP_005246463.1; XP_005246456.1; XP_005246469.1; NP_002017.1; XP_00524646…	0	3	0.6322	0	1	1	652.342	1955.01	1955.01	1.54	0.001	HCD (High Energy Collision Dissociation)	MS2	41.4192	30	55.1859	73420	02272025_Fatema_2-26-25_Plasma.raw	F5	2.61	1
	FALSE	High	Sequest HT (A2)	Unambiguous	STTPDITGYR		33	XP_005246454.1	XP_005246466.1; NP_001293060.1; XP_016859184.1; XP_005246461.1; XP_005246462.1; XP_005246454.1; NP_997643.1; XP_016859181.1; XP_016859183.1; XP_024308537.1; NP_001293061.1; XP_024308538.1; XP_005246465.1; NP_997641.1; XP_005246459.1; NP_001293058.1; XP_024308539.1; XP_005246468.1; NP_997647.1; XP_005246460.1; XP_005246458.1; XP_005246463.1; XP_005246456.1; XP_005246469.1; NP_002017.1; XP_00524646…	0	2	0.7092	0	1	1	555.775	1110.54	1110.54	0.28	0.00016	HCD (High Energy Collision Dissociation)	MS2	63.6035	29.775	29.2504	36827	02272025_Fatema_2-26-25_Plasma.raw	F5	2.51	1
	FALSE	High	Sequest HT (A2)	Unambiguous	QYNVGPSVSK		33	XP_005246454.1	XP_005246466.1; NP_001293060.1; XP_016859184.1; XP_005246461.1; XP_005246462.1; XP_005246454.1; NP_997643.1; XP_016859181.1; XP_016859183.1; XP_024308537.1; NP_001293061.1; XP_024308538.1; XP_005246465.1; NP_997641.1; XP_005246459.1; NP_001293058.1; XP_024308539.1; XP_005246468.1; NP_997647.1; XP_005246460.1; XP_005246458.1; XP_005246463.1; XP_005246456.1; XP_005246469.1; NP_002017.1; XP_00524646…	0	2	0.488	0	1	1	539.78	1078.55	1078.55	-0.76	-0.00041	HCD (High Energy Collision Dissociation)	MS2	79.8534	30	19.196	22550	02272025_Fatema_2-26-25_Plasma.raw	F5	2.09	1
	FALSE	High	Sequest HT (A2)	Unambiguous	VTWAPPPSIDLTNFLVR		33	XP_005246454.1	XP_005246466.1; NP_001293060.1; XP_016859184.1; XP_005246461.1; XP_005246462.1; XP_005246454.1; NP_997643.1; XP_016859181.1; XP_016859183.1; XP_024308537.1; NP_001293061.1; XP_024308538.1; XP_005246465.1; NP_997641.1; XP_005246459.1; NP_001293058.1; XP_024308539.1; XP_005246468.1; NP_997647.1; XP_005246460.1; XP_005246458.1; XP_005246463.1; XP_005246456.1; XP_005246469.1; NP_002017.1; XP_00524646…	0	2	0.68	0	1	1	963.527	1926.05	1926.05	-0.81	-0.00078	HCD (High Energy Collision Dissociation)	MS2	58.2212	30	91.6241	124093	02272025_Fatema_2-26-25_Plasma.raw	F5	2	1
	FALSE	High	Sequest HT (A2)	Unambiguous	LTVGLTR		33	XP_005246454.1	XP_005246466.1; NP_001293060.1; XP_016859184.1; XP_005246461.1; XP_005246462.1; XP_005246454.1; NP_997643.1; XP_016859181.1; XP_016859183.1; XP_024308537.1; NP_001293061.1; XP_024308538.1; XP_005246465.1; NP_997641.1; XP_005246459.1; NP_001293058.1; XP_024308539.1; XP_005246468.1; NP_997647.1; XP_005246460.1; XP_005246458.1; XP_005246463.1; XP_005246456.1; XP_005246469.1; NP_002017.1; XP_00524646…	0	2	0.3264	0	1	1	380.239	759.471	759.472	-1.26	-0.00048	HCD (High Energy Collision Dissociation)	MS2	27.9967	30	26.2329	32553	02272025_Fatema_2-26-25_Plasma.raw	F5	1.93	1
FALSE	Master Protein Candidate	XP_005246467.1	fibronectin isoform X18 [Homo sapiens]	6	10	13	10	2337	256.8	5.88	36.93	10	1
	Checked	Confidence	Identifying Node	PSM Ambiguity	Annotated Sequence	Modifications	# Proteins	Master Protein Accessions	Protein Accessions	# Missed Cleavages	Charge	DeltaScore	DeltaCn	Rank	Search Engine Rank	m/z [Da]	MH+ [Da]	Theo. MH+ [Da]	DeltaM [ppm]	Deltam/z [Da]	Activation Type	MS Order	Isolation Interference [%]	Ion Inject Time [ms]	RT [min]	First Scan	Spectrum File	File ID	XCorr	# Protein Groups
	FALSE	High	Sequest HT (A2)	Unambiguous	NTFAEVTGLSPGVTYYFK		33	XP_005246454.1	XP_005246466.1; NP_001293060.1; XP_016859184.1; XP_005246461.1; XP_005246462.1; XP_005246454.1; NP_997643.1; XP_016859181.1; XP_016859183.1; XP_024308537.1; NP_001293061.1; XP_024308538.1; XP_005246465.1; NP_997641.1; XP_005246459.1; NP_001293058.1; XP_024308539.1; XP_005246468.1; NP_997647.1; XP_005246460.1; XP_005246458.1; XP_005246463.1; XP_005246456.1; XP_005246469.1; NP_002017.1; XP_00524646…	0	2	0.8286	0	1	1	997.498	1993.99	1993.99	-1	-0.001	HCD (High Energy Collision Dissociation)	MS2	39.6422	30	76.537	103285	02272025_Fatema_2-26-25_Plasma.raw	F5	4.55	1
	FALSE	High	Sequest HT (A2)	Unambiguous	EESPLLIGQQSTVSDVPR		33	XP_005246454.1	XP_005246466.1; NP_001293060.1; XP_016859184.1; XP_005246461.1; XP_005246462.1; XP_005246454.1; NP_997643.1; XP_016859181.1; XP_016859183.1; XP_024308537.1; NP_001293061.1; XP_024308538.1; XP_005246465.1; NP_997641.1; XP_005246459.1; NP_001293058.1; XP_024308539.1; XP_005246468.1; NP_997647.1; XP_005246460.1; XP_005246458.1; XP_005246463.1; XP_005246456.1; XP_005246469.1; NP_002017.1; XP_00524646…	0	2	0.8198	0	1	1	978.007	1955.01	1955.01	-0.26	-0.00026	HCD (High Energy Collision Dissociation)	MS2	0	30	55.0282	73200	02272025_Fatema_2-26-25_Plasma.raw	F5	3.44	1
	FALSE	High	Sequest HT (A2)	Unambiguous	NLQPASEYTVSLVAIK		33	XP_005246454.1	XP_005246466.1; NP_001293060.1; XP_016859184.1; XP_005246461.1; XP_005246462.1; XP_005246454.1; NP_997643.1; XP_016859181.1; XP_016859183.1; XP_024308537.1; NP_001293061.1; XP_024308538.1; XP_005246465.1; NP_997641.1; XP_005246459.1; NP_001293058.1; XP_024308539.1; XP_005246468.1; NP_997647.1; XP_005246460.1; XP_005246458.1; XP_005246463.1; XP_005246456.1; XP_005246469.1; NP_002017.1; XP_00524646…	0	2	0.7568	0	1	1	866.978	1732.95	1732.95	0.46	0.0004	HCD (High Energy Collision Dissociation)	MS2	51.0134	30	63.46	85030	02272025_Fatema_2-26-25_Plasma.raw	F5	3.33	1
	FALSE	High	Sequest HT (A2)	Unambiguous	NSITLTNLTPGTEYVVSIVALNGR		33	XP_005246454.1	XP_005246466.1; NP_001293060.1; XP_016859184.1; XP_005246461.1; XP_005246462.1; XP_005246454.1; NP_997643.1; XP_016859181.1; XP_016859183.1; XP_024308537.1; NP_001293061.1; XP_024308538.1; XP_005246465.1; NP_997641.1; XP_005246459.1; NP_001293058.1; XP_024308539.1; XP_005246468.1; NP_997647.1; XP_005246460.1; XP_005246458.1; XP_005246463.1; XP_005246456.1; XP_005246469.1; NP_002017.1; XP_00524646…	0	3	0.7704	0	1	1	844.794	2532.37	2532.37	-0.17	-0.00014	HCD (High Energy Collision Dissociation)	MS2	49.8413	30	91.0863	123359	02272025_Fatema_2-26-25_Plasma.raw	F5	3.18	1
	FALSE	High	Sequest HT (A2)	Unambiguous	VDVIPVNLPGEHGQR		33	XP_005246454.1	XP_005246466.1; NP_001293060.1; XP_016859184.1; XP_005246461.1; XP_005246462.1; XP_005246454.1; NP_997643.1; XP_016859181.1; XP_016859183.1; XP_024308537.1; NP_001293061.1; XP_024308538.1; XP_005246465.1; NP_997641.1; XP_005246459.1; NP_001293058.1; XP_024308539.1; XP_005246468.1; NP_997647.1; XP_005246460.1; XP_005246458.1; XP_005246463.1; XP_005246456.1; XP_005246469.1; NP_002017.1; XP_00524646…	0	3	0.6502	0	1	1	543.963	1629.87	1629.87	1.52	0.00082	HCD (High Energy Collision Dissociation)	MS2	87.5455	18.057	45.9263	60405	02272025_Fatema_2-26-25_Plasma.raw	F5	3.03	1
	FALSE	High	Sequest HT (A2)	Unambiguous	VTWAPPPSIDLTNFLVR		33	XP_005246454.1	XP_005246466.1; NP_001293060.1; XP_016859184.1; XP_005246461.1; XP_005246462.1; XP_005246454.1; NP_997643.1; XP_016859181.1; XP_016859183.1; XP_024308537.1; NP_001293061.1; XP_024308538.1; XP_005246465.1; NP_997641.1; XP_005246459.1; NP_001293058.1; XP_024308539.1; XP_005246468.1; NP_997647.1; XP_005246460.1; XP_005246458.1; XP_005246463.1; XP_005246456.1; XP_005246469.1; NP_002017.1; XP_00524646…	0	3	0.7235	0	1	1	642.689	1926.05	1926.05	1.88	0.00121	HCD (High Energy Collision Dissociation)	MS2	63.467	30	91.3322	123695	02272025_Fatema_2-26-25_Plasma.raw	F5	2.93	1
	FALSE	High	Sequest HT (A2)	Unambiguous	SYTITGLQPGTDYK		33	XP_005246454.1	XP_005246466.1; NP_001293060.1; XP_016859184.1; XP_005246461.1; XP_005246462.1; XP_005246454.1; NP_997643.1; XP_016859181.1; XP_016859183.1; XP_024308537.1; NP_001293061.1; XP_024308538.1; XP_005246465.1; NP_997641.1; XP_005246459.1; NP_001293058.1; XP_024308539.1; XP_005246468.1; NP_997647.1; XP_005246460.1; XP_005246458.1; XP_005246463.1; XP_005246456.1; XP_005246469.1; NP_002017.1; XP_00524646…	0	2	0.4682	0	1	1	772.386	1543.76	1543.76	0.46	0.00035	HCD (High Energy Collision Dissociation)	MS2	66.8048	30	46.1671	60746	02272025_Fatema_2-26-25_Plasma.raw	F5	2.67	1
	FALSE	High	Sequest HT (A2)	Unambiguous	VTWAPPPSIDLTNFLVR		33	XP_005246454.1	XP_005246466.1; NP_001293060.1; XP_016859184.1; XP_005246461.1; XP_005246462.1; XP_005246454.1; NP_997643.1; XP_016859181.1; XP_016859183.1; XP_024308537.1; NP_001293061.1; XP_024308538.1; XP_005246465.1; NP_997641.1; XP_005246459.1; NP_001293058.1; XP_024308539.1; XP_005246468.1; NP_997647.1; XP_005246460.1; XP_005246458.1; XP_005246463.1; XP_005246456.1; XP_005246469.1; NP_002017.1; XP_00524646…	0	2	0.7744	0	1	1	963.528	1926.05	1926.05	0.14	0.00014	HCD (High Energy Collision Dissociation)	MS2	88.0872	30	91.3467	123716	02272025_Fatema_2-26-25_Plasma.raw	F5	2.66	1
	FALSE	High	Sequest HT (A2)	Unambiguous	EESPLLIGQQSTVSDVPR		33	XP_005246454.1	XP_005246466.1; NP_001293060.1; XP_016859184.1; XP_005246461.1; XP_005246462.1; XP_005246454.1; NP_997643.1; XP_016859181.1; XP_016859183.1; XP_024308537.1; NP_001293061.1; XP_024308538.1; XP_005246465.1; NP_997641.1; XP_005246459.1; NP_001293058.1; XP_024308539.1; XP_005246468.1; NP_997647.1; XP_005246460.1; XP_005246458.1; XP_005246463.1; XP_005246456.1; XP_005246469.1; NP_002017.1; XP_00524646…	0	3	0.6322	0	1	1	652.342	1955.01	1955.01	1.54	0.001	HCD (High Energy Collision Dissociation)	MS2	41.4192	30	55.1859	73420	02272025_Fatema_2-26-25_Plasma.raw	F5	2.61	1
	FALSE	High	Sequest HT (A2)	Unambiguous	STTPDITGYR		33	XP_005246454.1	XP_005246466.1; NP_001293060.1; XP_016859184.1; XP_005246461.1; XP_005246462.1; XP_005246454.1; NP_997643.1; XP_016859181.1; XP_016859183.1; XP_024308537.1; NP_001293061.1; XP_024308538.1; XP_005246465.1; NP_997641.1; XP_005246459.1; NP_001293058.1; XP_024308539.1; XP_005246468.1; NP_997647.1; XP_005246460.1; XP_005246458.1; XP_005246463.1; XP_005246456.1; XP_005246469.1; NP_002017.1; XP_00524646…	0	2	0.7092	0	1	1	555.775	1110.54	1110.54	0.28	0.00016	HCD (High Energy Collision Dissociation)	MS2	63.6035	29.775	29.2504	36827	02272025_Fatema_2-26-25_Plasma.raw	F5	2.51	1
	FALSE	High	Sequest HT (A2)	Unambiguous	QYNVGPSVSK		33	XP_005246454.1	XP_005246466.1; NP_001293060.1; XP_016859184.1; XP_005246461.1; XP_005246462.1; XP_005246454.1; NP_997643.1; XP_016859181.1; XP_016859183.1; XP_024308537.1; NP_001293061.1; XP_024308538.1; XP_005246465.1; NP_997641.1; XP_005246459.1; NP_001293058.1; XP_024308539.1; XP_005246468.1; NP_997647.1; XP_005246460.1; XP_005246458.1; XP_005246463.1; XP_005246456.1; XP_005246469.1; NP_002017.1; XP_00524646…	0	2	0.488	0	1	1	539.78	1078.55	1078.55	-0.76	-0.00041	HCD (High Energy Collision Dissociation)	MS2	79.8534	30	19.196	22550	02272025_Fatema_2-26-25_Plasma.raw	F5	2.09	1
	FALSE	High	Sequest HT (A2)	Unambiguous	VTWAPPPSIDLTNFLVR		33	XP_005246454.1	XP_005246466.1; NP_001293060.1; XP_016859184.1; XP_005246461.1; XP_005246462.1; XP_005246454.1; NP_997643.1; XP_016859181.1; XP_016859183.1; XP_024308537.1; NP_001293061.1; XP_024308538.1; XP_005246465.1; NP_997641.1; XP_005246459.1; NP_001293058.1; XP_024308539.1; XP_005246468.1; NP_997647.1; XP_005246460.1; XP_005246458.1; XP_005246463.1; XP_005246456.1; XP_005246469.1; NP_002017.1; XP_00524646…	0	2	0.68	0	1	1	963.527	1926.05	1926.05	-0.81	-0.00078	HCD (High Energy Collision Dissociation)	MS2	58.2212	30	91.6241	124093	02272025_Fatema_2-26-25_Plasma.raw	F5	2	1
	FALSE	High	Sequest HT (A2)	Unambiguous	LTVGLTR		33	XP_005246454.1	XP_005246466.1; NP_001293060.1; XP_016859184.1; XP_005246461.1; XP_005246462.1; XP_005246454.1; NP_997643.1; XP_016859181.1; XP_016859183.1; XP_024308537.1; NP_001293061.1; XP_024308538.1; XP_005246465.1; NP_997641.1; XP_005246459.1; NP_001293058.1; XP_024308539.1; XP_005246468.1; NP_997647.1; XP_005246460.1; XP_005246458.1; XP_005246463.1; XP_005246456.1; XP_005246469.1; NP_002017.1; XP_00524646…	0	2	0.3264	0	1	1	380.239	759.471	759.472	-1.26	-0.00048	HCD (High Energy Collision Dissociation)	MS2	27.9967	30	26.2329	32553	02272025_Fatema_2-26-25_Plasma.raw	F5	1.93	1
FALSE	Master Protein	XP_005246454.1	fibronectin isoform X1 [Homo sapiens]	6	10	13	10	2483	272.7	5.58	36.93	10	1
	Checked	Confidence	Identifying Node	PSM Ambiguity	Annotated Sequence	Modifications	# Proteins	Master Protein Accessions	Protein Accessions	# Missed Cleavages	Charge	DeltaScore	DeltaCn	Rank	Search Engine Rank	m/z [Da]	MH+ [Da]	Theo. MH+ [Da]	DeltaM [ppm]	Deltam/z [Da]	Activation Type	MS Order	Isolation Interference [%]	Ion Inject Time [ms]	RT [min]	First Scan	Spectrum File	File ID	XCorr	# Protein Groups
	FALSE	High	Sequest HT (A2)	Unambiguous	NTFAEVTGLSPGVTYYFK		33	XP_005246454.1	XP_005246466.1; NP_001293060.1; XP_016859184.1; XP_005246461.1; XP_005246462.1; XP_005246454.1; NP_997643.1; XP_016859181.1; XP_016859183.1; XP_024308537.1; NP_001293061.1; XP_024308538.1; XP_005246465.1; NP_997641.1; XP_005246459.1; NP_001293058.1; XP_024308539.1; XP_005246468.1; NP_997647.1; XP_005246460.1; XP_005246458.1; XP_005246463.1; XP_005246456.1; XP_005246469.1; NP_002017.1; XP_00524646…	0	2	0.8286	0	1	1	997.498	1993.99	1993.99	-1	-0.001	HCD (High Energy Collision Dissociation)	MS2	39.6422	30	76.537	103285	02272025_Fatema_2-26-25_Plasma.raw	F5	4.55	1
	FALSE	High	Sequest HT (A2)	Unambiguous	EESPLLIGQQSTVSDVPR		33	XP_005246454.1	XP_005246466.1; NP_001293060.1; XP_016859184.1; XP_005246461.1; XP_005246462.1; XP_005246454.1; NP_997643.1; XP_016859181.1; XP_016859183.1; XP_024308537.1; NP_001293061.1; XP_024308538.1; XP_005246465.1; NP_997641.1; XP_005246459.1; NP_001293058.1; XP_024308539.1; XP_005246468.1; NP_997647.1; XP_005246460.1; XP_005246458.1; XP_005246463.1; XP_005246456.1; XP_005246469.1; NP_002017.1; XP_00524646…	0	2	0.8198	0	1	1	978.007	1955.01	1955.01	-0.26	-0.00026	HCD (High Energy Collision Dissociation)	MS2	0	30	55.0282	73200	02272025_Fatema_2-26-25_Plasma.raw	F5	3.44	1
	FALSE	High	Sequest HT (A2)	Unambiguous	NLQPASEYTVSLVAIK		33	XP_005246454.1	XP_005246466.1; NP_001293060.1; XP_016859184.1; XP_005246461.1; XP_005246462.1; XP_005246454.1; NP_997643.1; XP_016859181.1; XP_016859183.1; XP_024308537.1; NP_001293061.1; XP_024308538.1; XP_005246465.1; NP_997641.1; XP_005246459.1; NP_001293058.1; XP_024308539.1; XP_005246468.1; NP_997647.1; XP_005246460.1; XP_005246458.1; XP_005246463.1; XP_005246456.1; XP_005246469.1; NP_002017.1; XP_00524646…	0	2	0.7568	0	1	1	866.978	1732.95	1732.95	0.46	0.0004	HCD (High Energy Collision Dissociation)	MS2	51.0134	30	63.46	85030	02272025_Fatema_2-26-25_Plasma.raw	F5	3.33	1
	FALSE	High	Sequest HT (A2)	Unambiguous	NSITLTNLTPGTEYVVSIVALNGR		33	XP_005246454.1	XP_005246466.1; NP_001293060.1; XP_016859184.1; XP_005246461.1; XP_005246462.1; XP_005246454.1; NP_997643.1; XP_016859181.1; XP_016859183.1; XP_024308537.1; NP_001293061.1; XP_024308538.1; XP_005246465.1; NP_997641.1; XP_005246459.1; NP_001293058.1; XP_024308539.1; XP_005246468.1; NP_997647.1; XP_005246460.1; XP_005246458.1; XP_005246463.1; XP_005246456.1; XP_005246469.1; NP_002017.1; XP_00524646…	0	3	0.7704	0	1	1	844.794	2532.37	2532.37	-0.17	-0.00014	HCD (High Energy Collision Dissociation)	MS2	49.8413	30	91.0863	123359	02272025_Fatema_2-26-25_Plasma.raw	F5	3.18	1
	FALSE	High	Sequest HT (A2)	Unambiguous	VDVIPVNLPGEHGQR		33	XP_005246454.1	XP_005246466.1; NP_001293060.1; XP_016859184.1; XP_005246461.1; XP_005246462.1; XP_005246454.1; NP_997643.1; XP_016859181.1; XP_016859183.1; XP_024308537.1; NP_001293061.1; XP_024308538.1; XP_005246465.1; NP_997641.1; XP_005246459.1; NP_001293058.1; XP_024308539.1; XP_005246468.1; NP_997647.1; XP_005246460.1; XP_005246458.1; XP_005246463.1; XP_005246456.1; XP_005246469.1; NP_002017.1; XP_00524646…	0	3	0.6502	0	1	1	543.963	1629.87	1629.87	1.52	0.00082	HCD (High Energy Collision Dissociation)	MS2	87.5455	18.057	45.9263	60405	02272025_Fatema_2-26-25_Plasma.raw	F5	3.03	1
	FALSE	High	Sequest HT (A2)	Unambiguous	VTWAPPPSIDLTNFLVR		33	XP_005246454.1	XP_005246466.1; NP_001293060.1; XP_016859184.1; XP_005246461.1; XP_005246462.1; XP_005246454.1; NP_997643.1; XP_016859181.1; XP_016859183.1; XP_024308537.1; NP_001293061.1; XP_024308538.1; XP_005246465.1; NP_997641.1; XP_005246459.1; NP_001293058.1; XP_024308539.1; XP_005246468.1; NP_997647.1; XP_005246460.1; XP_005246458.1; XP_005246463.1; XP_005246456.1; XP_005246469.1; NP_002017.1; XP_00524646…	0	3	0.7235	0	1	1	642.689	1926.05	1926.05	1.88	0.00121	HCD (High Energy Collision Dissociation)	MS2	63.467	30	91.3322	123695	02272025_Fatema_2-26-25_Plasma.raw	F5	2.93	1
	FALSE	High	Sequest HT (A2)	Unambiguous	SYTITGLQPGTDYK		33	XP_005246454.1	XP_005246466.1; NP_001293060.1; XP_016859184.1; XP_005246461.1; XP_005246462.1; XP_005246454.1; NP_997643.1; XP_016859181.1; XP_016859183.1; XP_024308537.1; NP_001293061.1; XP_024308538.1; XP_005246465.1; NP_997641.1; XP_005246459.1; NP_001293058.1; XP_024308539.1; XP_005246468.1; NP_997647.1; XP_005246460.1; XP_005246458.1; XP_005246463.1; XP_005246456.1; XP_005246469.1; NP_002017.1; XP_00524646…	0	2	0.4682	0	1	1	772.386	1543.76	1543.76	0.46	0.00035	HCD (High Energy Collision Dissociation)	MS2	66.8048	30	46.1671	60746	02272025_Fatema_2-26-25_Plasma.raw	F5	2.67	1
	FALSE	High	Sequest HT (A2)	Unambiguous	VTWAPPPSIDLTNFLVR		33	XP_005246454.1	XP_005246466.1; NP_001293060.1; XP_016859184.1; XP_005246461.1; XP_005246462.1; XP_005246454.1; NP_997643.1; XP_016859181.1; XP_016859183.1; XP_024308537.1; NP_001293061.1; XP_024308538.1; XP_005246465.1; NP_997641.1; XP_005246459.1; NP_001293058.1; XP_024308539.1; XP_005246468.1; NP_997647.1; XP_005246460.1; XP_005246458.1; XP_005246463.1; XP_005246456.1; XP_005246469.1; NP_002017.1; XP_00524646…	0	2	0.7744	0	1	1	963.528	1926.05	1926.05	0.14	0.00014	HCD (High Energy Collision Dissociation)	MS2	88.0872	30	91.3467	123716	02272025_Fatema_2-26-25_Plasma.raw	F5	2.66	1
	FALSE	High	Sequest HT (A2)	Unambiguous	EESPLLIGQQSTVSDVPR		33	XP_005246454.1	XP_005246466.1; NP_001293060.1; XP_016859184.1; XP_005246461.1; XP_005246462.1; XP_005246454.1; NP_997643.1; XP_016859181.1; XP_016859183.1; XP_024308537.1; NP_001293061.1; XP_024308538.1; XP_005246465.1; NP_997641.1; XP_005246459.1; NP_001293058.1; XP_024308539.1; XP_005246468.1; NP_997647.1; XP_005246460.1; XP_005246458.1; XP_005246463.1; XP_005246456.1; XP_005246469.1; NP_002017.1; XP_00524646…	0	3	0.6322	0	1	1	652.342	1955.01	1955.01	1.54	0.001	HCD (High Energy Collision Dissociation)	MS2	41.4192	30	55.1859	73420	02272025_Fatema_2-26-25_Plasma.raw	F5	2.61	1
	FALSE	High	Sequest HT (A2)	Unambiguous	STTPDITGYR		33	XP_005246454.1	XP_005246466.1; NP_001293060.1; XP_016859184.1; XP_005246461.1; XP_005246462.1; XP_005246454.1; NP_997643.1; XP_016859181.1; XP_016859183.1; XP_024308537.1; NP_001293061.1; XP_024308538.1; XP_005246465.1; NP_997641.1; XP_005246459.1; NP_001293058.1; XP_024308539.1; XP_005246468.1; NP_997647.1; XP_005246460.1; XP_005246458.1; XP_005246463.1; XP_005246456.1; XP_005246469.1; NP_002017.1; XP_00524646…	0	2	0.7092	0	1	1	555.775	1110.54	1110.54	0.28	0.00016	HCD (High Energy Collision Dissociation)	MS2	63.6035	29.775	29.2504	36827	02272025_Fatema_2-26-25_Plasma.raw	F5	2.51	1
	FALSE	High	Sequest HT (A2)	Unambiguous	QYNVGPSVSK		33	XP_005246454.1	XP_005246466.1; NP_001293060.1; XP_016859184.1; XP_005246461.1; XP_005246462.1; XP_005246454.1; NP_997643.1; XP_016859181.1; XP_016859183.1; XP_024308537.1; NP_001293061.1; XP_024308538.1; XP_005246465.1; NP_997641.1; XP_005246459.1; NP_001293058.1; XP_024308539.1; XP_005246468.1; NP_997647.1; XP_005246460.1; XP_005246458.1; XP_005246463.1; XP_005246456.1; XP_005246469.1; NP_002017.1; XP_00524646…	0	2	0.488	0	1	1	539.78	1078.55	1078.55	-0.76	-0.00041	HCD (High Energy Collision Dissociation)	MS2	79.8534	30	19.196	22550	02272025_Fatema_2-26-25_Plasma.raw	F5	2.09	1
	FALSE	High	Sequest HT (A2)	Unambiguous	VTWAPPPSIDLTNFLVR		33	XP_005246454.1	XP_005246466.1; NP_001293060.1; XP_016859184.1; XP_005246461.1; XP_005246462.1; XP_005246454.1; NP_997643.1; XP_016859181.1; XP_016859183.1; XP_024308537.1; NP_001293061.1; XP_024308538.1; XP_005246465.1; NP_997641.1; XP_005246459.1; NP_001293058.1; XP_024308539.1; XP_005246468.1; NP_997647.1; XP_005246460.1; XP_005246458.1; XP_005246463.1; XP_005246456.1; XP_005246469.1; NP_002017.1; XP_00524646…	0	2	0.68	0	1	1	963.527	1926.05	1926.05	-0.81	-0.00078	HCD (High Energy Collision Dissociation)	MS2	58.2212	30	91.6241	124093	02272025_Fatema_2-26-25_Plasma.raw	F5	2	1
	FALSE	High	Sequest HT (A2)	Unambiguous	LTVGLTR		33	XP_005246454.1	XP_005246466.1; NP_001293060.1; XP_016859184.1; XP_005246461.1; XP_005246462.1; XP_005246454.1; NP_997643.1; XP_016859181.1; XP_016859183.1; XP_024308537.1; NP_001293061.1; XP_024308538.1; XP_005246465.1; NP_997641.1; XP_005246459.1; NP_001293058.1; XP_024308539.1; XP_005246468.1; NP_997647.1; XP_005246460.1; XP_005246458.1; XP_005246463.1; XP_005246456.1; XP_005246469.1; NP_002017.1; XP_00524646…	0	2	0.3264	0	1	1	380.239	759.471	759.472	-1.26	-0.00048	HCD (High Energy Collision Dissociation)	MS2	27.9967	30	26.2329	32553	02272025_Fatema_2-26-25_Plasma.raw	F5	1.93	1
FALSE	Master Protein Candidate	NP_002017.1	fibronectin isoform 3 preproprotein [Homo sapiens]	6	10	13	10	2355	259.1	5.73	36.93	10	1
	Checked	Confidence	Identifying Node	PSM Ambiguity	Annotated Sequence	Modifications	# Proteins	Master Protein Accessions	Protein Accessions	# Missed Cleavages	Charge	DeltaScore	DeltaCn	Rank	Search Engine Rank	m/z [Da]	MH+ [Da]	Theo. MH+ [Da]	DeltaM [ppm]	Deltam/z [Da]	Activation Type	MS Order	Isolation Interference [%]	Ion Inject Time [ms]	RT [min]	First Scan	Spectrum File	File ID	XCorr	# Protein Groups
	FALSE	High	Sequest HT (A2)	Unambiguous	NTFAEVTGLSPGVTYYFK		33	XP_005246454.1	XP_005246466.1; NP_001293060.1; XP_016859184.1; XP_005246461.1; XP_005246462.1; XP_005246454.1; NP_997643.1; XP_016859181.1; XP_016859183.1; XP_024308537.1; NP_001293061.1; XP_024308538.1; XP_005246465.1; NP_997641.1; XP_005246459.1; NP_001293058.1; XP_024308539.1; XP_005246468.1; NP_997647.1; XP_005246460.1; XP_005246458.1; XP_005246463.1; XP_005246456.1; XP_005246469.1; NP_002017.1; XP_00524646…	0	2	0.8286	0	1	1	997.498	1993.99	1993.99	-1	-0.001	HCD (High Energy Collision Dissociation)	MS2	39.6422	30	76.537	103285	02272025_Fatema_2-26-25_Plasma.raw	F5	4.55	1
	FALSE	High	Sequest HT (A2)	Unambiguous	EESPLLIGQQSTVSDVPR		33	XP_005246454.1	XP_005246466.1; NP_001293060.1; XP_016859184.1; XP_005246461.1; XP_005246462.1; XP_005246454.1; NP_997643.1; XP_016859181.1; XP_016859183.1; XP_024308537.1; NP_001293061.1; XP_024308538.1; XP_005246465.1; NP_997641.1; XP_005246459.1; NP_001293058.1; XP_024308539.1; XP_005246468.1; NP_997647.1; XP_005246460.1; XP_005246458.1; XP_005246463.1; XP_005246456.1; XP_005246469.1; NP_002017.1; XP_00524646…	0	2	0.8198	0	1	1	978.007	1955.01	1955.01	-0.26	-0.00026	HCD (High Energy Collision Dissociation)	MS2	0	30	55.0282	73200	02272025_Fatema_2-26-25_Plasma.raw	F5	3.44	1
	FALSE	High	Sequest HT (A2)	Unambiguous	NLQPASEYTVSLVAIK		33	XP_005246454.1	XP_005246466.1; NP_001293060.1; XP_016859184.1; XP_005246461.1; XP_005246462.1; XP_005246454.1; NP_997643.1; XP_016859181.1; XP_016859183.1; XP_024308537.1; NP_001293061.1; XP_024308538.1; XP_005246465.1; NP_997641.1; XP_005246459.1; NP_001293058.1; XP_024308539.1; XP_005246468.1; NP_997647.1; XP_005246460.1; XP_005246458.1; XP_005246463.1; XP_005246456.1; XP_005246469.1; NP_002017.1; XP_00524646…	0	2	0.7568	0	1	1	866.978	1732.95	1732.95	0.46	0.0004	HCD (High Energy Collision Dissociation)	MS2	51.0134	30	63.46	85030	02272025_Fatema_2-26-25_Plasma.raw	F5	3.33	1
	FALSE	High	Sequest HT (A2)	Unambiguous	NSITLTNLTPGTEYVVSIVALNGR		33	XP_005246454.1	XP_005246466.1; NP_001293060.1; XP_016859184.1; XP_005246461.1; XP_005246462.1; XP_005246454.1; NP_997643.1; XP_016859181.1; XP_016859183.1; XP_024308537.1; NP_001293061.1; XP_024308538.1; XP_005246465.1; NP_997641.1; XP_005246459.1; NP_001293058.1; XP_024308539.1; XP_005246468.1; NP_997647.1; XP_005246460.1; XP_005246458.1; XP_005246463.1; XP_005246456.1; XP_005246469.1; NP_002017.1; XP_00524646…	0	3	0.7704	0	1	1	844.794	2532.37	2532.37	-0.17	-0.00014	HCD (High Energy Collision Dissociation)	MS2	49.8413	30	91.0863	123359	02272025_Fatema_2-26-25_Plasma.raw	F5	3.18	1
	FALSE	High	Sequest HT (A2)	Unambiguous	VDVIPVNLPGEHGQR		33	XP_005246454.1	XP_005246466.1; NP_001293060.1; XP_016859184.1; XP_005246461.1; XP_005246462.1; XP_005246454.1; NP_997643.1; XP_016859181.1; XP_016859183.1; XP_024308537.1; NP_001293061.1; XP_024308538.1; XP_005246465.1; NP_997641.1; XP_005246459.1; NP_001293058.1; XP_024308539.1; XP_005246468.1; NP_997647.1; XP_005246460.1; XP_005246458.1; XP_005246463.1; XP_005246456.1; XP_005246469.1; NP_002017.1; XP_00524646…	0	3	0.6502	0	1	1	543.963	1629.87	1629.87	1.52	0.00082	HCD (High Energy Collision Dissociation)	MS2	87.5455	18.057	45.9263	60405	02272025_Fatema_2-26-25_Plasma.raw	F5	3.03	1
	FALSE	High	Sequest HT (A2)	Unambiguous	VTWAPPPSIDLTNFLVR		33	XP_005246454.1	XP_005246466.1; NP_001293060.1; XP_016859184.1; XP_005246461.1; XP_005246462.1; XP_005246454.1; NP_997643.1; XP_016859181.1; XP_016859183.1; XP_024308537.1; NP_001293061.1; XP_024308538.1; XP_005246465.1; NP_997641.1; XP_005246459.1; NP_001293058.1; XP_024308539.1; XP_005246468.1; NP_997647.1; XP_005246460.1; XP_005246458.1; XP_005246463.1; XP_005246456.1; XP_005246469.1; NP_002017.1; XP_00524646…	0	3	0.7235	0	1	1	642.689	1926.05	1926.05	1.88	0.00121	HCD (High Energy Collision Dissociation)	MS2	63.467	30	91.3322	123695	02272025_Fatema_2-26-25_Plasma.raw	F5	2.93	1
	FALSE	High	Sequest HT (A2)	Unambiguous	SYTITGLQPGTDYK		33	XP_005246454.1	XP_005246466.1; NP_001293060.1; XP_016859184.1; XP_005246461.1; XP_005246462.1; XP_005246454.1; NP_997643.1; XP_016859181.1; XP_016859183.1; XP_024308537.1; NP_001293061.1; XP_024308538.1; XP_005246465.1; NP_997641.1; XP_005246459.1; NP_001293058.1; XP_024308539.1; XP_005246468.1; NP_997647.1; XP_005246460.1; XP_005246458.1; XP_005246463.1; XP_005246456.1; XP_005246469.1; NP_002017.1; XP_00524646…	0	2	0.4682	0	1	1	772.386	1543.76	1543.76	0.46	0.00035	HCD (High Energy Collision Dissociation)	MS2	66.8048	30	46.1671	60746	02272025_Fatema_2-26-25_Plasma.raw	F5	2.67	1
	FALSE	High	Sequest HT (A2)	Unambiguous	VTWAPPPSIDLTNFLVR		33	XP_005246454.1	XP_005246466.1; NP_001293060.1; XP_016859184.1; XP_005246461.1; XP_005246462.1; XP_005246454.1; NP_997643.1; XP_016859181.1; XP_016859183.1; XP_024308537.1; NP_001293061.1; XP_024308538.1; XP_005246465.1; NP_997641.1; XP_005246459.1; NP_001293058.1; XP_024308539.1; XP_005246468.1; NP_997647.1; XP_005246460.1; XP_005246458.1; XP_005246463.1; XP_005246456.1; XP_005246469.1; NP_002017.1; XP_00524646…	0	2	0.7744	0	1	1	963.528	1926.05	1926.05	0.14	0.00014	HCD (High Energy Collision Dissociation)	MS2	88.0872	30	91.3467	123716	02272025_Fatema_2-26-25_Plasma.raw	F5	2.66	1
	FALSE	High	Sequest HT (A2)	Unambiguous	EESPLLIGQQSTVSDVPR		33	XP_005246454.1	XP_005246466.1; NP_001293060.1; XP_016859184.1; XP_005246461.1; XP_005246462.1; XP_005246454.1; NP_997643.1; XP_016859181.1; XP_016859183.1; XP_024308537.1; NP_001293061.1; XP_024308538.1; XP_005246465.1; NP_997641.1; XP_005246459.1; NP_001293058.1; XP_024308539.1; XP_005246468.1; NP_997647.1; XP_005246460.1; XP_005246458.1; XP_005246463.1; XP_005246456.1; XP_005246469.1; NP_002017.1; XP_00524646…	0	3	0.6322	0	1	1	652.342	1955.01	1955.01	1.54	0.001	HCD (High Energy Collision Dissociation)	MS2	41.4192	30	55.1859	73420	02272025_Fatema_2-26-25_Plasma.raw	F5	2.61	1
	FALSE	High	Sequest HT (A2)	Unambiguous	STTPDITGYR		33	XP_005246454.1	XP_005246466.1; NP_001293060.1; XP_016859184.1; XP_005246461.1; XP_005246462.1; XP_005246454.1; NP_997643.1; XP_016859181.1; XP_016859183.1; XP_024308537.1; NP_001293061.1; XP_024308538.1; XP_005246465.1; NP_997641.1; XP_005246459.1; NP_001293058.1; XP_024308539.1; XP_005246468.1; NP_997647.1; XP_005246460.1; XP_005246458.1; XP_005246463.1; XP_005246456.1; XP_005246469.1; NP_002017.1; XP_00524646…	0	2	0.7092	0	1	1	555.775	1110.54	1110.54	0.28	0.00016	HCD (High Energy Collision Dissociation)	MS2	63.6035	29.775	29.2504	36827	02272025_Fatema_2-26-25_Plasma.raw	F5	2.51	1
	FALSE	High	Sequest HT (A2)	Unambiguous	QYNVGPSVSK		33	XP_005246454.1	XP_005246466.1; NP_001293060.1; XP_016859184.1; XP_005246461.1; XP_005246462.1; XP_005246454.1; NP_997643.1; XP_016859181.1; XP_016859183.1; XP_024308537.1; NP_001293061.1; XP_024308538.1; XP_005246465.1; NP_997641.1; XP_005246459.1; NP_001293058.1; XP_024308539.1; XP_005246468.1; NP_997647.1; XP_005246460.1; XP_005246458.1; XP_005246463.1; XP_005246456.1; XP_005246469.1; NP_002017.1; XP_00524646…	0	2	0.488	0	1	1	539.78	1078.55	1078.55	-0.76	-0.00041	HCD (High Energy Collision Dissociation)	MS2	79.8534	30	19.196	22550	02272025_Fatema_2-26-25_Plasma.raw	F5	2.09	1
	FALSE	High	Sequest HT (A2)	Unambiguous	VTWAPPPSIDLTNFLVR		33	XP_005246454.1	XP_005246466.1; NP_001293060.1; XP_016859184.1; XP_005246461.1; XP_005246462.1; XP_005246454.1; NP_997643.1; XP_016859181.1; XP_016859183.1; XP_024308537.1; NP_001293061.1; XP_024308538.1; XP_005246465.1; NP_997641.1; XP_005246459.1; NP_001293058.1; XP_024308539.1; XP_005246468.1; NP_997647.1; XP_005246460.1; XP_005246458.1; XP_005246463.1; XP_005246456.1; XP_005246469.1; NP_002017.1; XP_00524646…	0	2	0.68	0	1	1	963.527	1926.05	1926.05	-0.81	-0.00078	HCD (High Energy Collision Dissociation)	MS2	58.2212	30	91.6241	124093	02272025_Fatema_2-26-25_Plasma.raw	F5	2	1
	FALSE	High	Sequest HT (A2)	Unambiguous	LTVGLTR		33	XP_005246454.1	XP_005246466.1; NP_001293060.1; XP_016859184.1; XP_005246461.1; XP_005246462.1; XP_005246454.1; NP_997643.1; XP_016859181.1; XP_016859183.1; XP_024308537.1; NP_001293061.1; XP_024308538.1; XP_005246465.1; NP_997641.1; XP_005246459.1; NP_001293058.1; XP_024308539.1; XP_005246468.1; NP_997647.1; XP_005246460.1; XP_005246458.1; XP_005246463.1; XP_005246456.1; XP_005246469.1; NP_002017.1; XP_00524646…	0	2	0.3264	0	1	1	380.239	759.471	759.472	-1.26	-0.00048	HCD (High Energy Collision Dissociation)	MS2	27.9967	30	26.2329	32553	02272025_Fatema_2-26-25_Plasma.raw	F5	1.93	1
FALSE	Master Protein Candidate	NP_997643.1	fibronectin isoform 4 precursor [Homo sapiens]	6	10	13	10	2330	256.4	5.8	36.93	10	1
	Checked	Confidence	Identifying Node	PSM Ambiguity	Annotated Sequence	Modifications	# Proteins	Master Protein Accessions	Protein Accessions	# Missed Cleavages	Charge	DeltaScore	DeltaCn	Rank	Search Engine Rank	m/z [Da]	MH+ [Da]	Theo. MH+ [Da]	DeltaM [ppm]	Deltam/z [Da]	Activation Type	MS Order	Isolation Interference [%]	Ion Inject Time [ms]	RT [min]	First Scan	Spectrum File	File ID	XCorr	# Protein Groups
	FALSE	High	Sequest HT (A2)	Unambiguous	NTFAEVTGLSPGVTYYFK		33	XP_005246454.1	XP_005246466.1; NP_001293060.1; XP_016859184.1; XP_005246461.1; XP_005246462.1; XP_005246454.1; NP_997643.1; XP_016859181.1; XP_016859183.1; XP_024308537.1; NP_001293061.1; XP_024308538.1; XP_005246465.1; NP_997641.1; XP_005246459.1; NP_001293058.1; XP_024308539.1; XP_005246468.1; NP_997647.1; XP_005246460.1; XP_005246458.1; XP_005246463.1; XP_005246456.1; XP_005246469.1; NP_002017.1; XP_00524646…	0	2	0.8286	0	1	1	997.498	1993.99	1993.99	-1	-0.001	HCD (High Energy Collision Dissociation)	MS2	39.6422	30	76.537	103285	02272025_Fatema_2-26-25_Plasma.raw	F5	4.55	1
	FALSE	High	Sequest HT (A2)	Unambiguous	EESPLLIGQQSTVSDVPR		33	XP_005246454.1	XP_005246466.1; NP_001293060.1; XP_016859184.1; XP_005246461.1; XP_005246462.1; XP_005246454.1; NP_997643.1; XP_016859181.1; XP_016859183.1; XP_024308537.1; NP_001293061.1; XP_024308538.1; XP_005246465.1; NP_997641.1; XP_005246459.1; NP_001293058.1; XP_024308539.1; XP_005246468.1; NP_997647.1; XP_005246460.1; XP_005246458.1; XP_005246463.1; XP_005246456.1; XP_005246469.1; NP_002017.1; XP_00524646…	0	2	0.8198	0	1	1	978.007	1955.01	1955.01	-0.26	-0.00026	HCD (High Energy Collision Dissociation)	MS2	0	30	55.0282	73200	02272025_Fatema_2-26-25_Plasma.raw	F5	3.44	1
	FALSE	High	Sequest HT (A2)	Unambiguous	NLQPASEYTVSLVAIK		33	XP_005246454.1	XP_005246466.1; NP_001293060.1; XP_016859184.1; XP_005246461.1; XP_005246462.1; XP_005246454.1; NP_997643.1; XP_016859181.1; XP_016859183.1; XP_024308537.1; NP_001293061.1; XP_024308538.1; XP_005246465.1; NP_997641.1; XP_005246459.1; NP_001293058.1; XP_024308539.1; XP_005246468.1; NP_997647.1; XP_005246460.1; XP_005246458.1; XP_005246463.1; XP_005246456.1; XP_005246469.1; NP_002017.1; XP_00524646…	0	2	0.7568	0	1	1	866.978	1732.95	1732.95	0.46	0.0004	HCD (High Energy Collision Dissociation)	MS2	51.0134	30	63.46	85030	02272025_Fatema_2-26-25_Plasma.raw	F5	3.33	1
	FALSE	High	Sequest HT (A2)	Unambiguous	NSITLTNLTPGTEYVVSIVALNGR		33	XP_005246454.1	XP_005246466.1; NP_001293060.1; XP_016859184.1; XP_005246461.1; XP_005246462.1; XP_005246454.1; NP_997643.1; XP_016859181.1; XP_016859183.1; XP_024308537.1; NP_001293061.1; XP_024308538.1; XP_005246465.1; NP_997641.1; XP_005246459.1; NP_001293058.1; XP_024308539.1; XP_005246468.1; NP_997647.1; XP_005246460.1; XP_005246458.1; XP_005246463.1; XP_005246456.1; XP_005246469.1; NP_002017.1; XP_00524646…	0	3	0.7704	0	1	1	844.794	2532.37	2532.37	-0.17	-0.00014	HCD (High Energy Collision Dissociation)	MS2	49.8413	30	91.0863	123359	02272025_Fatema_2-26-25_Plasma.raw	F5	3.18	1
	FALSE	High	Sequest HT (A2)	Unambiguous	VDVIPVNLPGEHGQR		33	XP_005246454.1	XP_005246466.1; NP_001293060.1; XP_016859184.1; XP_005246461.1; XP_005246462.1; XP_005246454.1; NP_997643.1; XP_016859181.1; XP_016859183.1; XP_024308537.1; NP_001293061.1; XP_024308538.1; XP_005246465.1; NP_997641.1; XP_005246459.1; NP_001293058.1; XP_024308539.1; XP_005246468.1; NP_997647.1; XP_005246460.1; XP_005246458.1; XP_005246463.1; XP_005246456.1; XP_005246469.1; NP_002017.1; XP_00524646…	0	3	0.6502	0	1	1	543.963	1629.87	1629.87	1.52	0.00082	HCD (High Energy Collision Dissociation)	MS2	87.5455	18.057	45.9263	60405	02272025_Fatema_2-26-25_Plasma.raw	F5	3.03	1
	FALSE	High	Sequest HT (A2)	Unambiguous	VTWAPPPSIDLTNFLVR		33	XP_005246454.1	XP_005246466.1; NP_001293060.1; XP_016859184.1; XP_005246461.1; XP_005246462.1; XP_005246454.1; NP_997643.1; XP_016859181.1; XP_016859183.1; XP_024308537.1; NP_001293061.1; XP_024308538.1; XP_005246465.1; NP_997641.1; XP_005246459.1; NP_001293058.1; XP_024308539.1; XP_005246468.1; NP_997647.1; XP_005246460.1; XP_005246458.1; XP_005246463.1; XP_005246456.1; XP_005246469.1; NP_002017.1; XP_00524646…	0	3	0.7235	0	1	1	642.689	1926.05	1926.05	1.88	0.00121	HCD (High Energy Collision Dissociation)	MS2	63.467	30	91.3322	123695	02272025_Fatema_2-26-25_Plasma.raw	F5	2.93	1
	FALSE	High	Sequest HT (A2)	Unambiguous	SYTITGLQPGTDYK		33	XP_005246454.1	XP_005246466.1; NP_001293060.1; XP_016859184.1; XP_005246461.1; XP_005246462.1; XP_005246454.1; NP_997643.1; XP_016859181.1; XP_016859183.1; XP_024308537.1; NP_001293061.1; XP_024308538.1; XP_005246465.1; NP_997641.1; XP_005246459.1; NP_001293058.1; XP_024308539.1; XP_005246468.1; NP_997647.1; XP_005246460.1; XP_005246458.1; XP_005246463.1; XP_005246456.1; XP_005246469.1; NP_002017.1; XP_00524646…	0	2	0.4682	0	1	1	772.386	1543.76	1543.76	0.46	0.00035	HCD (High Energy Collision Dissociation)	MS2	66.8048	30	46.1671	60746	02272025_Fatema_2-26-25_Plasma.raw	F5	2.67	1
	FALSE	High	Sequest HT (A2)	Unambiguous	VTWAPPPSIDLTNFLVR		33	XP_005246454.1	XP_005246466.1; NP_001293060.1; XP_016859184.1; XP_005246461.1; XP_005246462.1; XP_005246454.1; NP_997643.1; XP_016859181.1; XP_016859183.1; XP_024308537.1; NP_001293061.1; XP_024308538.1; XP_005246465.1; NP_997641.1; XP_005246459.1; NP_001293058.1; XP_024308539.1; XP_005246468.1; NP_997647.1; XP_005246460.1; XP_005246458.1; XP_005246463.1; XP_005246456.1; XP_005246469.1; NP_002017.1; XP_00524646…	0	2	0.7744	0	1	1	963.528	1926.05	1926.05	0.14	0.00014	HCD (High Energy Collision Dissociation)	MS2	88.0872	30	91.3467	123716	02272025_Fatema_2-26-25_Plasma.raw	F5	2.66	1
	FALSE	High	Sequest HT (A2)	Unambiguous	EESPLLIGQQSTVSDVPR		33	XP_005246454.1	XP_005246466.1; NP_001293060.1; XP_016859184.1; XP_005246461.1; XP_005246462.1; XP_005246454.1; NP_997643.1; XP_016859181.1; XP_016859183.1; XP_024308537.1; NP_001293061.1; XP_024308538.1; XP_005246465.1; NP_997641.1; XP_005246459.1; NP_001293058.1; XP_024308539.1; XP_005246468.1; NP_997647.1; XP_005246460.1; XP_005246458.1; XP_005246463.1; XP_005246456.1; XP_005246469.1; NP_002017.1; XP_00524646…	0	3	0.6322	0	1	1	652.342	1955.01	1955.01	1.54	0.001	HCD (High Energy Collision Dissociation)	MS2	41.4192	30	55.1859	73420	02272025_Fatema_2-26-25_Plasma.raw	F5	2.61	1
	FALSE	High	Sequest HT (A2)	Unambiguous	STTPDITGYR		33	XP_005246454.1	XP_005246466.1; NP_001293060.1; XP_016859184.1; XP_005246461.1; XP_005246462.1; XP_005246454.1; NP_997643.1; XP_016859181.1; XP_016859183.1; XP_024308537.1; NP_001293061.1; XP_024308538.1; XP_005246465.1; NP_997641.1; XP_005246459.1; NP_001293058.1; XP_024308539.1; XP_005246468.1; NP_997647.1; XP_005246460.1; XP_005246458.1; XP_005246463.1; XP_005246456.1; XP_005246469.1; NP_002017.1; XP_00524646…	0	2	0.7092	0	1	1	555.775	1110.54	1110.54	0.28	0.00016	HCD (High Energy Collision Dissociation)	MS2	63.6035	29.775	29.2504	36827	02272025_Fatema_2-26-25_Plasma.raw	F5	2.51	1
	FALSE	High	Sequest HT (A2)	Unambiguous	QYNVGPSVSK		33	XP_005246454.1	XP_005246466.1; NP_001293060.1; XP_016859184.1; XP_005246461.1; XP_005246462.1; XP_005246454.1; NP_997643.1; XP_016859181.1; XP_016859183.1; XP_024308537.1; NP_001293061.1; XP_024308538.1; XP_005246465.1; NP_997641.1; XP_005246459.1; NP_001293058.1; XP_024308539.1; XP_005246468.1; NP_997647.1; XP_005246460.1; XP_005246458.1; XP_005246463.1; XP_005246456.1; XP_005246469.1; NP_002017.1; XP_00524646…	0	2	0.488	0	1	1	539.78	1078.55	1078.55	-0.76	-0.00041	HCD (High Energy Collision Dissociation)	MS2	79.8534	30	19.196	22550	02272025_Fatema_2-26-25_Plasma.raw	F5	2.09	1
	FALSE	High	Sequest HT (A2)	Unambiguous	VTWAPPPSIDLTNFLVR		33	XP_005246454.1	XP_005246466.1; NP_001293060.1; XP_016859184.1; XP_005246461.1; XP_005246462.1; XP_005246454.1; NP_997643.1; XP_016859181.1; XP_016859183.1; XP_024308537.1; NP_001293061.1; XP_024308538.1; XP_005246465.1; NP_997641.1; XP_005246459.1; NP_001293058.1; XP_024308539.1; XP_005246468.1; NP_997647.1; XP_005246460.1; XP_005246458.1; XP_005246463.1; XP_005246456.1; XP_005246469.1; NP_002017.1; XP_00524646…	0	2	0.68	0	1	1	963.527	1926.05	1926.05	-0.81	-0.00078	HCD (High Energy Collision Dissociation)	MS2	58.2212	30	91.6241	124093	02272025_Fatema_2-26-25_Plasma.raw	F5	2	1
	FALSE	High	Sequest HT (A2)	Unambiguous	LTVGLTR		33	XP_005246454.1	XP_005246466.1; NP_001293060.1; XP_016859184.1; XP_005246461.1; XP_005246462.1; XP_005246454.1; NP_997643.1; XP_016859181.1; XP_016859183.1; XP_024308537.1; NP_001293061.1; XP_024308538.1; XP_005246465.1; NP_997641.1; XP_005246459.1; NP_001293058.1; XP_024308539.1; XP_005246468.1; NP_997647.1; XP_005246460.1; XP_005246458.1; XP_005246463.1; XP_005246456.1; XP_005246469.1; NP_002017.1; XP_00524646…	0	2	0.3264	0	1	1	380.239	759.471	759.472	-1.26	-0.00048	HCD (High Energy Collision Dissociation)	MS2	27.9967	30	26.2329	32553	02272025_Fatema_2-26-25_Plasma.raw	F5	1.93	1
FALSE	Master Protein Candidate	XP_005246469.1	fibronectin isoform X22 [Homo sapiens]	7	10	13	10	2271	249.9	6.01	36.93	10	1
	Checked	Confidence	Identifying Node	PSM Ambiguity	Annotated Sequence	Modifications	# Proteins	Master Protein Accessions	Protein Accessions	# Missed Cleavages	Charge	DeltaScore	DeltaCn	Rank	Search Engine Rank	m/z [Da]	MH+ [Da]	Theo. MH+ [Da]	DeltaM [ppm]	Deltam/z [Da]	Activation Type	MS Order	Isolation Interference [%]	Ion Inject Time [ms]	RT [min]	First Scan	Spectrum File	File ID	XCorr	# Protein Groups
	FALSE	High	Sequest HT (A2)	Unambiguous	NTFAEVTGLSPGVTYYFK		33	XP_005246454.1	XP_005246466.1; NP_001293060.1; XP_016859184.1; XP_005246461.1; XP_005246462.1; XP_005246454.1; NP_997643.1; XP_016859181.1; XP_016859183.1; XP_024308537.1; NP_001293061.1; XP_024308538.1; XP_005246465.1; NP_997641.1; XP_005246459.1; NP_001293058.1; XP_024308539.1; XP_005246468.1; NP_997647.1; XP_005246460.1; XP_005246458.1; XP_005246463.1; XP_005246456.1; XP_005246469.1; NP_002017.1; XP_00524646…	0	2	0.8286	0	1	1	997.498	1993.99	1993.99	-1	-0.001	HCD (High Energy Collision Dissociation)	MS2	39.6422	30	76.537	103285	02272025_Fatema_2-26-25_Plasma.raw	F5	4.55	1
	FALSE	High	Sequest HT (A2)	Unambiguous	EESPLLIGQQSTVSDVPR		33	XP_005246454.1	XP_005246466.1; NP_001293060.1; XP_016859184.1; XP_005246461.1; XP_005246462.1; XP_005246454.1; NP_997643.1; XP_016859181.1; XP_016859183.1; XP_024308537.1; NP_001293061.1; XP_024308538.1; XP_005246465.1; NP_997641.1; XP_005246459.1; NP_001293058.1; XP_024308539.1; XP_005246468.1; NP_997647.1; XP_005246460.1; XP_005246458.1; XP_005246463.1; XP_005246456.1; XP_005246469.1; NP_002017.1; XP_00524646…	0	2	0.8198	0	1	1	978.007	1955.01	1955.01	-0.26	-0.00026	HCD (High Energy Collision Dissociation)	MS2	0	30	55.0282	73200	02272025_Fatema_2-26-25_Plasma.raw	F5	3.44	1
	FALSE	High	Sequest HT (A2)	Unambiguous	NLQPASEYTVSLVAIK		33	XP_005246454.1	XP_005246466.1; NP_001293060.1; XP_016859184.1; XP_005246461.1; XP_005246462.1; XP_005246454.1; NP_997643.1; XP_016859181.1; XP_016859183.1; XP_024308537.1; NP_001293061.1; XP_024308538.1; XP_005246465.1; NP_997641.1; XP_005246459.1; NP_001293058.1; XP_024308539.1; XP_005246468.1; NP_997647.1; XP_005246460.1; XP_005246458.1; XP_005246463.1; XP_005246456.1; XP_005246469.1; NP_002017.1; XP_00524646…	0	2	0.7568	0	1	1	866.978	1732.95	1732.95	0.46	0.0004	HCD (High Energy Collision Dissociation)	MS2	51.0134	30	63.46	85030	02272025_Fatema_2-26-25_Plasma.raw	F5	3.33	1
	FALSE	High	Sequest HT (A2)	Unambiguous	NSITLTNLTPGTEYVVSIVALNGR		33	XP_005246454.1	XP_005246466.1; NP_001293060.1; XP_016859184.1; XP_005246461.1; XP_005246462.1; XP_005246454.1; NP_997643.1; XP_016859181.1; XP_016859183.1; XP_024308537.1; NP_001293061.1; XP_024308538.1; XP_005246465.1; NP_997641.1; XP_005246459.1; NP_001293058.1; XP_024308539.1; XP_005246468.1; NP_997647.1; XP_005246460.1; XP_005246458.1; XP_005246463.1; XP_005246456.1; XP_005246469.1; NP_002017.1; XP_00524646…	0	3	0.7704	0	1	1	844.794	2532.37	2532.37	-0.17	-0.00014	HCD (High Energy Collision Dissociation)	MS2	49.8413	30	91.0863	123359	02272025_Fatema_2-26-25_Plasma.raw	F5	3.18	1
	FALSE	High	Sequest HT (A2)	Unambiguous	VDVIPVNLPGEHGQR		33	XP_005246454.1	XP_005246466.1; NP_001293060.1; XP_016859184.1; XP_005246461.1; XP_005246462.1; XP_005246454.1; NP_997643.1; XP_016859181.1; XP_016859183.1; XP_024308537.1; NP_001293061.1; XP_024308538.1; XP_005246465.1; NP_997641.1; XP_005246459.1; NP_001293058.1; XP_024308539.1; XP_005246468.1; NP_997647.1; XP_005246460.1; XP_005246458.1; XP_005246463.1; XP_005246456.1; XP_005246469.1; NP_002017.1; XP_00524646…	0	3	0.6502	0	1	1	543.963	1629.87	1629.87	1.52	0.00082	HCD (High Energy Collision Dissociation)	MS2	87.5455	18.057	45.9263	60405	02272025_Fatema_2-26-25_Plasma.raw	F5	3.03	1
	FALSE	High	Sequest HT (A2)	Unambiguous	VTWAPPPSIDLTNFLVR		33	XP_005246454.1	XP_005246466.1; NP_001293060.1; XP_016859184.1; XP_005246461.1; XP_005246462.1; XP_005246454.1; NP_997643.1; XP_016859181.1; XP_016859183.1; XP_024308537.1; NP_001293061.1; XP_024308538.1; XP_005246465.1; NP_997641.1; XP_005246459.1; NP_001293058.1; XP_024308539.1; XP_005246468.1; NP_997647.1; XP_005246460.1; XP_005246458.1; XP_005246463.1; XP_005246456.1; XP_005246469.1; NP_002017.1; XP_00524646…	0	3	0.7235	0	1	1	642.689	1926.05	1926.05	1.88	0.00121	HCD (High Energy Collision Dissociation)	MS2	63.467	30	91.3322	123695	02272025_Fatema_2-26-25_Plasma.raw	F5	2.93	1
	FALSE	High	Sequest HT (A2)	Unambiguous	SYTITGLQPGTDYK		33	XP_005246454.1	XP_005246466.1; NP_001293060.1; XP_016859184.1; XP_005246461.1; XP_005246462.1; XP_005246454.1; NP_997643.1; XP_016859181.1; XP_016859183.1; XP_024308537.1; NP_001293061.1; XP_024308538.1; XP_005246465.1; NP_997641.1; XP_005246459.1; NP_001293058.1; XP_024308539.1; XP_005246468.1; NP_997647.1; XP_005246460.1; XP_005246458.1; XP_005246463.1; XP_005246456.1; XP_005246469.1; NP_002017.1; XP_00524646…	0	2	0.4682	0	1	1	772.386	1543.76	1543.76	0.46	0.00035	HCD (High Energy Collision Dissociation)	MS2	66.8048	30	46.1671	60746	02272025_Fatema_2-26-25_Plasma.raw	F5	2.67	1
	FALSE	High	Sequest HT (A2)	Unambiguous	VTWAPPPSIDLTNFLVR		33	XP_005246454.1	XP_005246466.1; NP_001293060.1; XP_016859184.1; XP_005246461.1; XP_005246462.1; XP_005246454.1; NP_997643.1; XP_016859181.1; XP_016859183.1; XP_024308537.1; NP_001293061.1; XP_024308538.1; XP_005246465.1; NP_997641.1; XP_005246459.1; NP_001293058.1; XP_024308539.1; XP_005246468.1; NP_997647.1; XP_005246460.1; XP_005246458.1; XP_005246463.1; XP_005246456.1; XP_005246469.1; NP_002017.1; XP_00524646…	0	2	0.7744	0	1	1	963.528	1926.05	1926.05	0.14	0.00014	HCD (High Energy Collision Dissociation)	MS2	88.0872	30	91.3467	123716	02272025_Fatema_2-26-25_Plasma.raw	F5	2.66	1
	FALSE	High	Sequest HT (A2)	Unambiguous	EESPLLIGQQSTVSDVPR		33	XP_005246454.1	XP_005246466.1; NP_001293060.1; XP_016859184.1; XP_005246461.1; XP_005246462.1; XP_005246454.1; NP_997643.1; XP_016859181.1; XP_016859183.1; XP_024308537.1; NP_001293061.1; XP_024308538.1; XP_005246465.1; NP_997641.1; XP_005246459.1; NP_001293058.1; XP_024308539.1; XP_005246468.1; NP_997647.1; XP_005246460.1; XP_005246458.1; XP_005246463.1; XP_005246456.1; XP_005246469.1; NP_002017.1; XP_00524646…	0	3	0.6322	0	1	1	652.342	1955.01	1955.01	1.54	0.001	HCD (High Energy Collision Dissociation)	MS2	41.4192	30	55.1859	73420	02272025_Fatema_2-26-25_Plasma.raw	F5	2.61	1
	FALSE	High	Sequest HT (A2)	Unambiguous	STTPDITGYR		33	XP_005246454.1	XP_005246466.1; NP_001293060.1; XP_016859184.1; XP_005246461.1; XP_005246462.1; XP_005246454.1; NP_997643.1; XP_016859181.1; XP_016859183.1; XP_024308537.1; NP_001293061.1; XP_024308538.1; XP_005246465.1; NP_997641.1; XP_005246459.1; NP_001293058.1; XP_024308539.1; XP_005246468.1; NP_997647.1; XP_005246460.1; XP_005246458.1; XP_005246463.1; XP_005246456.1; XP_005246469.1; NP_002017.1; XP_00524646…	0	2	0.7092	0	1	1	555.775	1110.54	1110.54	0.28	0.00016	HCD (High Energy Collision Dissociation)	MS2	63.6035	29.775	29.2504	36827	02272025_Fatema_2-26-25_Plasma.raw	F5	2.51	1
	FALSE	High	Sequest HT (A2)	Unambiguous	QYNVGPSVSK		33	XP_005246454.1	XP_005246466.1; NP_001293060.1; XP_016859184.1; XP_005246461.1; XP_005246462.1; XP_005246454.1; NP_997643.1; XP_016859181.1; XP_016859183.1; XP_024308537.1; NP_001293061.1; XP_024308538.1; XP_005246465.1; NP_997641.1; XP_005246459.1; NP_001293058.1; XP_024308539.1; XP_005246468.1; NP_997647.1; XP_005246460.1; XP_005246458.1; XP_005246463.1; XP_005246456.1; XP_005246469.1; NP_002017.1; XP_00524646…	0	2	0.488	0	1	1	539.78	1078.55	1078.55	-0.76	-0.00041	HCD (High Energy Collision Dissociation)	MS2	79.8534	30	19.196	22550	02272025_Fatema_2-26-25_Plasma.raw	F5	2.09	1
	FALSE	High	Sequest HT (A2)	Unambiguous	VTWAPPPSIDLTNFLVR		33	XP_005246454.1	XP_005246466.1; NP_001293060.1; XP_016859184.1; XP_005246461.1; XP_005246462.1; XP_005246454.1; NP_997643.1; XP_016859181.1; XP_016859183.1; XP_024308537.1; NP_001293061.1; XP_024308538.1; XP_005246465.1; NP_997641.1; XP_005246459.1; NP_001293058.1; XP_024308539.1; XP_005246468.1; NP_997647.1; XP_005246460.1; XP_005246458.1; XP_005246463.1; XP_005246456.1; XP_005246469.1; NP_002017.1; XP_00524646…	0	2	0.68	0	1	1	963.527	1926.05	1926.05	-0.81	-0.00078	HCD (High Energy Collision Dissociation)	MS2	58.2212	30	91.6241	124093	02272025_Fatema_2-26-25_Plasma.raw	F5	2	1
	FALSE	High	Sequest HT (A2)	Unambiguous	LTVGLTR		33	XP_005246454.1	XP_005246466.1; NP_001293060.1; XP_016859184.1; XP_005246461.1; XP_005246462.1; XP_005246454.1; NP_997643.1; XP_016859181.1; XP_016859183.1; XP_024308537.1; NP_001293061.1; XP_024308538.1; XP_005246465.1; NP_997641.1; XP_005246459.1; NP_001293058.1; XP_024308539.1; XP_005246468.1; NP_997647.1; XP_005246460.1; XP_005246458.1; XP_005246463.1; XP_005246456.1; XP_005246469.1; NP_002017.1; XP_00524646…	0	2	0.3264	0	1	1	380.239	759.471	759.472	-1.26	-0.00048	HCD (High Energy Collision Dissociation)	MS2	27.9967	30	26.2329	32553	02272025_Fatema_2-26-25_Plasma.raw	F5	1.93	1
FALSE	Master Protein Candidate	XP_005246456.1	fibronectin isoform X3 [Homo sapiens]	6	10	13	10	2452	269.3	5.6	36.93	10	1
	Checked	Confidence	Identifying Node	PSM Ambiguity	Annotated Sequence	Modifications	# Proteins	Master Protein Accessions	Protein Accessions	# Missed Cleavages	Charge	DeltaScore	DeltaCn	Rank	Search Engine Rank	m/z [Da]	MH+ [Da]	Theo. MH+ [Da]	DeltaM [ppm]	Deltam/z [Da]	Activation Type	MS Order	Isolation Interference [%]	Ion Inject Time [ms]	RT [min]	First Scan	Spectrum File	File ID	XCorr	# Protein Groups
	FALSE	High	Sequest HT (A2)	Unambiguous	NTFAEVTGLSPGVTYYFK		33	XP_005246454.1	XP_005246466.1; NP_001293060.1; XP_016859184.1; XP_005246461.1; XP_005246462.1; XP_005246454.1; NP_997643.1; XP_016859181.1; XP_016859183.1; XP_024308537.1; NP_001293061.1; XP_024308538.1; XP_005246465.1; NP_997641.1; XP_005246459.1; NP_001293058.1; XP_024308539.1; XP_005246468.1; NP_997647.1; XP_005246460.1; XP_005246458.1; XP_005246463.1; XP_005246456.1; XP_005246469.1; NP_002017.1; XP_00524646…	0	2	0.8286	0	1	1	997.498	1993.99	1993.99	-1	-0.001	HCD (High Energy Collision Dissociation)	MS2	39.6422	30	76.537	103285	02272025_Fatema_2-26-25_Plasma.raw	F5	4.55	1
	FALSE	High	Sequest HT (A2)	Unambiguous	EESPLLIGQQSTVSDVPR		33	XP_005246454.1	XP_005246466.1; NP_001293060.1; XP_016859184.1; XP_005246461.1; XP_005246462.1; XP_005246454.1; NP_997643.1; XP_016859181.1; XP_016859183.1; XP_024308537.1; NP_001293061.1; XP_024308538.1; XP_005246465.1; NP_997641.1; XP_005246459.1; NP_001293058.1; XP_024308539.1; XP_005246468.1; NP_997647.1; XP_005246460.1; XP_005246458.1; XP_005246463.1; XP_005246456.1; XP_005246469.1; NP_002017.1; XP_00524646…	0	2	0.8198	0	1	1	978.007	1955.01	1955.01	-0.26	-0.00026	HCD (High Energy Collision Dissociation)	MS2	0	30	55.0282	73200	02272025_Fatema_2-26-25_Plasma.raw	F5	3.44	1
	FALSE	High	Sequest HT (A2)	Unambiguous	NLQPASEYTVSLVAIK		33	XP_005246454.1	XP_005246466.1; NP_001293060.1; XP_016859184.1; XP_005246461.1; XP_005246462.1; XP_005246454.1; NP_997643.1; XP_016859181.1; XP_016859183.1; XP_024308537.1; NP_001293061.1; XP_024308538.1; XP_005246465.1; NP_997641.1; XP_005246459.1; NP_001293058.1; XP_024308539.1; XP_005246468.1; NP_997647.1; XP_005246460.1; XP_005246458.1; XP_005246463.1; XP_005246456.1; XP_005246469.1; NP_002017.1; XP_00524646…	0	2	0.7568	0	1	1	866.978	1732.95	1732.95	0.46	0.0004	HCD (High Energy Collision Dissociation)	MS2	51.0134	30	63.46	85030	02272025_Fatema_2-26-25_Plasma.raw	F5	3.33	1
	FALSE	High	Sequest HT (A2)	Unambiguous	NSITLTNLTPGTEYVVSIVALNGR		33	XP_005246454.1	XP_005246466.1; NP_001293060.1; XP_016859184.1; XP_005246461.1; XP_005246462.1; XP_005246454.1; NP_997643.1; XP_016859181.1; XP_016859183.1; XP_024308537.1; NP_001293061.1; XP_024308538.1; XP_005246465.1; NP_997641.1; XP_005246459.1; NP_001293058.1; XP_024308539.1; XP_005246468.1; NP_997647.1; XP_005246460.1; XP_005246458.1; XP_005246463.1; XP_005246456.1; XP_005246469.1; NP_002017.1; XP_00524646…	0	3	0.7704	0	1	1	844.794	2532.37	2532.37	-0.17	-0.00014	HCD (High Energy Collision Dissociation)	MS2	49.8413	30	91.0863	123359	02272025_Fatema_2-26-25_Plasma.raw	F5	3.18	1
	FALSE	High	Sequest HT (A2)	Unambiguous	VDVIPVNLPGEHGQR		33	XP_005246454.1	XP_005246466.1; NP_001293060.1; XP_016859184.1; XP_005246461.1; XP_005246462.1; XP_005246454.1; NP_997643.1; XP_016859181.1; XP_016859183.1; XP_024308537.1; NP_001293061.1; XP_024308538.1; XP_005246465.1; NP_997641.1; XP_005246459.1; NP_001293058.1; XP_024308539.1; XP_005246468.1; NP_997647.1; XP_005246460.1; XP_005246458.1; XP_005246463.1; XP_005246456.1; XP_005246469.1; NP_002017.1; XP_00524646…	0	3	0.6502	0	1	1	543.963	1629.87	1629.87	1.52	0.00082	HCD (High Energy Collision Dissociation)	MS2	87.5455	18.057	45.9263	60405	02272025_Fatema_2-26-25_Plasma.raw	F5	3.03	1
	FALSE	High	Sequest HT (A2)	Unambiguous	VTWAPPPSIDLTNFLVR		33	XP_005246454.1	XP_005246466.1; NP_001293060.1; XP_016859184.1; XP_005246461.1; XP_005246462.1; XP_005246454.1; NP_997643.1; XP_016859181.1; XP_016859183.1; XP_024308537.1; NP_001293061.1; XP_024308538.1; XP_005246465.1; NP_997641.1; XP_005246459.1; NP_001293058.1; XP_024308539.1; XP_005246468.1; NP_997647.1; XP_005246460.1; XP_005246458.1; XP_005246463.1; XP_005246456.1; XP_005246469.1; NP_002017.1; XP_00524646…	0	3	0.7235	0	1	1	642.689	1926.05	1926.05	1.88	0.00121	HCD (High Energy Collision Dissociation)	MS2	63.467	30	91.3322	123695	02272025_Fatema_2-26-25_Plasma.raw	F5	2.93	1
	FALSE	High	Sequest HT (A2)	Unambiguous	SYTITGLQPGTDYK		33	XP_005246454.1	XP_005246466.1; NP_001293060.1; XP_016859184.1; XP_005246461.1; XP_005246462.1; XP_005246454.1; NP_997643.1; XP_016859181.1; XP_016859183.1; XP_024308537.1; NP_001293061.1; XP_024308538.1; XP_005246465.1; NP_997641.1; XP_005246459.1; NP_001293058.1; XP_024308539.1; XP_005246468.1; NP_997647.1; XP_005246460.1; XP_005246458.1; XP_005246463.1; XP_005246456.1; XP_005246469.1; NP_002017.1; XP_00524646…	0	2	0.4682	0	1	1	772.386	1543.76	1543.76	0.46	0.00035	HCD (High Energy Collision Dissociation)	MS2	66.8048	30	46.1671	60746	02272025_Fatema_2-26-25_Plasma.raw	F5	2.67	1
	FALSE	High	Sequest HT (A2)	Unambiguous	VTWAPPPSIDLTNFLVR		33	XP_005246454.1	XP_005246466.1; NP_001293060.1; XP_016859184.1; XP_005246461.1; XP_005246462.1; XP_005246454.1; NP_997643.1; XP_016859181.1; XP_016859183.1; XP_024308537.1; NP_001293061.1; XP_024308538.1; XP_005246465.1; NP_997641.1; XP_005246459.1; NP_001293058.1; XP_024308539.1; XP_005246468.1; NP_997647.1; XP_005246460.1; XP_005246458.1; XP_005246463.1; XP_005246456.1; XP_005246469.1; NP_002017.1; XP_00524646…	0	2	0.7744	0	1	1	963.528	1926.05	1926.05	0.14	0.00014	HCD (High Energy Collision Dissociation)	MS2	88.0872	30	91.3467	123716	02272025_Fatema_2-26-25_Plasma.raw	F5	2.66	1
	FALSE	High	Sequest HT (A2)	Unambiguous	EESPLLIGQQSTVSDVPR		33	XP_005246454.1	XP_005246466.1; NP_001293060.1; XP_016859184.1; XP_005246461.1; XP_005246462.1; XP_005246454.1; NP_997643.1; XP_016859181.1; XP_016859183.1; XP_024308537.1; NP_001293061.1; XP_024308538.1; XP_005246465.1; NP_997641.1; XP_005246459.1; NP_001293058.1; XP_024308539.1; XP_005246468.1; NP_997647.1; XP_005246460.1; XP_005246458.1; XP_005246463.1; XP_005246456.1; XP_005246469.1; NP_002017.1; XP_00524646…	0	3	0.6322	0	1	1	652.342	1955.01	1955.01	1.54	0.001	HCD (High Energy Collision Dissociation)	MS2	41.4192	30	55.1859	73420	02272025_Fatema_2-26-25_Plasma.raw	F5	2.61	1
	FALSE	High	Sequest HT (A2)	Unambiguous	STTPDITGYR		33	XP_005246454.1	XP_005246466.1; NP_001293060.1; XP_016859184.1; XP_005246461.1; XP_005246462.1; XP_005246454.1; NP_997643.1; XP_016859181.1; XP_016859183.1; XP_024308537.1; NP_001293061.1; XP_024308538.1; XP_005246465.1; NP_997641.1; XP_005246459.1; NP_001293058.1; XP_024308539.1; XP_005246468.1; NP_997647.1; XP_005246460.1; XP_005246458.1; XP_005246463.1; XP_005246456.1; XP_005246469.1; NP_002017.1; XP_00524646…	0	2	0.7092	0	1	1	555.775	1110.54	1110.54	0.28	0.00016	HCD (High Energy Collision Dissociation)	MS2	63.6035	29.775	29.2504	36827	02272025_Fatema_2-26-25_Plasma.raw	F5	2.51	1
	FALSE	High	Sequest HT (A2)	Unambiguous	QYNVGPSVSK		33	XP_005246454.1	XP_005246466.1; NP_001293060.1; XP_016859184.1; XP_005246461.1; XP_005246462.1; XP_005246454.1; NP_997643.1; XP_016859181.1; XP_016859183.1; XP_024308537.1; NP_001293061.1; XP_024308538.1; XP_005246465.1; NP_997641.1; XP_005246459.1; NP_001293058.1; XP_024308539.1; XP_005246468.1; NP_997647.1; XP_005246460.1; XP_005246458.1; XP_005246463.1; XP_005246456.1; XP_005246469.1; NP_002017.1; XP_00524646…	0	2	0.488	0	1	1	539.78	1078.55	1078.55	-0.76	-0.00041	HCD (High Energy Collision Dissociation)	MS2	79.8534	30	19.196	22550	02272025_Fatema_2-26-25_Plasma.raw	F5	2.09	1
	FALSE	High	Sequest HT (A2)	Unambiguous	VTWAPPPSIDLTNFLVR		33	XP_005246454.1	XP_005246466.1; NP_001293060.1; XP_016859184.1; XP_005246461.1; XP_005246462.1; XP_005246454.1; NP_997643.1; XP_016859181.1; XP_016859183.1; XP_024308537.1; NP_001293061.1; XP_024308538.1; XP_005246465.1; NP_997641.1; XP_005246459.1; NP_001293058.1; XP_024308539.1; XP_005246468.1; NP_997647.1; XP_005246460.1; XP_005246458.1; XP_005246463.1; XP_005246456.1; XP_005246469.1; NP_002017.1; XP_00524646…	0	2	0.68	0	1	1	963.527	1926.05	1926.05	-0.81	-0.00078	HCD (High Energy Collision Dissociation)	MS2	58.2212	30	91.6241	124093	02272025_Fatema_2-26-25_Plasma.raw	F5	2	1
	FALSE	High	Sequest HT (A2)	Unambiguous	LTVGLTR		33	XP_005246454.1	XP_005246466.1; NP_001293060.1; XP_016859184.1; XP_005246461.1; XP_005246462.1; XP_005246454.1; NP_997643.1; XP_016859181.1; XP_016859183.1; XP_024308537.1; NP_001293061.1; XP_024308538.1; XP_005246465.1; NP_997641.1; XP_005246459.1; NP_001293058.1; XP_024308539.1; XP_005246468.1; NP_997647.1; XP_005246460.1; XP_005246458.1; XP_005246463.1; XP_005246456.1; XP_005246469.1; NP_002017.1; XP_00524646…	0	2	0.3264	0	1	1	380.239	759.471	759.472	-1.26	-0.00048	HCD (High Energy Collision Dissociation)	MS2	27.9967	30	26.2329	32553	02272025_Fatema_2-26-25_Plasma.raw	F5	1.93	1
FALSE	Master Protein Candidate	NP_997641.1	fibronectin isoform 5 precursor [Homo sapiens]	6	10	13	10	2296	252.7	5.94	36.93	10	1
	Checked	Confidence	Identifying Node	PSM Ambiguity	Annotated Sequence	Modifications	# Proteins	Master Protein Accessions	Protein Accessions	# Missed Cleavages	Charge	DeltaScore	DeltaCn	Rank	Search Engine Rank	m/z [Da]	MH+ [Da]	Theo. MH+ [Da]	DeltaM [ppm]	Deltam/z [Da]	Activation Type	MS Order	Isolation Interference [%]	Ion Inject Time [ms]	RT [min]	First Scan	Spectrum File	File ID	XCorr	# Protein Groups
	FALSE	High	Sequest HT (A2)	Unambiguous	NTFAEVTGLSPGVTYYFK		33	XP_005246454.1	XP_005246466.1; NP_001293060.1; XP_016859184.1; XP_005246461.1; XP_005246462.1; XP_005246454.1; NP_997643.1; XP_016859181.1; XP_016859183.1; XP_024308537.1; NP_001293061.1; XP_024308538.1; XP_005246465.1; NP_997641.1; XP_005246459.1; NP_001293058.1; XP_024308539.1; XP_005246468.1; NP_997647.1; XP_005246460.1; XP_005246458.1; XP_005246463.1; XP_005246456.1; XP_005246469.1; NP_002017.1; XP_00524646…	0	2	0.8286	0	1	1	997.498	1993.99	1993.99	-1	-0.001	HCD (High Energy Collision Dissociation)	MS2	39.6422	30	76.537	103285	02272025_Fatema_2-26-25_Plasma.raw	F5	4.55	1
	FALSE	High	Sequest HT (A2)	Unambiguous	EESPLLIGQQSTVSDVPR		33	XP_005246454.1	XP_005246466.1; NP_001293060.1; XP_016859184.1; XP_005246461.1; XP_005246462.1; XP_005246454.1; NP_997643.1; XP_016859181.1; XP_016859183.1; XP_024308537.1; NP_001293061.1; XP_024308538.1; XP_005246465.1; NP_997641.1; XP_005246459.1; NP_001293058.1; XP_024308539.1; XP_005246468.1; NP_997647.1; XP_005246460.1; XP_005246458.1; XP_005246463.1; XP_005246456.1; XP_005246469.1; NP_002017.1; XP_00524646…	0	2	0.8198	0	1	1	978.007	1955.01	1955.01	-0.26	-0.00026	HCD (High Energy Collision Dissociation)	MS2	0	30	55.0282	73200	02272025_Fatema_2-26-25_Plasma.raw	F5	3.44	1
	FALSE	High	Sequest HT (A2)	Unambiguous	NLQPASEYTVSLVAIK		33	XP_005246454.1	XP_005246466.1; NP_001293060.1; XP_016859184.1; XP_005246461.1; XP_005246462.1; XP_005246454.1; NP_997643.1; XP_016859181.1; XP_016859183.1; XP_024308537.1; NP_001293061.1; XP_024308538.1; XP_005246465.1; NP_997641.1; XP_005246459.1; NP_001293058.1; XP_024308539.1; XP_005246468.1; NP_997647.1; XP_005246460.1; XP_005246458.1; XP_005246463.1; XP_005246456.1; XP_005246469.1; NP_002017.1; XP_00524646…	0	2	0.7568	0	1	1	866.978	1732.95	1732.95	0.46	0.0004	HCD (High Energy Collision Dissociation)	MS2	51.0134	30	63.46	85030	02272025_Fatema_2-26-25_Plasma.raw	F5	3.33	1
	FALSE	High	Sequest HT (A2)	Unambiguous	NSITLTNLTPGTEYVVSIVALNGR		33	XP_005246454.1	XP_005246466.1; NP_001293060.1; XP_016859184.1; XP_005246461.1; XP_005246462.1; XP_005246454.1; NP_997643.1; XP_016859181.1; XP_016859183.1; XP_024308537.1; NP_001293061.1; XP_024308538.1; XP_005246465.1; NP_997641.1; XP_005246459.1; NP_001293058.1; XP_024308539.1; XP_005246468.1; NP_997647.1; XP_005246460.1; XP_005246458.1; XP_005246463.1; XP_005246456.1; XP_005246469.1; NP_002017.1; XP_00524646…	0	3	0.7704	0	1	1	844.794	2532.37	2532.37	-0.17	-0.00014	HCD (High Energy Collision Dissociation)	MS2	49.8413	30	91.0863	123359	02272025_Fatema_2-26-25_Plasma.raw	F5	3.18	1
	FALSE	High	Sequest HT (A2)	Unambiguous	VDVIPVNLPGEHGQR		33	XP_005246454.1	XP_005246466.1; NP_001293060.1; XP_016859184.1; XP_005246461.1; XP_005246462.1; XP_005246454.1; NP_997643.1; XP_016859181.1; XP_016859183.1; XP_024308537.1; NP_001293061.1; XP_024308538.1; XP_005246465.1; NP_997641.1; XP_005246459.1; NP_001293058.1; XP_024308539.1; XP_005246468.1; NP_997647.1; XP_005246460.1; XP_005246458.1; XP_005246463.1; XP_005246456.1; XP_005246469.1; NP_002017.1; XP_00524646…	0	3	0.6502	0	1	1	543.963	1629.87	1629.87	1.52	0.00082	HCD (High Energy Collision Dissociation)	MS2	87.5455	18.057	45.9263	60405	02272025_Fatema_2-26-25_Plasma.raw	F5	3.03	1
	FALSE	High	Sequest HT (A2)	Unambiguous	VTWAPPPSIDLTNFLVR		33	XP_005246454.1	XP_005246466.1; NP_001293060.1; XP_016859184.1; XP_005246461.1; XP_005246462.1; XP_005246454.1; NP_997643.1; XP_016859181.1; XP_016859183.1; XP_024308537.1; NP_001293061.1; XP_024308538.1; XP_005246465.1; NP_997641.1; XP_005246459.1; NP_001293058.1; XP_024308539.1; XP_005246468.1; NP_997647.1; XP_005246460.1; XP_005246458.1; XP_005246463.1; XP_005246456.1; XP_005246469.1; NP_002017.1; XP_00524646…	0	3	0.7235	0	1	1	642.689	1926.05	1926.05	1.88	0.00121	HCD (High Energy Collision Dissociation)	MS2	63.467	30	91.3322	123695	02272025_Fatema_2-26-25_Plasma.raw	F5	2.93	1
	FALSE	High	Sequest HT (A2)	Unambiguous	SYTITGLQPGTDYK		33	XP_005246454.1	XP_005246466.1; NP_001293060.1; XP_016859184.1; XP_005246461.1; XP_005246462.1; XP_005246454.1; NP_997643.1; XP_016859181.1; XP_016859183.1; XP_024308537.1; NP_001293061.1; XP_024308538.1; XP_005246465.1; NP_997641.1; XP_005246459.1; NP_001293058.1; XP_024308539.1; XP_005246468.1; NP_997647.1; XP_005246460.1; XP_005246458.1; XP_005246463.1; XP_005246456.1; XP_005246469.1; NP_002017.1; XP_00524646…	0	2	0.4682	0	1	1	772.386	1543.76	1543.76	0.46	0.00035	HCD (High Energy Collision Dissociation)	MS2	66.8048	30	46.1671	60746	02272025_Fatema_2-26-25_Plasma.raw	F5	2.67	1
	FALSE	High	Sequest HT (A2)	Unambiguous	VTWAPPPSIDLTNFLVR		33	XP_005246454.1	XP_005246466.1; NP_001293060.1; XP_016859184.1; XP_005246461.1; XP_005246462.1; XP_005246454.1; NP_997643.1; XP_016859181.1; XP_016859183.1; XP_024308537.1; NP_001293061.1; XP_024308538.1; XP_005246465.1; NP_997641.1; XP_005246459.1; NP_001293058.1; XP_024308539.1; XP_005246468.1; NP_997647.1; XP_005246460.1; XP_005246458.1; XP_005246463.1; XP_005246456.1; XP_005246469.1; NP_002017.1; XP_00524646…	0	2	0.7744	0	1	1	963.528	1926.05	1926.05	0.14	0.00014	HCD (High Energy Collision Dissociation)	MS2	88.0872	30	91.3467	123716	02272025_Fatema_2-26-25_Plasma.raw	F5	2.66	1
	FALSE	High	Sequest HT (A2)	Unambiguous	EESPLLIGQQSTVSDVPR		33	XP_005246454.1	XP_005246466.1; NP_001293060.1; XP_016859184.1; XP_005246461.1; XP_005246462.1; XP_005246454.1; NP_997643.1; XP_016859181.1; XP_016859183.1; XP_024308537.1; NP_001293061.1; XP_024308538.1; XP_005246465.1; NP_997641.1; XP_005246459.1; NP_001293058.1; XP_024308539.1; XP_005246468.1; NP_997647.1; XP_005246460.1; XP_005246458.1; XP_005246463.1; XP_005246456.1; XP_005246469.1; NP_002017.1; XP_00524646…	0	3	0.6322	0	1	1	652.342	1955.01	1955.01	1.54	0.001	HCD (High Energy Collision Dissociation)	MS2	41.4192	30	55.1859	73420	02272025_Fatema_2-26-25_Plasma.raw	F5	2.61	1
	FALSE	High	Sequest HT (A2)	Unambiguous	STTPDITGYR		33	XP_005246454.1	XP_005246466.1; NP_001293060.1; XP_016859184.1; XP_005246461.1; XP_005246462.1; XP_005246454.1; NP_997643.1; XP_016859181.1; XP_016859183.1; XP_024308537.1; NP_001293061.1; XP_024308538.1; XP_005246465.1; NP_997641.1; XP_005246459.1; NP_001293058.1; XP_024308539.1; XP_005246468.1; NP_997647.1; XP_005246460.1; XP_005246458.1; XP_005246463.1; XP_005246456.1; XP_005246469.1; NP_002017.1; XP_00524646…	0	2	0.7092	0	1	1	555.775	1110.54	1110.54	0.28	0.00016	HCD (High Energy Collision Dissociation)	MS2	63.6035	29.775	29.2504	36827	02272025_Fatema_2-26-25_Plasma.raw	F5	2.51	1
	FALSE	High	Sequest HT (A2)	Unambiguous	QYNVGPSVSK		33	XP_005246454.1	XP_005246466.1; NP_001293060.1; XP_016859184.1; XP_005246461.1; XP_005246462.1; XP_005246454.1; NP_997643.1; XP_016859181.1; XP_016859183.1; XP_024308537.1; NP_001293061.1; XP_024308538.1; XP_005246465.1; NP_997641.1; XP_005246459.1; NP_001293058.1; XP_024308539.1; XP_005246468.1; NP_997647.1; XP_005246460.1; XP_005246458.1; XP_005246463.1; XP_005246456.1; XP_005246469.1; NP_002017.1; XP_00524646…	0	2	0.488	0	1	1	539.78	1078.55	1078.55	-0.76	-0.00041	HCD (High Energy Collision Dissociation)	MS2	79.8534	30	19.196	22550	02272025_Fatema_2-26-25_Plasma.raw	F5	2.09	1
	FALSE	High	Sequest HT (A2)	Unambiguous	VTWAPPPSIDLTNFLVR		33	XP_005246454.1	XP_005246466.1; NP_001293060.1; XP_016859184.1; XP_005246461.1; XP_005246462.1; XP_005246454.1; NP_997643.1; XP_016859181.1; XP_016859183.1; XP_024308537.1; NP_001293061.1; XP_024308538.1; XP_005246465.1; NP_997641.1; XP_005246459.1; NP_001293058.1; XP_024308539.1; XP_005246468.1; NP_997647.1; XP_005246460.1; XP_005246458.1; XP_005246463.1; XP_005246456.1; XP_005246469.1; NP_002017.1; XP_00524646…	0	2	0.68	0	1	1	963.527	1926.05	1926.05	-0.81	-0.00078	HCD (High Energy Collision Dissociation)	MS2	58.2212	30	91.6241	124093	02272025_Fatema_2-26-25_Plasma.raw	F5	2	1
	FALSE	High	Sequest HT (A2)	Unambiguous	LTVGLTR		33	XP_005246454.1	XP_005246466.1; NP_001293060.1; XP_016859184.1; XP_005246461.1; XP_005246462.1; XP_005246454.1; NP_997643.1; XP_016859181.1; XP_016859183.1; XP_024308537.1; NP_001293061.1; XP_024308538.1; XP_005246465.1; NP_997641.1; XP_005246459.1; NP_001293058.1; XP_024308539.1; XP_005246468.1; NP_997647.1; XP_005246460.1; XP_005246458.1; XP_005246463.1; XP_005246456.1; XP_005246469.1; NP_002017.1; XP_00524646…	0	2	0.3264	0	1	1	380.239	759.471	759.472	-1.26	-0.00048	HCD (High Energy Collision Dissociation)	MS2	27.9967	30	26.2329	32553	02272025_Fatema_2-26-25_Plasma.raw	F5	1.93	1
FALSE	Master Protein Candidate	NP_001293058.1	fibronectin isoform 8 precursor [Homo sapiens]	6	10	13	10	2446	268.8	5.53	36.93	10	1
	Checked	Confidence	Identifying Node	PSM Ambiguity	Annotated Sequence	Modifications	# Proteins	Master Protein Accessions	Protein Accessions	# Missed Cleavages	Charge	DeltaScore	DeltaCn	Rank	Search Engine Rank	m/z [Da]	MH+ [Da]	Theo. MH+ [Da]	DeltaM [ppm]	Deltam/z [Da]	Activation Type	MS Order	Isolation Interference [%]	Ion Inject Time [ms]	RT [min]	First Scan	Spectrum File	File ID	XCorr	# Protein Groups
	FALSE	High	Sequest HT (A2)	Unambiguous	NTFAEVTGLSPGVTYYFK		33	XP_005246454.1	XP_005246466.1; NP_001293060.1; XP_016859184.1; XP_005246461.1; XP_005246462.1; XP_005246454.1; NP_997643.1; XP_016859181.1; XP_016859183.1; XP_024308537.1; NP_001293061.1; XP_024308538.1; XP_005246465.1; NP_997641.1; XP_005246459.1; NP_001293058.1; XP_024308539.1; XP_005246468.1; NP_997647.1; XP_005246460.1; XP_005246458.1; XP_005246463.1; XP_005246456.1; XP_005246469.1; NP_002017.1; XP_00524646…	0	2	0.8286	0	1	1	997.498	1993.99	1993.99	-1	-0.001	HCD (High Energy Collision Dissociation)	MS2	39.6422	30	76.537	103285	02272025_Fatema_2-26-25_Plasma.raw	F5	4.55	1
	FALSE	High	Sequest HT (A2)	Unambiguous	EESPLLIGQQSTVSDVPR		33	XP_005246454.1	XP_005246466.1; NP_001293060.1; XP_016859184.1; XP_005246461.1; XP_005246462.1; XP_005246454.1; NP_997643.1; XP_016859181.1; XP_016859183.1; XP_024308537.1; NP_001293061.1; XP_024308538.1; XP_005246465.1; NP_997641.1; XP_005246459.1; NP_001293058.1; XP_024308539.1; XP_005246468.1; NP_997647.1; XP_005246460.1; XP_005246458.1; XP_005246463.1; XP_005246456.1; XP_005246469.1; NP_002017.1; XP_00524646…	0	2	0.8198	0	1	1	978.007	1955.01	1955.01	-0.26	-0.00026	HCD (High Energy Collision Dissociation)	MS2	0	30	55.0282	73200	02272025_Fatema_2-26-25_Plasma.raw	F5	3.44	1
	FALSE	High	Sequest HT (A2)	Unambiguous	NLQPASEYTVSLVAIK		33	XP_005246454.1	XP_005246466.1; NP_001293060.1; XP_016859184.1; XP_005246461.1; XP_005246462.1; XP_005246454.1; NP_997643.1; XP_016859181.1; XP_016859183.1; XP_024308537.1; NP_001293061.1; XP_024308538.1; XP_005246465.1; NP_997641.1; XP_005246459.1; NP_001293058.1; XP_024308539.1; XP_005246468.1; NP_997647.1; XP_005246460.1; XP_005246458.1; XP_005246463.1; XP_005246456.1; XP_005246469.1; NP_002017.1; XP_00524646…	0	2	0.7568	0	1	1	866.978	1732.95	1732.95	0.46	0.0004	HCD (High Energy Collision Dissociation)	MS2	51.0134	30	63.46	85030	02272025_Fatema_2-26-25_Plasma.raw	F5	3.33	1
	FALSE	High	Sequest HT (A2)	Unambiguous	NSITLTNLTPGTEYVVSIVALNGR		33	XP_005246454.1	XP_005246466.1; NP_001293060.1; XP_016859184.1; XP_005246461.1; XP_005246462.1; XP_005246454.1; NP_997643.1; XP_016859181.1; XP_016859183.1; XP_024308537.1; NP_001293061.1; XP_024308538.1; XP_005246465.1; NP_997641.1; XP_005246459.1; NP_001293058.1; XP_024308539.1; XP_005246468.1; NP_997647.1; XP_005246460.1; XP_005246458.1; XP_005246463.1; XP_005246456.1; XP_005246469.1; NP_002017.1; XP_00524646…	0	3	0.7704	0	1	1	844.794	2532.37	2532.37	-0.17	-0.00014	HCD (High Energy Collision Dissociation)	MS2	49.8413	30	91.0863	123359	02272025_Fatema_2-26-25_Plasma.raw	F5	3.18	1
	FALSE	High	Sequest HT (A2)	Unambiguous	VDVIPVNLPGEHGQR		33	XP_005246454.1	XP_005246466.1; NP_001293060.1; XP_016859184.1; XP_005246461.1; XP_005246462.1; XP_005246454.1; NP_997643.1; XP_016859181.1; XP_016859183.1; XP_024308537.1; NP_001293061.1; XP_024308538.1; XP_005246465.1; NP_997641.1; XP_005246459.1; NP_001293058.1; XP_024308539.1; XP_005246468.1; NP_997647.1; XP_005246460.1; XP_005246458.1; XP_005246463.1; XP_005246456.1; XP_005246469.1; NP_002017.1; XP_00524646…	0	3	0.6502	0	1	1	543.963	1629.87	1629.87	1.52	0.00082	HCD (High Energy Collision Dissociation)	MS2	87.5455	18.057	45.9263	60405	02272025_Fatema_2-26-25_Plasma.raw	F5	3.03	1
	FALSE	High	Sequest HT (A2)	Unambiguous	VTWAPPPSIDLTNFLVR		33	XP_005246454.1	XP_005246466.1; NP_001293060.1; XP_016859184.1; XP_005246461.1; XP_005246462.1; XP_005246454.1; NP_997643.1; XP_016859181.1; XP_016859183.1; XP_024308537.1; NP_001293061.1; XP_024308538.1; XP_005246465.1; NP_997641.1; XP_005246459.1; NP_001293058.1; XP_024308539.1; XP_005246468.1; NP_997647.1; XP_005246460.1; XP_005246458.1; XP_005246463.1; XP_005246456.1; XP_005246469.1; NP_002017.1; XP_00524646…	0	3	0.7235	0	1	1	642.689	1926.05	1926.05	1.88	0.00121	HCD (High Energy Collision Dissociation)	MS2	63.467	30	91.3322	123695	02272025_Fatema_2-26-25_Plasma.raw	F5	2.93	1
	FALSE	High	Sequest HT (A2)	Unambiguous	SYTITGLQPGTDYK		33	XP_005246454.1	XP_005246466.1; NP_001293060.1; XP_016859184.1; XP_005246461.1; XP_005246462.1; XP_005246454.1; NP_997643.1; XP_016859181.1; XP_016859183.1; XP_024308537.1; NP_001293061.1; XP_024308538.1; XP_005246465.1; NP_997641.1; XP_005246459.1; NP_001293058.1; XP_024308539.1; XP_005246468.1; NP_997647.1; XP_005246460.1; XP_005246458.1; XP_005246463.1; XP_005246456.1; XP_005246469.1; NP_002017.1; XP_00524646…	0	2	0.4682	0	1	1	772.386	1543.76	1543.76	0.46	0.00035	HCD (High Energy Collision Dissociation)	MS2	66.8048	30	46.1671	60746	02272025_Fatema_2-26-25_Plasma.raw	F5	2.67	1
	FALSE	High	Sequest HT (A2)	Unambiguous	VTWAPPPSIDLTNFLVR		33	XP_005246454.1	XP_005246466.1; NP_001293060.1; XP_016859184.1; XP_005246461.1; XP_005246462.1; XP_005246454.1; NP_997643.1; XP_016859181.1; XP_016859183.1; XP_024308537.1; NP_001293061.1; XP_024308538.1; XP_005246465.1; NP_997641.1; XP_005246459.1; NP_001293058.1; XP_024308539.1; XP_005246468.1; NP_997647.1; XP_005246460.1; XP_005246458.1; XP_005246463.1; XP_005246456.1; XP_005246469.1; NP_002017.1; XP_00524646…	0	2	0.7744	0	1	1	963.528	1926.05	1926.05	0.14	0.00014	HCD (High Energy Collision Dissociation)	MS2	88.0872	30	91.3467	123716	02272025_Fatema_2-26-25_Plasma.raw	F5	2.66	1
	FALSE	High	Sequest HT (A2)	Unambiguous	EESPLLIGQQSTVSDVPR		33	XP_005246454.1	XP_005246466.1; NP_001293060.1; XP_016859184.1; XP_005246461.1; XP_005246462.1; XP_005246454.1; NP_997643.1; XP_016859181.1; XP_016859183.1; XP_024308537.1; NP_001293061.1; XP_024308538.1; XP_005246465.1; NP_997641.1; XP_005246459.1; NP_001293058.1; XP_024308539.1; XP_005246468.1; NP_997647.1; XP_005246460.1; XP_005246458.1; XP_005246463.1; XP_005246456.1; XP_005246469.1; NP_002017.1; XP_00524646…	0	3	0.6322	0	1	1	652.342	1955.01	1955.01	1.54	0.001	HCD (High Energy Collision Dissociation)	MS2	41.4192	30	55.1859	73420	02272025_Fatema_2-26-25_Plasma.raw	F5	2.61	1
	FALSE	High	Sequest HT (A2)	Unambiguous	STTPDITGYR		33	XP_005246454.1	XP_005246466.1; NP_001293060.1; XP_016859184.1; XP_005246461.1; XP_005246462.1; XP_005246454.1; NP_997643.1; XP_016859181.1; XP_016859183.1; XP_024308537.1; NP_001293061.1; XP_024308538.1; XP_005246465.1; NP_997641.1; XP_005246459.1; NP_001293058.1; XP_024308539.1; XP_005246468.1; NP_997647.1; XP_005246460.1; XP_005246458.1; XP_005246463.1; XP_005246456.1; XP_005246469.1; NP_002017.1; XP_00524646…	0	2	0.7092	0	1	1	555.775	1110.54	1110.54	0.28	0.00016	HCD (High Energy Collision Dissociation)	MS2	63.6035	29.775	29.2504	36827	02272025_Fatema_2-26-25_Plasma.raw	F5	2.51	1
	FALSE	High	Sequest HT (A2)	Unambiguous	QYNVGPSVSK		33	XP_005246454.1	XP_005246466.1; NP_001293060.1; XP_016859184.1; XP_005246461.1; XP_005246462.1; XP_005246454.1; NP_997643.1; XP_016859181.1; XP_016859183.1; XP_024308537.1; NP_001293061.1; XP_024308538.1; XP_005246465.1; NP_997641.1; XP_005246459.1; NP_001293058.1; XP_024308539.1; XP_005246468.1; NP_997647.1; XP_005246460.1; XP_005246458.1; XP_005246463.1; XP_005246456.1; XP_005246469.1; NP_002017.1; XP_00524646…	0	2	0.488	0	1	1	539.78	1078.55	1078.55	-0.76	-0.00041	HCD (High Energy Collision Dissociation)	MS2	79.8534	30	19.196	22550	02272025_Fatema_2-26-25_Plasma.raw	F5	2.09	1
	FALSE	High	Sequest HT (A2)	Unambiguous	VTWAPPPSIDLTNFLVR		33	XP_005246454.1	XP_005246466.1; NP_001293060.1; XP_016859184.1; XP_005246461.1; XP_005246462.1; XP_005246454.1; NP_997643.1; XP_016859181.1; XP_016859183.1; XP_024308537.1; NP_001293061.1; XP_024308538.1; XP_005246465.1; NP_997641.1; XP_005246459.1; NP_001293058.1; XP_024308539.1; XP_005246468.1; NP_997647.1; XP_005246460.1; XP_005246458.1; XP_005246463.1; XP_005246456.1; XP_005246469.1; NP_002017.1; XP_00524646…	0	2	0.68	0	1	1	963.527	1926.05	1926.05	-0.81	-0.00078	HCD (High Energy Collision Dissociation)	MS2	58.2212	30	91.6241	124093	02272025_Fatema_2-26-25_Plasma.raw	F5	2	1
	FALSE	High	Sequest HT (A2)	Unambiguous	LTVGLTR		33	XP_005246454.1	XP_005246466.1; NP_001293060.1; XP_016859184.1; XP_005246461.1; XP_005246462.1; XP_005246454.1; NP_997643.1; XP_016859181.1; XP_016859183.1; XP_024308537.1; NP_001293061.1; XP_024308538.1; XP_005246465.1; NP_997641.1; XP_005246459.1; NP_001293058.1; XP_024308539.1; XP_005246468.1; NP_997647.1; XP_005246460.1; XP_005246458.1; XP_005246463.1; XP_005246456.1; XP_005246469.1; NP_002017.1; XP_00524646…	0	2	0.3264	0	1	1	380.239	759.471	759.472	-1.26	-0.00048	HCD (High Energy Collision Dissociation)	MS2	27.9967	30	26.2329	32553	02272025_Fatema_2-26-25_Plasma.raw	F5	1.93	1
FALSE	Master Protein Candidate	XP_005246463.1	fibronectin isoform X10 [Homo sapiens]	6	10	13	10	2386	262.5	5.71	36.93	10	1
	Checked	Confidence	Identifying Node	PSM Ambiguity	Annotated Sequence	Modifications	# Proteins	Master Protein Accessions	Protein Accessions	# Missed Cleavages	Charge	DeltaScore	DeltaCn	Rank	Search Engine Rank	m/z [Da]	MH+ [Da]	Theo. MH+ [Da]	DeltaM [ppm]	Deltam/z [Da]	Activation Type	MS Order	Isolation Interference [%]	Ion Inject Time [ms]	RT [min]	First Scan	Spectrum File	File ID	XCorr	# Protein Groups
	FALSE	High	Sequest HT (A2)	Unambiguous	NTFAEVTGLSPGVTYYFK		33	XP_005246454.1	XP_005246466.1; NP_001293060.1; XP_016859184.1; XP_005246461.1; XP_005246462.1; XP_005246454.1; NP_997643.1; XP_016859181.1; XP_016859183.1; XP_024308537.1; NP_001293061.1; XP_024308538.1; XP_005246465.1; NP_997641.1; XP_005246459.1; NP_001293058.1; XP_024308539.1; XP_005246468.1; NP_997647.1; XP_005246460.1; XP_005246458.1; XP_005246463.1; XP_005246456.1; XP_005246469.1; NP_002017.1; XP_00524646…	0	2	0.8286	0	1	1	997.498	1993.99	1993.99	-1	-0.001	HCD (High Energy Collision Dissociation)	MS2	39.6422	30	76.537	103285	02272025_Fatema_2-26-25_Plasma.raw	F5	4.55	1
	FALSE	High	Sequest HT (A2)	Unambiguous	EESPLLIGQQSTVSDVPR		33	XP_005246454.1	XP_005246466.1; NP_001293060.1; XP_016859184.1; XP_005246461.1; XP_005246462.1; XP_005246454.1; NP_997643.1; XP_016859181.1; XP_016859183.1; XP_024308537.1; NP_001293061.1; XP_024308538.1; XP_005246465.1; NP_997641.1; XP_005246459.1; NP_001293058.1; XP_024308539.1; XP_005246468.1; NP_997647.1; XP_005246460.1; XP_005246458.1; XP_005246463.1; XP_005246456.1; XP_005246469.1; NP_002017.1; XP_00524646…	0	2	0.8198	0	1	1	978.007	1955.01	1955.01	-0.26	-0.00026	HCD (High Energy Collision Dissociation)	MS2	0	30	55.0282	73200	02272025_Fatema_2-26-25_Plasma.raw	F5	3.44	1
	FALSE	High	Sequest HT (A2)	Unambiguous	NLQPASEYTVSLVAIK		33	XP_005246454.1	XP_005246466.1; NP_001293060.1; XP_016859184.1; XP_005246461.1; XP_005246462.1; XP_005246454.1; NP_997643.1; XP_016859181.1; XP_016859183.1; XP_024308537.1; NP_001293061.1; XP_024308538.1; XP_005246465.1; NP_997641.1; XP_005246459.1; NP_001293058.1; XP_024308539.1; XP_005246468.1; NP_997647.1; XP_005246460.1; XP_005246458.1; XP_005246463.1; XP_005246456.1; XP_005246469.1; NP_002017.1; XP_00524646…	0	2	0.7568	0	1	1	866.978	1732.95	1732.95	0.46	0.0004	HCD (High Energy Collision Dissociation)	MS2	51.0134	30	63.46	85030	02272025_Fatema_2-26-25_Plasma.raw	F5	3.33	1
	FALSE	High	Sequest HT (A2)	Unambiguous	NSITLTNLTPGTEYVVSIVALNGR		33	XP_005246454.1	XP_005246466.1; NP_001293060.1; XP_016859184.1; XP_005246461.1; XP_005246462.1; XP_005246454.1; NP_997643.1; XP_016859181.1; XP_016859183.1; XP_024308537.1; NP_001293061.1; XP_024308538.1; XP_005246465.1; NP_997641.1; XP_005246459.1; NP_001293058.1; XP_024308539.1; XP_005246468.1; NP_997647.1; XP_005246460.1; XP_005246458.1; XP_005246463.1; XP_005246456.1; XP_005246469.1; NP_002017.1; XP_00524646…	0	3	0.7704	0	1	1	844.794	2532.37	2532.37	-0.17	-0.00014	HCD (High Energy Collision Dissociation)	MS2	49.8413	30	91.0863	123359	02272025_Fatema_2-26-25_Plasma.raw	F5	3.18	1
	FALSE	High	Sequest HT (A2)	Unambiguous	VDVIPVNLPGEHGQR		33	XP_005246454.1	XP_005246466.1; NP_001293060.1; XP_016859184.1; XP_005246461.1; XP_005246462.1; XP_005246454.1; NP_997643.1; XP_016859181.1; XP_016859183.1; XP_024308537.1; NP_001293061.1; XP_024308538.1; XP_005246465.1; NP_997641.1; XP_005246459.1; NP_001293058.1; XP_024308539.1; XP_005246468.1; NP_997647.1; XP_005246460.1; XP_005246458.1; XP_005246463.1; XP_005246456.1; XP_005246469.1; NP_002017.1; XP_00524646…	0	3	0.6502	0	1	1	543.963	1629.87	1629.87	1.52	0.00082	HCD (High Energy Collision Dissociation)	MS2	87.5455	18.057	45.9263	60405	02272025_Fatema_2-26-25_Plasma.raw	F5	3.03	1
	FALSE	High	Sequest HT (A2)	Unambiguous	VTWAPPPSIDLTNFLVR		33	XP_005246454.1	XP_005246466.1; NP_001293060.1; XP_016859184.1; XP_005246461.1; XP_005246462.1; XP_005246454.1; NP_997643.1; XP_016859181.1; XP_016859183.1; XP_024308537.1; NP_001293061.1; XP_024308538.1; XP_005246465.1; NP_997641.1; XP_005246459.1; NP_001293058.1; XP_024308539.1; XP_005246468.1; NP_997647.1; XP_005246460.1; XP_005246458.1; XP_005246463.1; XP_005246456.1; XP_005246469.1; NP_002017.1; XP_00524646…	0	3	0.7235	0	1	1	642.689	1926.05	1926.05	1.88	0.00121	HCD (High Energy Collision Dissociation)	MS2	63.467	30	91.3322	123695	02272025_Fatema_2-26-25_Plasma.raw	F5	2.93	1
	FALSE	High	Sequest HT (A2)	Unambiguous	SYTITGLQPGTDYK		33	XP_005246454.1	XP_005246466.1; NP_001293060.1; XP_016859184.1; XP_005246461.1; XP_005246462.1; XP_005246454.1; NP_997643.1; XP_016859181.1; XP_016859183.1; XP_024308537.1; NP_001293061.1; XP_024308538.1; XP_005246465.1; NP_997641.1; XP_005246459.1; NP_001293058.1; XP_024308539.1; XP_005246468.1; NP_997647.1; XP_005246460.1; XP_005246458.1; XP_005246463.1; XP_005246456.1; XP_005246469.1; NP_002017.1; XP_00524646…	0	2	0.4682	0	1	1	772.386	1543.76	1543.76	0.46	0.00035	HCD (High Energy Collision Dissociation)	MS2	66.8048	30	46.1671	60746	02272025_Fatema_2-26-25_Plasma.raw	F5	2.67	1
	FALSE	High	Sequest HT (A2)	Unambiguous	VTWAPPPSIDLTNFLVR		33	XP_005246454.1	XP_005246466.1; NP_001293060.1; XP_016859184.1; XP_005246461.1; XP_005246462.1; XP_005246454.1; NP_997643.1; XP_016859181.1; XP_016859183.1; XP_024308537.1; NP_001293061.1; XP_024308538.1; XP_005246465.1; NP_997641.1; XP_005246459.1; NP_001293058.1; XP_024308539.1; XP_005246468.1; NP_997647.1; XP_005246460.1; XP_005246458.1; XP_005246463.1; XP_005246456.1; XP_005246469.1; NP_002017.1; XP_00524646…	0	2	0.7744	0	1	1	963.528	1926.05	1926.05	0.14	0.00014	HCD (High Energy Collision Dissociation)	MS2	88.0872	30	91.3467	123716	02272025_Fatema_2-26-25_Plasma.raw	F5	2.66	1
	FALSE	High	Sequest HT (A2)	Unambiguous	EESPLLIGQQSTVSDVPR		33	XP_005246454.1	XP_005246466.1; NP_001293060.1; XP_016859184.1; XP_005246461.1; XP_005246462.1; XP_005246454.1; NP_997643.1; XP_016859181.1; XP_016859183.1; XP_024308537.1; NP_001293061.1; XP_024308538.1; XP_005246465.1; NP_997641.1; XP_005246459.1; NP_001293058.1; XP_024308539.1; XP_005246468.1; NP_997647.1; XP_005246460.1; XP_005246458.1; XP_005246463.1; XP_005246456.1; XP_005246469.1; NP_002017.1; XP_00524646…	0	3	0.6322	0	1	1	652.342	1955.01	1955.01	1.54	0.001	HCD (High Energy Collision Dissociation)	MS2	41.4192	30	55.1859	73420	02272025_Fatema_2-26-25_Plasma.raw	F5	2.61	1
	FALSE	High	Sequest HT (A2)	Unambiguous	STTPDITGYR		33	XP_005246454.1	XP_005246466.1; NP_001293060.1; XP_016859184.1; XP_005246461.1; XP_005246462.1; XP_005246454.1; NP_997643.1; XP_016859181.1; XP_016859183.1; XP_024308537.1; NP_001293061.1; XP_024308538.1; XP_005246465.1; NP_997641.1; XP_005246459.1; NP_001293058.1; XP_024308539.1; XP_005246468.1; NP_997647.1; XP_005246460.1; XP_005246458.1; XP_005246463.1; XP_005246456.1; XP_005246469.1; NP_002017.1; XP_00524646…	0	2	0.7092	0	1	1	555.775	1110.54	1110.54	0.28	0.00016	HCD (High Energy Collision Dissociation)	MS2	63.6035	29.775	29.2504	36827	02272025_Fatema_2-26-25_Plasma.raw	F5	2.51	1
	FALSE	High	Sequest HT (A2)	Unambiguous	QYNVGPSVSK		33	XP_005246454.1	XP_005246466.1; NP_001293060.1; XP_016859184.1; XP_005246461.1; XP_005246462.1; XP_005246454.1; NP_997643.1; XP_016859181.1; XP_016859183.1; XP_024308537.1; NP_001293061.1; XP_024308538.1; XP_005246465.1; NP_997641.1; XP_005246459.1; NP_001293058.1; XP_024308539.1; XP_005246468.1; NP_997647.1; XP_005246460.1; XP_005246458.1; XP_005246463.1; XP_005246456.1; XP_005246469.1; NP_002017.1; XP_00524646…	0	2	0.488	0	1	1	539.78	1078.55	1078.55	-0.76	-0.00041	HCD (High Energy Collision Dissociation)	MS2	79.8534	30	19.196	22550	02272025_Fatema_2-26-25_Plasma.raw	F5	2.09	1
	FALSE	High	Sequest HT (A2)	Unambiguous	VTWAPPPSIDLTNFLVR		33	XP_005246454.1	XP_005246466.1; NP_001293060.1; XP_016859184.1; XP_005246461.1; XP_005246462.1; XP_005246454.1; NP_997643.1; XP_016859181.1; XP_016859183.1; XP_024308537.1; NP_001293061.1; XP_024308538.1; XP_005246465.1; NP_997641.1; XP_005246459.1; NP_001293058.1; XP_024308539.1; XP_005246468.1; NP_997647.1; XP_005246460.1; XP_005246458.1; XP_005246463.1; XP_005246456.1; XP_005246469.1; NP_002017.1; XP_00524646…	0	2	0.68	0	1	1	963.527	1926.05	1926.05	-0.81	-0.00078	HCD (High Energy Collision Dissociation)	MS2	58.2212	30	91.6241	124093	02272025_Fatema_2-26-25_Plasma.raw	F5	2	1
	FALSE	High	Sequest HT (A2)	Unambiguous	LTVGLTR		33	XP_005246454.1	XP_005246466.1; NP_001293060.1; XP_016859184.1; XP_005246461.1; XP_005246462.1; XP_005246454.1; NP_997643.1; XP_016859181.1; XP_016859183.1; XP_024308537.1; NP_001293061.1; XP_024308538.1; XP_005246465.1; NP_997641.1; XP_005246459.1; NP_001293058.1; XP_024308539.1; XP_005246468.1; NP_997647.1; XP_005246460.1; XP_005246458.1; XP_005246463.1; XP_005246456.1; XP_005246469.1; NP_002017.1; XP_00524646…	0	2	0.3264	0	1	1	380.239	759.471	759.472	-1.26	-0.00048	HCD (High Energy Collision Dissociation)	MS2	27.9967	30	26.2329	32553	02272025_Fatema_2-26-25_Plasma.raw	F5	1.93	1
FALSE	Master Protein Candidate	XP_005246458.1	fibronectin isoform X5 [Homo sapiens]	6	10	13	10	2427	266.6	5.64	36.93	10	1
	Checked	Confidence	Identifying Node	PSM Ambiguity	Annotated Sequence	Modifications	# Proteins	Master Protein Accessions	Protein Accessions	# Missed Cleavages	Charge	DeltaScore	DeltaCn	Rank	Search Engine Rank	m/z [Da]	MH+ [Da]	Theo. MH+ [Da]	DeltaM [ppm]	Deltam/z [Da]	Activation Type	MS Order	Isolation Interference [%]	Ion Inject Time [ms]	RT [min]	First Scan	Spectrum File	File ID	XCorr	# Protein Groups
	FALSE	High	Sequest HT (A2)	Unambiguous	NTFAEVTGLSPGVTYYFK		33	XP_005246454.1	XP_005246466.1; NP_001293060.1; XP_016859184.1; XP_005246461.1; XP_005246462.1; XP_005246454.1; NP_997643.1; XP_016859181.1; XP_016859183.1; XP_024308537.1; NP_001293061.1; XP_024308538.1; XP_005246465.1; NP_997641.1; XP_005246459.1; NP_001293058.1; XP_024308539.1; XP_005246468.1; NP_997647.1; XP_005246460.1; XP_005246458.1; XP_005246463.1; XP_005246456.1; XP_005246469.1; NP_002017.1; XP_00524646…	0	2	0.8286	0	1	1	997.498	1993.99	1993.99	-1	-0.001	HCD (High Energy Collision Dissociation)	MS2	39.6422	30	76.537	103285	02272025_Fatema_2-26-25_Plasma.raw	F5	4.55	1
	FALSE	High	Sequest HT (A2)	Unambiguous	EESPLLIGQQSTVSDVPR		33	XP_005246454.1	XP_005246466.1; NP_001293060.1; XP_016859184.1; XP_005246461.1; XP_005246462.1; XP_005246454.1; NP_997643.1; XP_016859181.1; XP_016859183.1; XP_024308537.1; NP_001293061.1; XP_024308538.1; XP_005246465.1; NP_997641.1; XP_005246459.1; NP_001293058.1; XP_024308539.1; XP_005246468.1; NP_997647.1; XP_005246460.1; XP_005246458.1; XP_005246463.1; XP_005246456.1; XP_005246469.1; NP_002017.1; XP_00524646…	0	2	0.8198	0	1	1	978.007	1955.01	1955.01	-0.26	-0.00026	HCD (High Energy Collision Dissociation)	MS2	0	30	55.0282	73200	02272025_Fatema_2-26-25_Plasma.raw	F5	3.44	1
	FALSE	High	Sequest HT (A2)	Unambiguous	NLQPASEYTVSLVAIK		33	XP_005246454.1	XP_005246466.1; NP_001293060.1; XP_016859184.1; XP_005246461.1; XP_005246462.1; XP_005246454.1; NP_997643.1; XP_016859181.1; XP_016859183.1; XP_024308537.1; NP_001293061.1; XP_024308538.1; XP_005246465.1; NP_997641.1; XP_005246459.1; NP_001293058.1; XP_024308539.1; XP_005246468.1; NP_997647.1; XP_005246460.1; XP_005246458.1; XP_005246463.1; XP_005246456.1; XP_005246469.1; NP_002017.1; XP_00524646…	0	2	0.7568	0	1	1	866.978	1732.95	1732.95	0.46	0.0004	HCD (High Energy Collision Dissociation)	MS2	51.0134	30	63.46	85030	02272025_Fatema_2-26-25_Plasma.raw	F5	3.33	1
	FALSE	High	Sequest HT (A2)	Unambiguous	NSITLTNLTPGTEYVVSIVALNGR		33	XP_005246454.1	XP_005246466.1; NP_001293060.1; XP_016859184.1; XP_005246461.1; XP_005246462.1; XP_005246454.1; NP_997643.1; XP_016859181.1; XP_016859183.1; XP_024308537.1; NP_001293061.1; XP_024308538.1; XP_005246465.1; NP_997641.1; XP_005246459.1; NP_001293058.1; XP_024308539.1; XP_005246468.1; NP_997647.1; XP_005246460.1; XP_005246458.1; XP_005246463.1; XP_005246456.1; XP_005246469.1; NP_002017.1; XP_00524646…	0	3	0.7704	0	1	1	844.794	2532.37	2532.37	-0.17	-0.00014	HCD (High Energy Collision Dissociation)	MS2	49.8413	30	91.0863	123359	02272025_Fatema_2-26-25_Plasma.raw	F5	3.18	1
	FALSE	High	Sequest HT (A2)	Unambiguous	VDVIPVNLPGEHGQR		33	XP_005246454.1	XP_005246466.1; NP_001293060.1; XP_016859184.1; XP_005246461.1; XP_005246462.1; XP_005246454.1; NP_997643.1; XP_016859181.1; XP_016859183.1; XP_024308537.1; NP_001293061.1; XP_024308538.1; XP_005246465.1; NP_997641.1; XP_005246459.1; NP_001293058.1; XP_024308539.1; XP_005246468.1; NP_997647.1; XP_005246460.1; XP_005246458.1; XP_005246463.1; XP_005246456.1; XP_005246469.1; NP_002017.1; XP_00524646…	0	3	0.6502	0	1	1	543.963	1629.87	1629.87	1.52	0.00082	HCD (High Energy Collision Dissociation)	MS2	87.5455	18.057	45.9263	60405	02272025_Fatema_2-26-25_Plasma.raw	F5	3.03	1
	FALSE	High	Sequest HT (A2)	Unambiguous	VTWAPPPSIDLTNFLVR		33	XP_005246454.1	XP_005246466.1; NP_001293060.1; XP_016859184.1; XP_005246461.1; XP_005246462.1; XP_005246454.1; NP_997643.1; XP_016859181.1; XP_016859183.1; XP_024308537.1; NP_001293061.1; XP_024308538.1; XP_005246465.1; NP_997641.1; XP_005246459.1; NP_001293058.1; XP_024308539.1; XP_005246468.1; NP_997647.1; XP_005246460.1; XP_005246458.1; XP_005246463.1; XP_005246456.1; XP_005246469.1; NP_002017.1; XP_00524646…	0	3	0.7235	0	1	1	642.689	1926.05	1926.05	1.88	0.00121	HCD (High Energy Collision Dissociation)	MS2	63.467	30	91.3322	123695	02272025_Fatema_2-26-25_Plasma.raw	F5	2.93	1
	FALSE	High	Sequest HT (A2)	Unambiguous	SYTITGLQPGTDYK		33	XP_005246454.1	XP_005246466.1; NP_001293060.1; XP_016859184.1; XP_005246461.1; XP_005246462.1; XP_005246454.1; NP_997643.1; XP_016859181.1; XP_016859183.1; XP_024308537.1; NP_001293061.1; XP_024308538.1; XP_005246465.1; NP_997641.1; XP_005246459.1; NP_001293058.1; XP_024308539.1; XP_005246468.1; NP_997647.1; XP_005246460.1; XP_005246458.1; XP_005246463.1; XP_005246456.1; XP_005246469.1; NP_002017.1; XP_00524646…	0	2	0.4682	0	1	1	772.386	1543.76	1543.76	0.46	0.00035	HCD (High Energy Collision Dissociation)	MS2	66.8048	30	46.1671	60746	02272025_Fatema_2-26-25_Plasma.raw	F5	2.67	1
	FALSE	High	Sequest HT (A2)	Unambiguous	VTWAPPPSIDLTNFLVR		33	XP_005246454.1	XP_005246466.1; NP_001293060.1; XP_016859184.1; XP_005246461.1; XP_005246462.1; XP_005246454.1; NP_997643.1; XP_016859181.1; XP_016859183.1; XP_024308537.1; NP_001293061.1; XP_024308538.1; XP_005246465.1; NP_997641.1; XP_005246459.1; NP_001293058.1; XP_024308539.1; XP_005246468.1; NP_997647.1; XP_005246460.1; XP_005246458.1; XP_005246463.1; XP_005246456.1; XP_005246469.1; NP_002017.1; XP_00524646…	0	2	0.7744	0	1	1	963.528	1926.05	1926.05	0.14	0.00014	HCD (High Energy Collision Dissociation)	MS2	88.0872	30	91.3467	123716	02272025_Fatema_2-26-25_Plasma.raw	F5	2.66	1
	FALSE	High	Sequest HT (A2)	Unambiguous	EESPLLIGQQSTVSDVPR		33	XP_005246454.1	XP_005246466.1; NP_001293060.1; XP_016859184.1; XP_005246461.1; XP_005246462.1; XP_005246454.1; NP_997643.1; XP_016859181.1; XP_016859183.1; XP_024308537.1; NP_001293061.1; XP_024308538.1; XP_005246465.1; NP_997641.1; XP_005246459.1; NP_001293058.1; XP_024308539.1; XP_005246468.1; NP_997647.1; XP_005246460.1; XP_005246458.1; XP_005246463.1; XP_005246456.1; XP_005246469.1; NP_002017.1; XP_00524646…	0	3	0.6322	0	1	1	652.342	1955.01	1955.01	1.54	0.001	HCD (High Energy Collision Dissociation)	MS2	41.4192	30	55.1859	73420	02272025_Fatema_2-26-25_Plasma.raw	F5	2.61	1
	FALSE	High	Sequest HT (A2)	Unambiguous	STTPDITGYR		33	XP_005246454.1	XP_005246466.1; NP_001293060.1; XP_016859184.1; XP_005246461.1; XP_005246462.1; XP_005246454.1; NP_997643.1; XP_016859181.1; XP_016859183.1; XP_024308537.1; NP_001293061.1; XP_024308538.1; XP_005246465.1; NP_997641.1; XP_005246459.1; NP_001293058.1; XP_024308539.1; XP_005246468.1; NP_997647.1; XP_005246460.1; XP_005246458.1; XP_005246463.1; XP_005246456.1; XP_005246469.1; NP_002017.1; XP_00524646…	0	2	0.7092	0	1	1	555.775	1110.54	1110.54	0.28	0.00016	HCD (High Energy Collision Dissociation)	MS2	63.6035	29.775	29.2504	36827	02272025_Fatema_2-26-25_Plasma.raw	F5	2.51	1
	FALSE	High	Sequest HT (A2)	Unambiguous	QYNVGPSVSK		33	XP_005246454.1	XP_005246466.1; NP_001293060.1; XP_016859184.1; XP_005246461.1; XP_005246462.1; XP_005246454.1; NP_997643.1; XP_016859181.1; XP_016859183.1; XP_024308537.1; NP_001293061.1; XP_024308538.1; XP_005246465.1; NP_997641.1; XP_005246459.1; NP_001293058.1; XP_024308539.1; XP_005246468.1; NP_997647.1; XP_005246460.1; XP_005246458.1; XP_005246463.1; XP_005246456.1; XP_005246469.1; NP_002017.1; XP_00524646…	0	2	0.488	0	1	1	539.78	1078.55	1078.55	-0.76	-0.00041	HCD (High Energy Collision Dissociation)	MS2	79.8534	30	19.196	22550	02272025_Fatema_2-26-25_Plasma.raw	F5	2.09	1
	FALSE	High	Sequest HT (A2)	Unambiguous	VTWAPPPSIDLTNFLVR		33	XP_005246454.1	XP_005246466.1; NP_001293060.1; XP_016859184.1; XP_005246461.1; XP_005246462.1; XP_005246454.1; NP_997643.1; XP_016859181.1; XP_016859183.1; XP_024308537.1; NP_001293061.1; XP_024308538.1; XP_005246465.1; NP_997641.1; XP_005246459.1; NP_001293058.1; XP_024308539.1; XP_005246468.1; NP_997647.1; XP_005246460.1; XP_005246458.1; XP_005246463.1; XP_005246456.1; XP_005246469.1; NP_002017.1; XP_00524646…	0	2	0.68	0	1	1	963.527	1926.05	1926.05	-0.81	-0.00078	HCD (High Energy Collision Dissociation)	MS2	58.2212	30	91.6241	124093	02272025_Fatema_2-26-25_Plasma.raw	F5	2	1
	FALSE	High	Sequest HT (A2)	Unambiguous	LTVGLTR		33	XP_005246454.1	XP_005246466.1; NP_001293060.1; XP_016859184.1; XP_005246461.1; XP_005246462.1; XP_005246454.1; NP_997643.1; XP_016859181.1; XP_016859183.1; XP_024308537.1; NP_001293061.1; XP_024308538.1; XP_005246465.1; NP_997641.1; XP_005246459.1; NP_001293058.1; XP_024308539.1; XP_005246468.1; NP_997647.1; XP_005246460.1; XP_005246458.1; XP_005246463.1; XP_005246456.1; XP_005246469.1; NP_002017.1; XP_00524646…	0	2	0.3264	0	1	1	380.239	759.471	759.472	-1.26	-0.00048	HCD (High Energy Collision Dissociation)	MS2	27.9967	30	26.2329	32553	02272025_Fatema_2-26-25_Plasma.raw	F5	1.93	1
FALSE	Master Protein Candidate	XP_005246459.1	fibronectin isoform X6 [Homo sapiens]	6	10	13	10	2421	266	5.57	36.93	10	1
	Checked	Confidence	Identifying Node	PSM Ambiguity	Annotated Sequence	Modifications	# Proteins	Master Protein Accessions	Protein Accessions	# Missed Cleavages	Charge	DeltaScore	DeltaCn	Rank	Search Engine Rank	m/z [Da]	MH+ [Da]	Theo. MH+ [Da]	DeltaM [ppm]	Deltam/z [Da]	Activation Type	MS Order	Isolation Interference [%]	Ion Inject Time [ms]	RT [min]	First Scan	Spectrum File	File ID	XCorr	# Protein Groups
	FALSE	High	Sequest HT (A2)	Unambiguous	NTFAEVTGLSPGVTYYFK		33	XP_005246454.1	XP_005246466.1; NP_001293060.1; XP_016859184.1; XP_005246461.1; XP_005246462.1; XP_005246454.1; NP_997643.1; XP_016859181.1; XP_016859183.1; XP_024308537.1; NP_001293061.1; XP_024308538.1; XP_005246465.1; NP_997641.1; XP_005246459.1; NP_001293058.1; XP_024308539.1; XP_005246468.1; NP_997647.1; XP_005246460.1; XP_005246458.1; XP_005246463.1; XP_005246456.1; XP_005246469.1; NP_002017.1; XP_00524646…	0	2	0.8286	0	1	1	997.498	1993.99	1993.99	-1	-0.001	HCD (High Energy Collision Dissociation)	MS2	39.6422	30	76.537	103285	02272025_Fatema_2-26-25_Plasma.raw	F5	4.55	1
	FALSE	High	Sequest HT (A2)	Unambiguous	EESPLLIGQQSTVSDVPR		33	XP_005246454.1	XP_005246466.1; NP_001293060.1; XP_016859184.1; XP_005246461.1; XP_005246462.1; XP_005246454.1; NP_997643.1; XP_016859181.1; XP_016859183.1; XP_024308537.1; NP_001293061.1; XP_024308538.1; XP_005246465.1; NP_997641.1; XP_005246459.1; NP_001293058.1; XP_024308539.1; XP_005246468.1; NP_997647.1; XP_005246460.1; XP_005246458.1; XP_005246463.1; XP_005246456.1; XP_005246469.1; NP_002017.1; XP_00524646…	0	2	0.8198	0	1	1	978.007	1955.01	1955.01	-0.26	-0.00026	HCD (High Energy Collision Dissociation)	MS2	0	30	55.0282	73200	02272025_Fatema_2-26-25_Plasma.raw	F5	3.44	1
	FALSE	High	Sequest HT (A2)	Unambiguous	NLQPASEYTVSLVAIK		33	XP_005246454.1	XP_005246466.1; NP_001293060.1; XP_016859184.1; XP_005246461.1; XP_005246462.1; XP_005246454.1; NP_997643.1; XP_016859181.1; XP_016859183.1; XP_024308537.1; NP_001293061.1; XP_024308538.1; XP_005246465.1; NP_997641.1; XP_005246459.1; NP_001293058.1; XP_024308539.1; XP_005246468.1; NP_997647.1; XP_005246460.1; XP_005246458.1; XP_005246463.1; XP_005246456.1; XP_005246469.1; NP_002017.1; XP_00524646…	0	2	0.7568	0	1	1	866.978	1732.95	1732.95	0.46	0.0004	HCD (High Energy Collision Dissociation)	MS2	51.0134	30	63.46	85030	02272025_Fatema_2-26-25_Plasma.raw	F5	3.33	1
	FALSE	High	Sequest HT (A2)	Unambiguous	NSITLTNLTPGTEYVVSIVALNGR		33	XP_005246454.1	XP_005246466.1; NP_001293060.1; XP_016859184.1; XP_005246461.1; XP_005246462.1; XP_005246454.1; NP_997643.1; XP_016859181.1; XP_016859183.1; XP_024308537.1; NP_001293061.1; XP_024308538.1; XP_005246465.1; NP_997641.1; XP_005246459.1; NP_001293058.1; XP_024308539.1; XP_005246468.1; NP_997647.1; XP_005246460.1; XP_005246458.1; XP_005246463.1; XP_005246456.1; XP_005246469.1; NP_002017.1; XP_00524646…	0	3	0.7704	0	1	1	844.794	2532.37	2532.37	-0.17	-0.00014	HCD (High Energy Collision Dissociation)	MS2	49.8413	30	91.0863	123359	02272025_Fatema_2-26-25_Plasma.raw	F5	3.18	1
	FALSE	High	Sequest HT (A2)	Unambiguous	VDVIPVNLPGEHGQR		33	XP_005246454.1	XP_005246466.1; NP_001293060.1; XP_016859184.1; XP_005246461.1; XP_005246462.1; XP_005246454.1; NP_997643.1; XP_016859181.1; XP_016859183.1; XP_024308537.1; NP_001293061.1; XP_024308538.1; XP_005246465.1; NP_997641.1; XP_005246459.1; NP_001293058.1; XP_024308539.1; XP_005246468.1; NP_997647.1; XP_005246460.1; XP_005246458.1; XP_005246463.1; XP_005246456.1; XP_005246469.1; NP_002017.1; XP_00524646…	0	3	0.6502	0	1	1	543.963	1629.87	1629.87	1.52	0.00082	HCD (High Energy Collision Dissociation)	MS2	87.5455	18.057	45.9263	60405	02272025_Fatema_2-26-25_Plasma.raw	F5	3.03	1
	FALSE	High	Sequest HT (A2)	Unambiguous	VTWAPPPSIDLTNFLVR		33	XP_005246454.1	XP_005246466.1; NP_001293060.1; XP_016859184.1; XP_005246461.1; XP_005246462.1; XP_005246454.1; NP_997643.1; XP_016859181.1; XP_016859183.1; XP_024308537.1; NP_001293061.1; XP_024308538.1; XP_005246465.1; NP_997641.1; XP_005246459.1; NP_001293058.1; XP_024308539.1; XP_005246468.1; NP_997647.1; XP_005246460.1; XP_005246458.1; XP_005246463.1; XP_005246456.1; XP_005246469.1; NP_002017.1; XP_00524646…	0	3	0.7235	0	1	1	642.689	1926.05	1926.05	1.88	0.00121	HCD (High Energy Collision Dissociation)	MS2	63.467	30	91.3322	123695	02272025_Fatema_2-26-25_Plasma.raw	F5	2.93	1
	FALSE	High	Sequest HT (A2)	Unambiguous	SYTITGLQPGTDYK		33	XP_005246454.1	XP_005246466.1; NP_001293060.1; XP_016859184.1; XP_005246461.1; XP_005246462.1; XP_005246454.1; NP_997643.1; XP_016859181.1; XP_016859183.1; XP_024308537.1; NP_001293061.1; XP_024308538.1; XP_005246465.1; NP_997641.1; XP_005246459.1; NP_001293058.1; XP_024308539.1; XP_005246468.1; NP_997647.1; XP_005246460.1; XP_005246458.1; XP_005246463.1; XP_005246456.1; XP_005246469.1; NP_002017.1; XP_00524646…	0	2	0.4682	0	1	1	772.386	1543.76	1543.76	0.46	0.00035	HCD (High Energy Collision Dissociation)	MS2	66.8048	30	46.1671	60746	02272025_Fatema_2-26-25_Plasma.raw	F5	2.67	1
	FALSE	High	Sequest HT (A2)	Unambiguous	VTWAPPPSIDLTNFLVR		33	XP_005246454.1	XP_005246466.1; NP_001293060.1; XP_016859184.1; XP_005246461.1; XP_005246462.1; XP_005246454.1; NP_997643.1; XP_016859181.1; XP_016859183.1; XP_024308537.1; NP_001293061.1; XP_024308538.1; XP_005246465.1; NP_997641.1; XP_005246459.1; NP_001293058.1; XP_024308539.1; XP_005246468.1; NP_997647.1; XP_005246460.1; XP_005246458.1; XP_005246463.1; XP_005246456.1; XP_005246469.1; NP_002017.1; XP_00524646…	0	2	0.7744	0	1	1	963.528	1926.05	1926.05	0.14	0.00014	HCD (High Energy Collision Dissociation)	MS2	88.0872	30	91.3467	123716	02272025_Fatema_2-26-25_Plasma.raw	F5	2.66	1
	FALSE	High	Sequest HT (A2)	Unambiguous	EESPLLIGQQSTVSDVPR		33	XP_005246454.1	XP_005246466.1; NP_001293060.1; XP_016859184.1; XP_005246461.1; XP_005246462.1; XP_005246454.1; NP_997643.1; XP_016859181.1; XP_016859183.1; XP_024308537.1; NP_001293061.1; XP_024308538.1; XP_005246465.1; NP_997641.1; XP_005246459.1; NP_001293058.1; XP_024308539.1; XP_005246468.1; NP_997647.1; XP_005246460.1; XP_005246458.1; XP_005246463.1; XP_005246456.1; XP_005246469.1; NP_002017.1; XP_00524646…	0	3	0.6322	0	1	1	652.342	1955.01	1955.01	1.54	0.001	HCD (High Energy Collision Dissociation)	MS2	41.4192	30	55.1859	73420	02272025_Fatema_2-26-25_Plasma.raw	F5	2.61	1
	FALSE	High	Sequest HT (A2)	Unambiguous	STTPDITGYR		33	XP_005246454.1	XP_005246466.1; NP_001293060.1; XP_016859184.1; XP_005246461.1; XP_005246462.1; XP_005246454.1; NP_997643.1; XP_016859181.1; XP_016859183.1; XP_024308537.1; NP_001293061.1; XP_024308538.1; XP_005246465.1; NP_997641.1; XP_005246459.1; NP_001293058.1; XP_024308539.1; XP_005246468.1; NP_997647.1; XP_005246460.1; XP_005246458.1; XP_005246463.1; XP_005246456.1; XP_005246469.1; NP_002017.1; XP_00524646…	0	2	0.7092	0	1	1	555.775	1110.54	1110.54	0.28	0.00016	HCD (High Energy Collision Dissociation)	MS2	63.6035	29.775	29.2504	36827	02272025_Fatema_2-26-25_Plasma.raw	F5	2.51	1
	FALSE	High	Sequest HT (A2)	Unambiguous	QYNVGPSVSK		33	XP_005246454.1	XP_005246466.1; NP_001293060.1; XP_016859184.1; XP_005246461.1; XP_005246462.1; XP_005246454.1; NP_997643.1; XP_016859181.1; XP_016859183.1; XP_024308537.1; NP_001293061.1; XP_024308538.1; XP_005246465.1; NP_997641.1; XP_005246459.1; NP_001293058.1; XP_024308539.1; XP_005246468.1; NP_997647.1; XP_005246460.1; XP_005246458.1; XP_005246463.1; XP_005246456.1; XP_005246469.1; NP_002017.1; XP_00524646…	0	2	0.488	0	1	1	539.78	1078.55	1078.55	-0.76	-0.00041	HCD (High Energy Collision Dissociation)	MS2	79.8534	30	19.196	22550	02272025_Fatema_2-26-25_Plasma.raw	F5	2.09	1
	FALSE	High	Sequest HT (A2)	Unambiguous	VTWAPPPSIDLTNFLVR		33	XP_005246454.1	XP_005246466.1; NP_001293060.1; XP_016859184.1; XP_005246461.1; XP_005246462.1; XP_005246454.1; NP_997643.1; XP_016859181.1; XP_016859183.1; XP_024308537.1; NP_001293061.1; XP_024308538.1; XP_005246465.1; NP_997641.1; XP_005246459.1; NP_001293058.1; XP_024308539.1; XP_005246468.1; NP_997647.1; XP_005246460.1; XP_005246458.1; XP_005246463.1; XP_005246456.1; XP_005246469.1; NP_002017.1; XP_00524646…	0	2	0.68	0	1	1	963.527	1926.05	1926.05	-0.81	-0.00078	HCD (High Energy Collision Dissociation)	MS2	58.2212	30	91.6241	124093	02272025_Fatema_2-26-25_Plasma.raw	F5	2	1
	FALSE	High	Sequest HT (A2)	Unambiguous	LTVGLTR		33	XP_005246454.1	XP_005246466.1; NP_001293060.1; XP_016859184.1; XP_005246461.1; XP_005246462.1; XP_005246454.1; NP_997643.1; XP_016859181.1; XP_016859183.1; XP_024308537.1; NP_001293061.1; XP_024308538.1; XP_005246465.1; NP_997641.1; XP_005246459.1; NP_001293058.1; XP_024308539.1; XP_005246468.1; NP_997647.1; XP_005246460.1; XP_005246458.1; XP_005246463.1; XP_005246456.1; XP_005246469.1; NP_002017.1; XP_00524646…	0	2	0.3264	0	1	1	380.239	759.471	759.472	-1.26	-0.00048	HCD (High Energy Collision Dissociation)	MS2	27.9967	30	26.2329	32553	02272025_Fatema_2-26-25_Plasma.raw	F5	1.93	1
FALSE	Master Protein Candidate	XP_005246460.1	fibronectin isoform X7 [Homo sapiens]	6	10	13	10	2393	262.9	5.78	36.93	10	1
	Checked	Confidence	Identifying Node	PSM Ambiguity	Annotated Sequence	Modifications	# Proteins	Master Protein Accessions	Protein Accessions	# Missed Cleavages	Charge	DeltaScore	DeltaCn	Rank	Search Engine Rank	m/z [Da]	MH+ [Da]	Theo. MH+ [Da]	DeltaM [ppm]	Deltam/z [Da]	Activation Type	MS Order	Isolation Interference [%]	Ion Inject Time [ms]	RT [min]	First Scan	Spectrum File	File ID	XCorr	# Protein Groups
	FALSE	High	Sequest HT (A2)	Unambiguous	NTFAEVTGLSPGVTYYFK		33	XP_005246454.1	XP_005246466.1; NP_001293060.1; XP_016859184.1; XP_005246461.1; XP_005246462.1; XP_005246454.1; NP_997643.1; XP_016859181.1; XP_016859183.1; XP_024308537.1; NP_001293061.1; XP_024308538.1; XP_005246465.1; NP_997641.1; XP_005246459.1; NP_001293058.1; XP_024308539.1; XP_005246468.1; NP_997647.1; XP_005246460.1; XP_005246458.1; XP_005246463.1; XP_005246456.1; XP_005246469.1; NP_002017.1; XP_00524646…	0	2	0.8286	0	1	1	997.498	1993.99	1993.99	-1	-0.001	HCD (High Energy Collision Dissociation)	MS2	39.6422	30	76.537	103285	02272025_Fatema_2-26-25_Plasma.raw	F5	4.55	1
	FALSE	High	Sequest HT (A2)	Unambiguous	EESPLLIGQQSTVSDVPR		33	XP_005246454.1	XP_005246466.1; NP_001293060.1; XP_016859184.1; XP_005246461.1; XP_005246462.1; XP_005246454.1; NP_997643.1; XP_016859181.1; XP_016859183.1; XP_024308537.1; NP_001293061.1; XP_024308538.1; XP_005246465.1; NP_997641.1; XP_005246459.1; NP_001293058.1; XP_024308539.1; XP_005246468.1; NP_997647.1; XP_005246460.1; XP_005246458.1; XP_005246463.1; XP_005246456.1; XP_005246469.1; NP_002017.1; XP_00524646…	0	2	0.8198	0	1	1	978.007	1955.01	1955.01	-0.26	-0.00026	HCD (High Energy Collision Dissociation)	MS2	0	30	55.0282	73200	02272025_Fatema_2-26-25_Plasma.raw	F5	3.44	1
	FALSE	High	Sequest HT (A2)	Unambiguous	NLQPASEYTVSLVAIK		33	XP_005246454.1	XP_005246466.1; NP_001293060.1; XP_016859184.1; XP_005246461.1; XP_005246462.1; XP_005246454.1; NP_997643.1; XP_016859181.1; XP_016859183.1; XP_024308537.1; NP_001293061.1; XP_024308538.1; XP_005246465.1; NP_997641.1; XP_005246459.1; NP_001293058.1; XP_024308539.1; XP_005246468.1; NP_997647.1; XP_005246460.1; XP_005246458.1; XP_005246463.1; XP_005246456.1; XP_005246469.1; NP_002017.1; XP_00524646…	0	2	0.7568	0	1	1	866.978	1732.95	1732.95	0.46	0.0004	HCD (High Energy Collision Dissociation)	MS2	51.0134	30	63.46	85030	02272025_Fatema_2-26-25_Plasma.raw	F5	3.33	1
	FALSE	High	Sequest HT (A2)	Unambiguous	NSITLTNLTPGTEYVVSIVALNGR		33	XP_005246454.1	XP_005246466.1; NP_001293060.1; XP_016859184.1; XP_005246461.1; XP_005246462.1; XP_005246454.1; NP_997643.1; XP_016859181.1; XP_016859183.1; XP_024308537.1; NP_001293061.1; XP_024308538.1; XP_005246465.1; NP_997641.1; XP_005246459.1; NP_001293058.1; XP_024308539.1; XP_005246468.1; NP_997647.1; XP_005246460.1; XP_005246458.1; XP_005246463.1; XP_005246456.1; XP_005246469.1; NP_002017.1; XP_00524646…	0	3	0.7704	0	1	1	844.794	2532.37	2532.37	-0.17	-0.00014	HCD (High Energy Collision Dissociation)	MS2	49.8413	30	91.0863	123359	02272025_Fatema_2-26-25_Plasma.raw	F5	3.18	1
	FALSE	High	Sequest HT (A2)	Unambiguous	VDVIPVNLPGEHGQR		33	XP_005246454.1	XP_005246466.1; NP_001293060.1; XP_016859184.1; XP_005246461.1; XP_005246462.1; XP_005246454.1; NP_997643.1; XP_016859181.1; XP_016859183.1; XP_024308537.1; NP_001293061.1; XP_024308538.1; XP_005246465.1; NP_997641.1; XP_005246459.1; NP_001293058.1; XP_024308539.1; XP_005246468.1; NP_997647.1; XP_005246460.1; XP_005246458.1; XP_005246463.1; XP_005246456.1; XP_005246469.1; NP_002017.1; XP_00524646…	0	3	0.6502	0	1	1	543.963	1629.87	1629.87	1.52	0.00082	HCD (High Energy Collision Dissociation)	MS2	87.5455	18.057	45.9263	60405	02272025_Fatema_2-26-25_Plasma.raw	F5	3.03	1
	FALSE	High	Sequest HT (A2)	Unambiguous	VTWAPPPSIDLTNFLVR		33	XP_005246454.1	XP_005246466.1; NP_001293060.1; XP_016859184.1; XP_005246461.1; XP_005246462.1; XP_005246454.1; NP_997643.1; XP_016859181.1; XP_016859183.1; XP_024308537.1; NP_001293061.1; XP_024308538.1; XP_005246465.1; NP_997641.1; XP_005246459.1; NP_001293058.1; XP_024308539.1; XP_005246468.1; NP_997647.1; XP_005246460.1; XP_005246458.1; XP_005246463.1; XP_005246456.1; XP_005246469.1; NP_002017.1; XP_00524646…	0	3	0.7235	0	1	1	642.689	1926.05	1926.05	1.88	0.00121	HCD (High Energy Collision Dissociation)	MS2	63.467	30	91.3322	123695	02272025_Fatema_2-26-25_Plasma.raw	F5	2.93	1
	FALSE	High	Sequest HT (A2)	Unambiguous	SYTITGLQPGTDYK		33	XP_005246454.1	XP_005246466.1; NP_001293060.1; XP_016859184.1; XP_005246461.1; XP_005246462.1; XP_005246454.1; NP_997643.1; XP_016859181.1; XP_016859183.1; XP_024308537.1; NP_001293061.1; XP_024308538.1; XP_005246465.1; NP_997641.1; XP_005246459.1; NP_001293058.1; XP_024308539.1; XP_005246468.1; NP_997647.1; XP_005246460.1; XP_005246458.1; XP_005246463.1; XP_005246456.1; XP_005246469.1; NP_002017.1; XP_00524646…	0	2	0.4682	0	1	1	772.386	1543.76	1543.76	0.46	0.00035	HCD (High Energy Collision Dissociation)	MS2	66.8048	30	46.1671	60746	02272025_Fatema_2-26-25_Plasma.raw	F5	2.67	1
	FALSE	High	Sequest HT (A2)	Unambiguous	VTWAPPPSIDLTNFLVR		33	XP_005246454.1	XP_005246466.1; NP_001293060.1; XP_016859184.1; XP_005246461.1; XP_005246462.1; XP_005246454.1; NP_997643.1; XP_016859181.1; XP_016859183.1; XP_024308537.1; NP_001293061.1; XP_024308538.1; XP_005246465.1; NP_997641.1; XP_005246459.1; NP_001293058.1; XP_024308539.1; XP_005246468.1; NP_997647.1; XP_005246460.1; XP_005246458.1; XP_005246463.1; XP_005246456.1; XP_005246469.1; NP_002017.1; XP_00524646…	0	2	0.7744	0	1	1	963.528	1926.05	1926.05	0.14	0.00014	HCD (High Energy Collision Dissociation)	MS2	88.0872	30	91.3467	123716	02272025_Fatema_2-26-25_Plasma.raw	F5	2.66	1
	FALSE	High	Sequest HT (A2)	Unambiguous	EESPLLIGQQSTVSDVPR		33	XP_005246454.1	XP_005246466.1; NP_001293060.1; XP_016859184.1; XP_005246461.1; XP_005246462.1; XP_005246454.1; NP_997643.1; XP_016859181.1; XP_016859183.1; XP_024308537.1; NP_001293061.1; XP_024308538.1; XP_005246465.1; NP_997641.1; XP_005246459.1; NP_001293058.1; XP_024308539.1; XP_005246468.1; NP_997647.1; XP_005246460.1; XP_005246458.1; XP_005246463.1; XP_005246456.1; XP_005246469.1; NP_002017.1; XP_00524646…	0	3	0.6322	0	1	1	652.342	1955.01	1955.01	1.54	0.001	HCD (High Energy Collision Dissociation)	MS2	41.4192	30	55.1859	73420	02272025_Fatema_2-26-25_Plasma.raw	F5	2.61	1
	FALSE	High	Sequest HT (A2)	Unambiguous	STTPDITGYR		33	XP_005246454.1	XP_005246466.1; NP_001293060.1; XP_016859184.1; XP_005246461.1; XP_005246462.1; XP_005246454.1; NP_997643.1; XP_016859181.1; XP_016859183.1; XP_024308537.1; NP_001293061.1; XP_024308538.1; XP_005246465.1; NP_997641.1; XP_005246459.1; NP_001293058.1; XP_024308539.1; XP_005246468.1; NP_997647.1; XP_005246460.1; XP_005246458.1; XP_005246463.1; XP_005246456.1; XP_005246469.1; NP_002017.1; XP_00524646…	0	2	0.7092	0	1	1	555.775	1110.54	1110.54	0.28	0.00016	HCD (High Energy Collision Dissociation)	MS2	63.6035	29.775	29.2504	36827	02272025_Fatema_2-26-25_Plasma.raw	F5	2.51	1
	FALSE	High	Sequest HT (A2)	Unambiguous	QYNVGPSVSK		33	XP_005246454.1	XP_005246466.1; NP_001293060.1; XP_016859184.1; XP_005246461.1; XP_005246462.1; XP_005246454.1; NP_997643.1; XP_016859181.1; XP_016859183.1; XP_024308537.1; NP_001293061.1; XP_024308538.1; XP_005246465.1; NP_997641.1; XP_005246459.1; NP_001293058.1; XP_024308539.1; XP_005246468.1; NP_997647.1; XP_005246460.1; XP_005246458.1; XP_005246463.1; XP_005246456.1; XP_005246469.1; NP_002017.1; XP_00524646…	0	2	0.488	0	1	1	539.78	1078.55	1078.55	-0.76	-0.00041	HCD (High Energy Collision Dissociation)	MS2	79.8534	30	19.196	22550	02272025_Fatema_2-26-25_Plasma.raw	F5	2.09	1
	FALSE	High	Sequest HT (A2)	Unambiguous	VTWAPPPSIDLTNFLVR		33	XP_005246454.1	XP_005246466.1; NP_001293060.1; XP_016859184.1; XP_005246461.1; XP_005246462.1; XP_005246454.1; NP_997643.1; XP_016859181.1; XP_016859183.1; XP_024308537.1; NP_001293061.1; XP_024308538.1; XP_005246465.1; NP_997641.1; XP_005246459.1; NP_001293058.1; XP_024308539.1; XP_005246468.1; NP_997647.1; XP_005246460.1; XP_005246458.1; XP_005246463.1; XP_005246456.1; XP_005246469.1; NP_002017.1; XP_00524646…	0	2	0.68	0	1	1	963.527	1926.05	1926.05	-0.81	-0.00078	HCD (High Energy Collision Dissociation)	MS2	58.2212	30	91.6241	124093	02272025_Fatema_2-26-25_Plasma.raw	F5	2	1
	FALSE	High	Sequest HT (A2)	Unambiguous	LTVGLTR		33	XP_005246454.1	XP_005246466.1; NP_001293060.1; XP_016859184.1; XP_005246461.1; XP_005246462.1; XP_005246454.1; NP_997643.1; XP_016859181.1; XP_016859183.1; XP_024308537.1; NP_001293061.1; XP_024308538.1; XP_005246465.1; NP_997641.1; XP_005246459.1; NP_001293058.1; XP_024308539.1; XP_005246468.1; NP_997647.1; XP_005246460.1; XP_005246458.1; XP_005246463.1; XP_005246456.1; XP_005246469.1; NP_002017.1; XP_00524646…	0	2	0.3264	0	1	1	380.239	759.471	759.472	-1.26	-0.00048	HCD (High Energy Collision Dissociation)	MS2	27.9967	30	26.2329	32553	02272025_Fatema_2-26-25_Plasma.raw	F5	1.93	1
FALSE	Master Protein Candidate	XP_016859181.1	fibronectin isoform X16 [Homo sapiens]	6	10	13	10	2357	259	5.44	36.93	10	1
	Checked	Confidence	Identifying Node	PSM Ambiguity	Annotated Sequence	Modifications	# Proteins	Master Protein Accessions	Protein Accessions	# Missed Cleavages	Charge	DeltaScore	DeltaCn	Rank	Search Engine Rank	m/z [Da]	MH+ [Da]	Theo. MH+ [Da]	DeltaM [ppm]	Deltam/z [Da]	Activation Type	MS Order	Isolation Interference [%]	Ion Inject Time [ms]	RT [min]	First Scan	Spectrum File	File ID	XCorr	# Protein Groups
	FALSE	High	Sequest HT (A2)	Unambiguous	NTFAEVTGLSPGVTYYFK		33	XP_005246454.1	XP_005246466.1; NP_001293060.1; XP_016859184.1; XP_005246461.1; XP_005246462.1; XP_005246454.1; NP_997643.1; XP_016859181.1; XP_016859183.1; XP_024308537.1; NP_001293061.1; XP_024308538.1; XP_005246465.1; NP_997641.1; XP_005246459.1; NP_001293058.1; XP_024308539.1; XP_005246468.1; NP_997647.1; XP_005246460.1; XP_005246458.1; XP_005246463.1; XP_005246456.1; XP_005246469.1; NP_002017.1; XP_00524646…	0	2	0.8286	0	1	1	997.498	1993.99	1993.99	-1	-0.001	HCD (High Energy Collision Dissociation)	MS2	39.6422	30	76.537	103285	02272025_Fatema_2-26-25_Plasma.raw	F5	4.55	1
	FALSE	High	Sequest HT (A2)	Unambiguous	EESPLLIGQQSTVSDVPR		33	XP_005246454.1	XP_005246466.1; NP_001293060.1; XP_016859184.1; XP_005246461.1; XP_005246462.1; XP_005246454.1; NP_997643.1; XP_016859181.1; XP_016859183.1; XP_024308537.1; NP_001293061.1; XP_024308538.1; XP_005246465.1; NP_997641.1; XP_005246459.1; NP_001293058.1; XP_024308539.1; XP_005246468.1; NP_997647.1; XP_005246460.1; XP_005246458.1; XP_005246463.1; XP_005246456.1; XP_005246469.1; NP_002017.1; XP_00524646…	0	2	0.8198	0	1	1	978.007	1955.01	1955.01	-0.26	-0.00026	HCD (High Energy Collision Dissociation)	MS2	0	30	55.0282	73200	02272025_Fatema_2-26-25_Plasma.raw	F5	3.44	1
	FALSE	High	Sequest HT (A2)	Unambiguous	NLQPASEYTVSLVAIK		33	XP_005246454.1	XP_005246466.1; NP_001293060.1; XP_016859184.1; XP_005246461.1; XP_005246462.1; XP_005246454.1; NP_997643.1; XP_016859181.1; XP_016859183.1; XP_024308537.1; NP_001293061.1; XP_024308538.1; XP_005246465.1; NP_997641.1; XP_005246459.1; NP_001293058.1; XP_024308539.1; XP_005246468.1; NP_997647.1; XP_005246460.1; XP_005246458.1; XP_005246463.1; XP_005246456.1; XP_005246469.1; NP_002017.1; XP_00524646…	0	2	0.7568	0	1	1	866.978	1732.95	1732.95	0.46	0.0004	HCD (High Energy Collision Dissociation)	MS2	51.0134	30	63.46	85030	02272025_Fatema_2-26-25_Plasma.raw	F5	3.33	1
	FALSE	High	Sequest HT (A2)	Unambiguous	NSITLTNLTPGTEYVVSIVALNGR		33	XP_005246454.1	XP_005246466.1; NP_001293060.1; XP_016859184.1; XP_005246461.1; XP_005246462.1; XP_005246454.1; NP_997643.1; XP_016859181.1; XP_016859183.1; XP_024308537.1; NP_001293061.1; XP_024308538.1; XP_005246465.1; NP_997641.1; XP_005246459.1; NP_001293058.1; XP_024308539.1; XP_005246468.1; NP_997647.1; XP_005246460.1; XP_005246458.1; XP_005246463.1; XP_005246456.1; XP_005246469.1; NP_002017.1; XP_00524646…	0	3	0.7704	0	1	1	844.794	2532.37	2532.37	-0.17	-0.00014	HCD (High Energy Collision Dissociation)	MS2	49.8413	30	91.0863	123359	02272025_Fatema_2-26-25_Plasma.raw	F5	3.18	1
	FALSE	High	Sequest HT (A2)	Unambiguous	VDVIPVNLPGEHGQR		33	XP_005246454.1	XP_005246466.1; NP_001293060.1; XP_016859184.1; XP_005246461.1; XP_005246462.1; XP_005246454.1; NP_997643.1; XP_016859181.1; XP_016859183.1; XP_024308537.1; NP_001293061.1; XP_024308538.1; XP_005246465.1; NP_997641.1; XP_005246459.1; NP_001293058.1; XP_024308539.1; XP_005246468.1; NP_997647.1; XP_005246460.1; XP_005246458.1; XP_005246463.1; XP_005246456.1; XP_005246469.1; NP_002017.1; XP_00524646…	0	3	0.6502	0	1	1	543.963	1629.87	1629.87	1.52	0.00082	HCD (High Energy Collision Dissociation)	MS2	87.5455	18.057	45.9263	60405	02272025_Fatema_2-26-25_Plasma.raw	F5	3.03	1
	FALSE	High	Sequest HT (A2)	Unambiguous	VTWAPPPSIDLTNFLVR		33	XP_005246454.1	XP_005246466.1; NP_001293060.1; XP_016859184.1; XP_005246461.1; XP_005246462.1; XP_005246454.1; NP_997643.1; XP_016859181.1; XP_016859183.1; XP_024308537.1; NP_001293061.1; XP_024308538.1; XP_005246465.1; NP_997641.1; XP_005246459.1; NP_001293058.1; XP_024308539.1; XP_005246468.1; NP_997647.1; XP_005246460.1; XP_005246458.1; XP_005246463.1; XP_005246456.1; XP_005246469.1; NP_002017.1; XP_00524646…	0	3	0.7235	0	1	1	642.689	1926.05	1926.05	1.88	0.00121	HCD (High Energy Collision Dissociation)	MS2	63.467	30	91.3322	123695	02272025_Fatema_2-26-25_Plasma.raw	F5	2.93	1
	FALSE	High	Sequest HT (A2)	Unambiguous	SYTITGLQPGTDYK		33	XP_005246454.1	XP_005246466.1; NP_001293060.1; XP_016859184.1; XP_005246461.1; XP_005246462.1; XP_005246454.1; NP_997643.1; XP_016859181.1; XP_016859183.1; XP_024308537.1; NP_001293061.1; XP_024308538.1; XP_005246465.1; NP_997641.1; XP_005246459.1; NP_001293058.1; XP_024308539.1; XP_005246468.1; NP_997647.1; XP_005246460.1; XP_005246458.1; XP_005246463.1; XP_005246456.1; XP_005246469.1; NP_002017.1; XP_00524646…	0	2	0.4682	0	1	1	772.386	1543.76	1543.76	0.46	0.00035	HCD (High Energy Collision Dissociation)	MS2	66.8048	30	46.1671	60746	02272025_Fatema_2-26-25_Plasma.raw	F5	2.67	1
	FALSE	High	Sequest HT (A2)	Unambiguous	VTWAPPPSIDLTNFLVR		33	XP_005246454.1	XP_005246466.1; NP_001293060.1; XP_016859184.1; XP_005246461.1; XP_005246462.1; XP_005246454.1; NP_997643.1; XP_016859181.1; XP_016859183.1; XP_024308537.1; NP_001293061.1; XP_024308538.1; XP_005246465.1; NP_997641.1; XP_005246459.1; NP_001293058.1; XP_024308539.1; XP_005246468.1; NP_997647.1; XP_005246460.1; XP_005246458.1; XP_005246463.1; XP_005246456.1; XP_005246469.1; NP_002017.1; XP_00524646…	0	2	0.7744	0	1	1	963.528	1926.05	1926.05	0.14	0.00014	HCD (High Energy Collision Dissociation)	MS2	88.0872	30	91.3467	123716	02272025_Fatema_2-26-25_Plasma.raw	F5	2.66	1
	FALSE	High	Sequest HT (A2)	Unambiguous	EESPLLIGQQSTVSDVPR		33	XP_005246454.1	XP_005246466.1; NP_001293060.1; XP_016859184.1; XP_005246461.1; XP_005246462.1; XP_005246454.1; NP_997643.1; XP_016859181.1; XP_016859183.1; XP_024308537.1; NP_001293061.1; XP_024308538.1; XP_005246465.1; NP_997641.1; XP_005246459.1; NP_001293058.1; XP_024308539.1; XP_005246468.1; NP_997647.1; XP_005246460.1; XP_005246458.1; XP_005246463.1; XP_005246456.1; XP_005246469.1; NP_002017.1; XP_00524646…	0	3	0.6322	0	1	1	652.342	1955.01	1955.01	1.54	0.001	HCD (High Energy Collision Dissociation)	MS2	41.4192	30	55.1859	73420	02272025_Fatema_2-26-25_Plasma.raw	F5	2.61	1
	FALSE	High	Sequest HT (A2)	Unambiguous	STTPDITGYR		33	XP_005246454.1	XP_005246466.1; NP_001293060.1; XP_016859184.1; XP_005246461.1; XP_005246462.1; XP_005246454.1; NP_997643.1; XP_016859181.1; XP_016859183.1; XP_024308537.1; NP_001293061.1; XP_024308538.1; XP_005246465.1; NP_997641.1; XP_005246459.1; NP_001293058.1; XP_024308539.1; XP_005246468.1; NP_997647.1; XP_005246460.1; XP_005246458.1; XP_005246463.1; XP_005246456.1; XP_005246469.1; NP_002017.1; XP_00524646…	0	2	0.7092	0	1	1	555.775	1110.54	1110.54	0.28	0.00016	HCD (High Energy Collision Dissociation)	MS2	63.6035	29.775	29.2504	36827	02272025_Fatema_2-26-25_Plasma.raw	F5	2.51	1
	FALSE	High	Sequest HT (A2)	Unambiguous	QYNVGPSVSK		33	XP_005246454.1	XP_005246466.1; NP_001293060.1; XP_016859184.1; XP_005246461.1; XP_005246462.1; XP_005246454.1; NP_997643.1; XP_016859181.1; XP_016859183.1; XP_024308537.1; NP_001293061.1; XP_024308538.1; XP_005246465.1; NP_997641.1; XP_005246459.1; NP_001293058.1; XP_024308539.1; XP_005246468.1; NP_997647.1; XP_005246460.1; XP_005246458.1; XP_005246463.1; XP_005246456.1; XP_005246469.1; NP_002017.1; XP_00524646…	0	2	0.488	0	1	1	539.78	1078.55	1078.55	-0.76	-0.00041	HCD (High Energy Collision Dissociation)	MS2	79.8534	30	19.196	22550	02272025_Fatema_2-26-25_Plasma.raw	F5	2.09	1
	FALSE	High	Sequest HT (A2)	Unambiguous	VTWAPPPSIDLTNFLVR		33	XP_005246454.1	XP_005246466.1; NP_001293060.1; XP_016859184.1; XP_005246461.1; XP_005246462.1; XP_005246454.1; NP_997643.1; XP_016859181.1; XP_016859183.1; XP_024308537.1; NP_001293061.1; XP_024308538.1; XP_005246465.1; NP_997641.1; XP_005246459.1; NP_001293058.1; XP_024308539.1; XP_005246468.1; NP_997647.1; XP_005246460.1; XP_005246458.1; XP_005246463.1; XP_005246456.1; XP_005246469.1; NP_002017.1; XP_00524646…	0	2	0.68	0	1	1	963.527	1926.05	1926.05	-0.81	-0.00078	HCD (High Energy Collision Dissociation)	MS2	58.2212	30	91.6241	124093	02272025_Fatema_2-26-25_Plasma.raw	F5	2	1
	FALSE	High	Sequest HT (A2)	Unambiguous	LTVGLTR		33	XP_005246454.1	XP_005246466.1; NP_001293060.1; XP_016859184.1; XP_005246461.1; XP_005246462.1; XP_005246454.1; NP_997643.1; XP_016859181.1; XP_016859183.1; XP_024308537.1; NP_001293061.1; XP_024308538.1; XP_005246465.1; NP_997641.1; XP_005246459.1; NP_001293058.1; XP_024308539.1; XP_005246468.1; NP_997647.1; XP_005246460.1; XP_005246458.1; XP_005246463.1; XP_005246456.1; XP_005246469.1; NP_002017.1; XP_00524646…	0	2	0.3264	0	1	1	380.239	759.471	759.472	-1.26	-0.00048	HCD (High Energy Collision Dissociation)	MS2	27.9967	30	26.2329	32553	02272025_Fatema_2-26-25_Plasma.raw	F5	1.93	1
FALSE	Master Protein Candidate	NP_997647.1	fibronectin isoform 1 precursor [Homo sapiens]	6	10	13	10	2477	272.2	5.5	36.93	10	1
	Checked	Confidence	Identifying Node	PSM Ambiguity	Annotated Sequence	Modifications	# Proteins	Master Protein Accessions	Protein Accessions	# Missed Cleavages	Charge	DeltaScore	DeltaCn	Rank	Search Engine Rank	m/z [Da]	MH+ [Da]	Theo. MH+ [Da]	DeltaM [ppm]	Deltam/z [Da]	Activation Type	MS Order	Isolation Interference [%]	Ion Inject Time [ms]	RT [min]	First Scan	Spectrum File	File ID	XCorr	# Protein Groups
	FALSE	High	Sequest HT (A2)	Unambiguous	NTFAEVTGLSPGVTYYFK		33	XP_005246454.1	XP_005246466.1; NP_001293060.1; XP_016859184.1; XP_005246461.1; XP_005246462.1; XP_005246454.1; NP_997643.1; XP_016859181.1; XP_016859183.1; XP_024308537.1; NP_001293061.1; XP_024308538.1; XP_005246465.1; NP_997641.1; XP_005246459.1; NP_001293058.1; XP_024308539.1; XP_005246468.1; NP_997647.1; XP_005246460.1; XP_005246458.1; XP_005246463.1; XP_005246456.1; XP_005246469.1; NP_002017.1; XP_00524646…	0	2	0.8286	0	1	1	997.498	1993.99	1993.99	-1	-0.001	HCD (High Energy Collision Dissociation)	MS2	39.6422	30	76.537	103285	02272025_Fatema_2-26-25_Plasma.raw	F5	4.55	1
	FALSE	High	Sequest HT (A2)	Unambiguous	EESPLLIGQQSTVSDVPR		33	XP_005246454.1	XP_005246466.1; NP_001293060.1; XP_016859184.1; XP_005246461.1; XP_005246462.1; XP_005246454.1; NP_997643.1; XP_016859181.1; XP_016859183.1; XP_024308537.1; NP_001293061.1; XP_024308538.1; XP_005246465.1; NP_997641.1; XP_005246459.1; NP_001293058.1; XP_024308539.1; XP_005246468.1; NP_997647.1; XP_005246460.1; XP_005246458.1; XP_005246463.1; XP_005246456.1; XP_005246469.1; NP_002017.1; XP_00524646…	0	2	0.8198	0	1	1	978.007	1955.01	1955.01	-0.26	-0.00026	HCD (High Energy Collision Dissociation)	MS2	0	30	55.0282	73200	02272025_Fatema_2-26-25_Plasma.raw	F5	3.44	1
	FALSE	High	Sequest HT (A2)	Unambiguous	NLQPASEYTVSLVAIK		33	XP_005246454.1	XP_005246466.1; NP_001293060.1; XP_016859184.1; XP_005246461.1; XP_005246462.1; XP_005246454.1; NP_997643.1; XP_016859181.1; XP_016859183.1; XP_024308537.1; NP_001293061.1; XP_024308538.1; XP_005246465.1; NP_997641.1; XP_005246459.1; NP_001293058.1; XP_024308539.1; XP_005246468.1; NP_997647.1; XP_005246460.1; XP_005246458.1; XP_005246463.1; XP_005246456.1; XP_005246469.1; NP_002017.1; XP_00524646…	0	2	0.7568	0	1	1	866.978	1732.95	1732.95	0.46	0.0004	HCD (High Energy Collision Dissociation)	MS2	51.0134	30	63.46	85030	02272025_Fatema_2-26-25_Plasma.raw	F5	3.33	1
	FALSE	High	Sequest HT (A2)	Unambiguous	NSITLTNLTPGTEYVVSIVALNGR		33	XP_005246454.1	XP_005246466.1; NP_001293060.1; XP_016859184.1; XP_005246461.1; XP_005246462.1; XP_005246454.1; NP_997643.1; XP_016859181.1; XP_016859183.1; XP_024308537.1; NP_001293061.1; XP_024308538.1; XP_005246465.1; NP_997641.1; XP_005246459.1; NP_001293058.1; XP_024308539.1; XP_005246468.1; NP_997647.1; XP_005246460.1; XP_005246458.1; XP_005246463.1; XP_005246456.1; XP_005246469.1; NP_002017.1; XP_00524646…	0	3	0.7704	0	1	1	844.794	2532.37	2532.37	-0.17	-0.00014	HCD (High Energy Collision Dissociation)	MS2	49.8413	30	91.0863	123359	02272025_Fatema_2-26-25_Plasma.raw	F5	3.18	1
	FALSE	High	Sequest HT (A2)	Unambiguous	VDVIPVNLPGEHGQR		33	XP_005246454.1	XP_005246466.1; NP_001293060.1; XP_016859184.1; XP_005246461.1; XP_005246462.1; XP_005246454.1; NP_997643.1; XP_016859181.1; XP_016859183.1; XP_024308537.1; NP_001293061.1; XP_024308538.1; XP_005246465.1; NP_997641.1; XP_005246459.1; NP_001293058.1; XP_024308539.1; XP_005246468.1; NP_997647.1; XP_005246460.1; XP_005246458.1; XP_005246463.1; XP_005246456.1; XP_005246469.1; NP_002017.1; XP_00524646…	0	3	0.6502	0	1	1	543.963	1629.87	1629.87	1.52	0.00082	HCD (High Energy Collision Dissociation)	MS2	87.5455	18.057	45.9263	60405	02272025_Fatema_2-26-25_Plasma.raw	F5	3.03	1
	FALSE	High	Sequest HT (A2)	Unambiguous	VTWAPPPSIDLTNFLVR		33	XP_005246454.1	XP_005246466.1; NP_001293060.1; XP_016859184.1; XP_005246461.1; XP_005246462.1; XP_005246454.1; NP_997643.1; XP_016859181.1; XP_016859183.1; XP_024308537.1; NP_001293061.1; XP_024308538.1; XP_005246465.1; NP_997641.1; XP_005246459.1; NP_001293058.1; XP_024308539.1; XP_005246468.1; NP_997647.1; XP_005246460.1; XP_005246458.1; XP_005246463.1; XP_005246456.1; XP_005246469.1; NP_002017.1; XP_00524646…	0	3	0.7235	0	1	1	642.689	1926.05	1926.05	1.88	0.00121	HCD (High Energy Collision Dissociation)	MS2	63.467	30	91.3322	123695	02272025_Fatema_2-26-25_Plasma.raw	F5	2.93	1
	FALSE	High	Sequest HT (A2)	Unambiguous	SYTITGLQPGTDYK		33	XP_005246454.1	XP_005246466.1; NP_001293060.1; XP_016859184.1; XP_005246461.1; XP_005246462.1; XP_005246454.1; NP_997643.1; XP_016859181.1; XP_016859183.1; XP_024308537.1; NP_001293061.1; XP_024308538.1; XP_005246465.1; NP_997641.1; XP_005246459.1; NP_001293058.1; XP_024308539.1; XP_005246468.1; NP_997647.1; XP_005246460.1; XP_005246458.1; XP_005246463.1; XP_005246456.1; XP_005246469.1; NP_002017.1; XP_00524646…	0	2	0.4682	0	1	1	772.386	1543.76	1543.76	0.46	0.00035	HCD (High Energy Collision Dissociation)	MS2	66.8048	30	46.1671	60746	02272025_Fatema_2-26-25_Plasma.raw	F5	2.67	1
	FALSE	High	Sequest HT (A2)	Unambiguous	VTWAPPPSIDLTNFLVR		33	XP_005246454.1	XP_005246466.1; NP_001293060.1; XP_016859184.1; XP_005246461.1; XP_005246462.1; XP_005246454.1; NP_997643.1; XP_016859181.1; XP_016859183.1; XP_024308537.1; NP_001293061.1; XP_024308538.1; XP_005246465.1; NP_997641.1; XP_005246459.1; NP_001293058.1; XP_024308539.1; XP_005246468.1; NP_997647.1; XP_005246460.1; XP_005246458.1; XP_005246463.1; XP_005246456.1; XP_005246469.1; NP_002017.1; XP_00524646…	0	2	0.7744	0	1	1	963.528	1926.05	1926.05	0.14	0.00014	HCD (High Energy Collision Dissociation)	MS2	88.0872	30	91.3467	123716	02272025_Fatema_2-26-25_Plasma.raw	F5	2.66	1
	FALSE	High	Sequest HT (A2)	Unambiguous	EESPLLIGQQSTVSDVPR		33	XP_005246454.1	XP_005246466.1; NP_001293060.1; XP_016859184.1; XP_005246461.1; XP_005246462.1; XP_005246454.1; NP_997643.1; XP_016859181.1; XP_016859183.1; XP_024308537.1; NP_001293061.1; XP_024308538.1; XP_005246465.1; NP_997641.1; XP_005246459.1; NP_001293058.1; XP_024308539.1; XP_005246468.1; NP_997647.1; XP_005246460.1; XP_005246458.1; XP_005246463.1; XP_005246456.1; XP_005246469.1; NP_002017.1; XP_00524646…	0	3	0.6322	0	1	1	652.342	1955.01	1955.01	1.54	0.001	HCD (High Energy Collision Dissociation)	MS2	41.4192	30	55.1859	73420	02272025_Fatema_2-26-25_Plasma.raw	F5	2.61	1
	FALSE	High	Sequest HT (A2)	Unambiguous	STTPDITGYR		33	XP_005246454.1	XP_005246466.1; NP_001293060.1; XP_016859184.1; XP_005246461.1; XP_005246462.1; XP_005246454.1; NP_997643.1; XP_016859181.1; XP_016859183.1; XP_024308537.1; NP_001293061.1; XP_024308538.1; XP_005246465.1; NP_997641.1; XP_005246459.1; NP_001293058.1; XP_024308539.1; XP_005246468.1; NP_997647.1; XP_005246460.1; XP_005246458.1; XP_005246463.1; XP_005246456.1; XP_005246469.1; NP_002017.1; XP_00524646…	0	2	0.7092	0	1	1	555.775	1110.54	1110.54	0.28	0.00016	HCD (High Energy Collision Dissociation)	MS2	63.6035	29.775	29.2504	36827	02272025_Fatema_2-26-25_Plasma.raw	F5	2.51	1
	FALSE	High	Sequest HT (A2)	Unambiguous	QYNVGPSVSK		33	XP_005246454.1	XP_005246466.1; NP_001293060.1; XP_016859184.1; XP_005246461.1; XP_005246462.1; XP_005246454.1; NP_997643.1; XP_016859181.1; XP_016859183.1; XP_024308537.1; NP_001293061.1; XP_024308538.1; XP_005246465.1; NP_997641.1; XP_005246459.1; NP_001293058.1; XP_024308539.1; XP_005246468.1; NP_997647.1; XP_005246460.1; XP_005246458.1; XP_005246463.1; XP_005246456.1; XP_005246469.1; NP_002017.1; XP_00524646…	0	2	0.488	0	1	1	539.78	1078.55	1078.55	-0.76	-0.00041	HCD (High Energy Collision Dissociation)	MS2	79.8534	30	19.196	22550	02272025_Fatema_2-26-25_Plasma.raw	F5	2.09	1
	FALSE	High	Sequest HT (A2)	Unambiguous	VTWAPPPSIDLTNFLVR		33	XP_005246454.1	XP_005246466.1; NP_001293060.1; XP_016859184.1; XP_005246461.1; XP_005246462.1; XP_005246454.1; NP_997643.1; XP_016859181.1; XP_016859183.1; XP_024308537.1; NP_001293061.1; XP_024308538.1; XP_005246465.1; NP_997641.1; XP_005246459.1; NP_001293058.1; XP_024308539.1; XP_005246468.1; NP_997647.1; XP_005246460.1; XP_005246458.1; XP_005246463.1; XP_005246456.1; XP_005246469.1; NP_002017.1; XP_00524646…	0	2	0.68	0	1	1	963.527	1926.05	1926.05	-0.81	-0.00078	HCD (High Energy Collision Dissociation)	MS2	58.2212	30	91.6241	124093	02272025_Fatema_2-26-25_Plasma.raw	F5	2	1
	FALSE	High	Sequest HT (A2)	Unambiguous	LTVGLTR		33	XP_005246454.1	XP_005246466.1; NP_001293060.1; XP_016859184.1; XP_005246461.1; XP_005246462.1; XP_005246454.1; NP_997643.1; XP_016859181.1; XP_016859183.1; XP_024308537.1; NP_001293061.1; XP_024308538.1; XP_005246465.1; NP_997641.1; XP_005246459.1; NP_001293058.1; XP_024308539.1; XP_005246468.1; NP_997647.1; XP_005246460.1; XP_005246458.1; XP_005246463.1; XP_005246456.1; XP_005246469.1; NP_002017.1; XP_00524646…	0	2	0.3264	0	1	1	380.239	759.471	759.472	-1.26	-0.00048	HCD (High Energy Collision Dissociation)	MS2	27.9967	30	26.2329	32553	02272025_Fatema_2-26-25_Plasma.raw	F5	1.93	1
FALSE	Master Protein Candidate	XP_005246468.1	fibronectin isoform X21 [Homo sapiens]	7	10	13	10	2273	249.7	5.72	36.93	10	1
	Checked	Confidence	Identifying Node	PSM Ambiguity	Annotated Sequence	Modifications	# Proteins	Master Protein Accessions	Protein Accessions	# Missed Cleavages	Charge	DeltaScore	DeltaCn	Rank	Search Engine Rank	m/z [Da]	MH+ [Da]	Theo. MH+ [Da]	DeltaM [ppm]	Deltam/z [Da]	Activation Type	MS Order	Isolation Interference [%]	Ion Inject Time [ms]	RT [min]	First Scan	Spectrum File	File ID	XCorr	# Protein Groups
	FALSE	High	Sequest HT (A2)	Unambiguous	NTFAEVTGLSPGVTYYFK		33	XP_005246454.1	XP_005246466.1; NP_001293060.1; XP_016859184.1; XP_005246461.1; XP_005246462.1; XP_005246454.1; NP_997643.1; XP_016859181.1; XP_016859183.1; XP_024308537.1; NP_001293061.1; XP_024308538.1; XP_005246465.1; NP_997641.1; XP_005246459.1; NP_001293058.1; XP_024308539.1; XP_005246468.1; NP_997647.1; XP_005246460.1; XP_005246458.1; XP_005246463.1; XP_005246456.1; XP_005246469.1; NP_002017.1; XP_00524646…	0	2	0.8286	0	1	1	997.498	1993.99	1993.99	-1	-0.001	HCD (High Energy Collision Dissociation)	MS2	39.6422	30	76.537	103285	02272025_Fatema_2-26-25_Plasma.raw	F5	4.55	1
	FALSE	High	Sequest HT (A2)	Unambiguous	EESPLLIGQQSTVSDVPR		33	XP_005246454.1	XP_005246466.1; NP_001293060.1; XP_016859184.1; XP_005246461.1; XP_005246462.1; XP_005246454.1; NP_997643.1; XP_016859181.1; XP_016859183.1; XP_024308537.1; NP_001293061.1; XP_024308538.1; XP_005246465.1; NP_997641.1; XP_005246459.1; NP_001293058.1; XP_024308539.1; XP_005246468.1; NP_997647.1; XP_005246460.1; XP_005246458.1; XP_005246463.1; XP_005246456.1; XP_005246469.1; NP_002017.1; XP_00524646…	0	2	0.8198	0	1	1	978.007	1955.01	1955.01	-0.26	-0.00026	HCD (High Energy Collision Dissociation)	MS2	0	30	55.0282	73200	02272025_Fatema_2-26-25_Plasma.raw	F5	3.44	1
	FALSE	High	Sequest HT (A2)	Unambiguous	NLQPASEYTVSLVAIK		33	XP_005246454.1	XP_005246466.1; NP_001293060.1; XP_016859184.1; XP_005246461.1; XP_005246462.1; XP_005246454.1; NP_997643.1; XP_016859181.1; XP_016859183.1; XP_024308537.1; NP_001293061.1; XP_024308538.1; XP_005246465.1; NP_997641.1; XP_005246459.1; NP_001293058.1; XP_024308539.1; XP_005246468.1; NP_997647.1; XP_005246460.1; XP_005246458.1; XP_005246463.1; XP_005246456.1; XP_005246469.1; NP_002017.1; XP_00524646…	0	2	0.7568	0	1	1	866.978	1732.95	1732.95	0.46	0.0004	HCD (High Energy Collision Dissociation)	MS2	51.0134	30	63.46	85030	02272025_Fatema_2-26-25_Plasma.raw	F5	3.33	1
	FALSE	High	Sequest HT (A2)	Unambiguous	NSITLTNLTPGTEYVVSIVALNGR		33	XP_005246454.1	XP_005246466.1; NP_001293060.1; XP_016859184.1; XP_005246461.1; XP_005246462.1; XP_005246454.1; NP_997643.1; XP_016859181.1; XP_016859183.1; XP_024308537.1; NP_001293061.1; XP_024308538.1; XP_005246465.1; NP_997641.1; XP_005246459.1; NP_001293058.1; XP_024308539.1; XP_005246468.1; NP_997647.1; XP_005246460.1; XP_005246458.1; XP_005246463.1; XP_005246456.1; XP_005246469.1; NP_002017.1; XP_00524646…	0	3	0.7704	0	1	1	844.794	2532.37	2532.37	-0.17	-0.00014	HCD (High Energy Collision Dissociation)	MS2	49.8413	30	91.0863	123359	02272025_Fatema_2-26-25_Plasma.raw	F5	3.18	1
	FALSE	High	Sequest HT (A2)	Unambiguous	VDVIPVNLPGEHGQR		33	XP_005246454.1	XP_005246466.1; NP_001293060.1; XP_016859184.1; XP_005246461.1; XP_005246462.1; XP_005246454.1; NP_997643.1; XP_016859181.1; XP_016859183.1; XP_024308537.1; NP_001293061.1; XP_024308538.1; XP_005246465.1; NP_997641.1; XP_005246459.1; NP_001293058.1; XP_024308539.1; XP_005246468.1; NP_997647.1; XP_005246460.1; XP_005246458.1; XP_005246463.1; XP_005246456.1; XP_005246469.1; NP_002017.1; XP_00524646…	0	3	0.6502	0	1	1	543.963	1629.87	1629.87	1.52	0.00082	HCD (High Energy Collision Dissociation)	MS2	87.5455	18.057	45.9263	60405	02272025_Fatema_2-26-25_Plasma.raw	F5	3.03	1
	FALSE	High	Sequest HT (A2)	Unambiguous	VTWAPPPSIDLTNFLVR		33	XP_005246454.1	XP_005246466.1; NP_001293060.1; XP_016859184.1; XP_005246461.1; XP_005246462.1; XP_005246454.1; NP_997643.1; XP_016859181.1; XP_016859183.1; XP_024308537.1; NP_001293061.1; XP_024308538.1; XP_005246465.1; NP_997641.1; XP_005246459.1; NP_001293058.1; XP_024308539.1; XP_005246468.1; NP_997647.1; XP_005246460.1; XP_005246458.1; XP_005246463.1; XP_005246456.1; XP_005246469.1; NP_002017.1; XP_00524646…	0	3	0.7235	0	1	1	642.689	1926.05	1926.05	1.88	0.00121	HCD (High Energy Collision Dissociation)	MS2	63.467	30	91.3322	123695	02272025_Fatema_2-26-25_Plasma.raw	F5	2.93	1
	FALSE	High	Sequest HT (A2)	Unambiguous	SYTITGLQPGTDYK		33	XP_005246454.1	XP_005246466.1; NP_001293060.1; XP_016859184.1; XP_005246461.1; XP_005246462.1; XP_005246454.1; NP_997643.1; XP_016859181.1; XP_016859183.1; XP_024308537.1; NP_001293061.1; XP_024308538.1; XP_005246465.1; NP_997641.1; XP_005246459.1; NP_001293058.1; XP_024308539.1; XP_005246468.1; NP_997647.1; XP_005246460.1; XP_005246458.1; XP_005246463.1; XP_005246456.1; XP_005246469.1; NP_002017.1; XP_00524646…	0	2	0.4682	0	1	1	772.386	1543.76	1543.76	0.46	0.00035	HCD (High Energy Collision Dissociation)	MS2	66.8048	30	46.1671	60746	02272025_Fatema_2-26-25_Plasma.raw	F5	2.67	1
	FALSE	High	Sequest HT (A2)	Unambiguous	VTWAPPPSIDLTNFLVR		33	XP_005246454.1	XP_005246466.1; NP_001293060.1; XP_016859184.1; XP_005246461.1; XP_005246462.1; XP_005246454.1; NP_997643.1; XP_016859181.1; XP_016859183.1; XP_024308537.1; NP_001293061.1; XP_024308538.1; XP_005246465.1; NP_997641.1; XP_005246459.1; NP_001293058.1; XP_024308539.1; XP_005246468.1; NP_997647.1; XP_005246460.1; XP_005246458.1; XP_005246463.1; XP_005246456.1; XP_005246469.1; NP_002017.1; XP_00524646…	0	2	0.7744	0	1	1	963.528	1926.05	1926.05	0.14	0.00014	HCD (High Energy Collision Dissociation)	MS2	88.0872	30	91.3467	123716	02272025_Fatema_2-26-25_Plasma.raw	F5	2.66	1
	FALSE	High	Sequest HT (A2)	Unambiguous	EESPLLIGQQSTVSDVPR		33	XP_005246454.1	XP_005246466.1; NP_001293060.1; XP_016859184.1; XP_005246461.1; XP_005246462.1; XP_005246454.1; NP_997643.1; XP_016859181.1; XP_016859183.1; XP_024308537.1; NP_001293061.1; XP_024308538.1; XP_005246465.1; NP_997641.1; XP_005246459.1; NP_001293058.1; XP_024308539.1; XP_005246468.1; NP_997647.1; XP_005246460.1; XP_005246458.1; XP_005246463.1; XP_005246456.1; XP_005246469.1; NP_002017.1; XP_00524646…	0	3	0.6322	0	1	1	652.342	1955.01	1955.01	1.54	0.001	HCD (High Energy Collision Dissociation)	MS2	41.4192	30	55.1859	73420	02272025_Fatema_2-26-25_Plasma.raw	F5	2.61	1
	FALSE	High	Sequest HT (A2)	Unambiguous	STTPDITGYR		33	XP_005246454.1	XP_005246466.1; NP_001293060.1; XP_016859184.1; XP_005246461.1; XP_005246462.1; XP_005246454.1; NP_997643.1; XP_016859181.1; XP_016859183.1; XP_024308537.1; NP_001293061.1; XP_024308538.1; XP_005246465.1; NP_997641.1; XP_005246459.1; NP_001293058.1; XP_024308539.1; XP_005246468.1; NP_997647.1; XP_005246460.1; XP_005246458.1; XP_005246463.1; XP_005246456.1; XP_005246469.1; NP_002017.1; XP_00524646…	0	2	0.7092	0	1	1	555.775	1110.54	1110.54	0.28	0.00016	HCD (High Energy Collision Dissociation)	MS2	63.6035	29.775	29.2504	36827	02272025_Fatema_2-26-25_Plasma.raw	F5	2.51	1
	FALSE	High	Sequest HT (A2)	Unambiguous	QYNVGPSVSK		33	XP_005246454.1	XP_005246466.1; NP_001293060.1; XP_016859184.1; XP_005246461.1; XP_005246462.1; XP_005246454.1; NP_997643.1; XP_016859181.1; XP_016859183.1; XP_024308537.1; NP_001293061.1; XP_024308538.1; XP_005246465.1; NP_997641.1; XP_005246459.1; NP_001293058.1; XP_024308539.1; XP_005246468.1; NP_997647.1; XP_005246460.1; XP_005246458.1; XP_005246463.1; XP_005246456.1; XP_005246469.1; NP_002017.1; XP_00524646…	0	2	0.488	0	1	1	539.78	1078.55	1078.55	-0.76	-0.00041	HCD (High Energy Collision Dissociation)	MS2	79.8534	30	19.196	22550	02272025_Fatema_2-26-25_Plasma.raw	F5	2.09	1
	FALSE	High	Sequest HT (A2)	Unambiguous	VTWAPPPSIDLTNFLVR		33	XP_005246454.1	XP_005246466.1; NP_001293060.1; XP_016859184.1; XP_005246461.1; XP_005246462.1; XP_005246454.1; NP_997643.1; XP_016859181.1; XP_016859183.1; XP_024308537.1; NP_001293061.1; XP_024308538.1; XP_005246465.1; NP_997641.1; XP_005246459.1; NP_001293058.1; XP_024308539.1; XP_005246468.1; NP_997647.1; XP_005246460.1; XP_005246458.1; XP_005246463.1; XP_005246456.1; XP_005246469.1; NP_002017.1; XP_00524646…	0	2	0.68	0	1	1	963.527	1926.05	1926.05	-0.81	-0.00078	HCD (High Energy Collision Dissociation)	MS2	58.2212	30	91.6241	124093	02272025_Fatema_2-26-25_Plasma.raw	F5	2	1
	FALSE	High	Sequest HT (A2)	Unambiguous	LTVGLTR		33	XP_005246454.1	XP_005246466.1; NP_001293060.1; XP_016859184.1; XP_005246461.1; XP_005246462.1; XP_005246454.1; NP_997643.1; XP_016859181.1; XP_016859183.1; XP_024308537.1; NP_001293061.1; XP_024308538.1; XP_005246465.1; NP_997641.1; XP_005246459.1; NP_001293058.1; XP_024308539.1; XP_005246468.1; NP_997647.1; XP_005246460.1; XP_005246458.1; XP_005246463.1; XP_005246456.1; XP_005246469.1; NP_002017.1; XP_00524646…	0	2	0.3264	0	1	1	380.239	759.471	759.472	-1.26	-0.00048	HCD (High Energy Collision Dissociation)	MS2	27.9967	30	26.2329	32553	02272025_Fatema_2-26-25_Plasma.raw	F5	1.93	1
FALSE	Master Protein Candidate	XP_024308539.1	fibronectin isoform X14 [Homo sapiens]	6	10	13	10	2362	259.6	5.73	36.93	10	1
	Checked	Confidence	Identifying Node	PSM Ambiguity	Annotated Sequence	Modifications	# Proteins	Master Protein Accessions	Protein Accessions	# Missed Cleavages	Charge	DeltaScore	DeltaCn	Rank	Search Engine Rank	m/z [Da]	MH+ [Da]	Theo. MH+ [Da]	DeltaM [ppm]	Deltam/z [Da]	Activation Type	MS Order	Isolation Interference [%]	Ion Inject Time [ms]	RT [min]	First Scan	Spectrum File	File ID	XCorr	# Protein Groups
[truncated: 1,863 more rows]
